# Supplementary material for: Root system traits impact early fire blight susceptibility in apple (Malus × domestica)
Source: BMC Plant Biol. 2019 Dec 23;19:579. doi: 10.1186/s12870-019-2202-3 (PMC6929320; doi:10.1186/s12870-019-2202-3)
Supplement: Supplementary file 13 — Additional file 13. Principal component analysis (PCA) using normalized read counts of apple genes. [file 12870_2019_2202_MOESM13_ESM.xlsx]

## Sheet: PCA
PCA was perfromed using the normalized read counts for all the genes in apple genome
summary(pca)	PC1	PC2	PC3	PC4	PC5	PC6	PC7	PC8	PC9	PC10	PC11	PC12	PC13	PC14	PC15	PC16	PC17	PC18	PC19	PC20
Standard Deviation	4.0553	1.14846	0.94453	0.68047	0.53491	0.41409	0.37892	0.29352	0.22933	0.1998	0.18286	0.1331	0.1249	0.10252	0.0851	0.07364	0.06148	0.0592	0.04373	0.03195
Proportion of Variance	0.8223	0.06595	0.04461	0.02315	0.01431	0.00857	0.00718	0.00431	0.00263	0.002	0.00167	0.00089	0.00078	0.00053	0.00036	0.00027	0.00019	0.00018	0.0001	5e-05
Cumulative Proportion	0.8223	0.88824	0.93285	0.956	0.97031	0.97888	0.98606	0.99037	0.993	0.995	0.99666	0.99755	0.99833	0.99886	0.99922	0.99949	0.99968	0.99985	0.99995	1
PCA was perfromed using the normalized read counts for genes showing expression in atleast one of the sample
summary(pca)	PC1	PC2	PC3	PC4	PC5	PC6	PC7	PC8	PC9	PC10	PC11	PC12	PC13	PC14	PC15	PC16	PC17	PC18	PC19	PC20
Standard Deviation	4.0549	1.14901	0.94501	0.68092	0.53523	0.41437	0.37914	0.29356	0.2295	0.1999	0.18295	0.13313	0.12496	0.10259	0.08515	0.07367	0.06149	0.05923	0.04375	0.03195
Proportion of Variance	0.8221	0.06601	0.04465	0.02318	0.01432	0.00859	0.00719	0.00431	0.00263	0.002	0.00167	0.00089	0.00078	0.00053	0.00036	0.00027	0.00019	0.00018	0.0001	5e-05
Cumulative Proportion	0.8221	0.88812	0.93277	0.95595	0.97028	0.97886	0.98605	0.99036	0.99299	0.995	0.99666	0.99755	0.99833	0.99885	0.99922	0.99949	0.99968	0.99985	0.99995	1
>	pca$rotation
	PC1	PC2	PC3	PC4	PC5	PC6	PC7	PC8	PC9	PC10	PC11	PC12
A3	0.22414	0.305799	0.0791078	-0.186425	0.132417	-0.16619	0.280495	-0.0713915	0.0872142	-0.128663	0.00653807	-0.250113
A7	0.239688	0.07782	0.115118	-0.120767	0.173839	-0.0532694	-0.0633383	-0.359492	-0.260048	-0.0927562	0.0897933	0.168611
A19	0.239698	-0.0126748	0.040969	-0.0431466	-0.135693	-0.117269	-0.277446	-0.502904	-0.291438	0.0165322	0.437211	-0.0300202
A20	0.235055	-0.00290001	0.163773	0.227894	-0.286058	0.111203	-0.192856	0.207363	0.204337	-0.356791	0.0861721	0.099219
A21	0.237381	0.0202727	0.128959	0.0966156	-0.370914	0.174738	-0.0607484	0.0218844	0.172496	-0.306847	0.167498	0.0660867
A1	0.234323	0.220842	0.147754	0.0348461	0.00825273	0.0762562	0.10707	-0.14017	0.194041	0.0317178	-0.314557	-0.180699
A12	0.22891	0.248387	0.0536495	0.158471	-0.148616	-0.131565	-0.339543	0.28922	-0.19768	-0.0200589	-0.23215	0.132134
A6	0.236239	0.173135	0.182267	0.000639956	-0.0696975	0.0694407	0.186098	-0.0778479	0.0712958	0.0651966	-0.235241	-0.168848
A10	0.235709	0.181542	0.162153	0.0561778	0.0561859	0.0257296	-0.10393	-0.121921	-0.210847	0.235647	-0.390171	0.178332
A16	0.218215	0.315194	0.112277	-0.0776256	0.292228	-0.204363	0.130292	0.561675	-0.173432	0.112896	0.442715	-0.0316017
C3	0.21905	-0.200122	-0.307593	-0.278235	0.0923416	-0.337394	-0.114474	0.118794	0.128749	-0.453124	-0.181119	-0.121503
C7	0.22513	-0.277753	-0.163304	-0.221835	0.0991792	-0.197185	-0.00810581	-0.0028823	-0.130479	-0.0779966	-0.319514	0.11102
C19	0.235391	-0.101157	-0.0951753	-0.245516	-0.236199	-0.0914408	0.310787	-0.117613	0.176596	0.0463197	0.231539	-0.00376102
C20	0.213285	-0.00566359	-0.4168	-0.0697777	-0.00265824	0.681461	0.0964071	0.129334	-0.442777	-0.108306	-0.00429768	-0.263938
C21	0.220505	-0.292212	-0.123993	-0.09053	-0.404907	-0.173675	-0.0213637	0.236233	-0.117173	0.510414	-0.0181915	0.0971368
C1	0.240466	-0.0348353	-0.0769453	-0.00920128	-0.0418523	0.181983	0.410129	-0.0338625	0.257912	0.189176	0.0216491	0.399728
C12	0.178858	-0.00580774	-0.439897	0.768821	0.166895	-0.255183	0.205627	-0.130837	-0.0201833	-0.032325	0.0503777	0.0256171
C6	0.179769	-0.455335	0.366666	0.0569572	0.456416	0.204857	0.0668672	0.0911201	-0.0424218	-0.142017	0.0412541	0.34099
C10	0.193999	-0.44113	0.317132	0.220373	0.0664039	-0.0247775	-0.0545826	0.0323817	0.0461113	0.203051	0.0168107	-0.632083
C16	0.221377	0.105269	-0.29094	-0.0952488	0.344123	0.214643	-0.522341	-0.0384126	0.516291	0.308458	0.122499	-0.00596083

## Sheet: Unique Genes
S No.	Genes per DE Set	Contrast	DE Genes All			DE Genes_Unique
1	1	LR1_Trt-Ctl	MD00G1051100			MD00G1007700
2	2	LR1_Trt-Ctl	MD10G1289500			MD00G1008600
3	3	LR1_Trt-Ctl	MD13G1275500			MD00G1009800
4	4	LR1_Trt-Ctl	MD09G1161000			MD00G1012900
5	5	LR1_Trt-Ctl	MD16G1265200			MD00G1013000
6	6	LR1_Trt-Ctl	MD03G1148200			MD00G1015700
7	7	LR1_Trt-Ctl	MD16G1102900			MD00G1017200
8	8	LR1_Trt-Ctl	MD10G1286300			MD00G1018700
9	9	LR1_Trt-Ctl	MD11G1307700			MD00G1023600
10	10	LR1_Trt-Ctl	MD06G1103200			MD00G1032400
11	11	LR1_Trt-Ctl	MD05G1311600			MD00G1036100
12	12	LR1_Trt-Ctl	MD12G1261500			MD00G1038300
13	13	LR1_Trt-Ctl	MD10G1005700			MD00G1051100
14	14	LR1_Trt-Ctl	MD16G1154700			MD00G1051500
15	15	LR1_Trt-Ctl	MD15G1219300			MD00G1056000
16	16	LR1_Trt-Ctl	MD10G1239200			MD00G1061100
17	17	LR1_Trt-Ctl	MD06G1236300			MD00G1067200
18	18	LR1_Trt-Ctl	MD13G1043300			MD00G1072500
19	19	LR1_Trt-Ctl	MD05G1181200			MD00G1073400
20	20	LR1_Trt-Ctl	MD08G1050500			MD00G1077400
21	21	LR1_Trt-Ctl	MD11G1194100			MD00G1082000
22	22	LR1_Trt-Ctl	MD13G1095300			MD00G1093000
23	23	LR1_Trt-Ctl	MD01G1015700			MD00G1096700
24	24	LR1_Trt-Ctl	MD14G1137900			MD00G1099700
25	25	LR1_Trt-Ctl	MD13G1046500			MD00G1101700
26	26	LR1_Trt-Ctl	MD01G1173600			MD00G1105300
27	27	LR1_Trt-Ctl	MD07G1125900			MD00G1106900
28	28	LR1_Trt-Ctl	MD07G1101800			MD00G1111700
29	29	LR1_Trt-Ctl	MD01G1074200			MD00G1112500
30	30	LR1_Trt-Ctl	MD06G1178100			MD00G1115400
31	31	LR1_Trt-Ctl	MD15G1325900			MD00G1116600
32	32	LR1_Trt-Ctl	MD13G1168600			MD00G1121300
33	33	LR1_Trt-Ctl	MD05G1312900			MD00G1125300
34	34	LR1_Trt-Ctl	MD16G1257600			MD00G1127200
35	35	LR1_Trt-Ctl	MD04G1159700			MD00G1129500
36	36	LR1_Trt-Ctl	MD04G1173600			MD00G1130600
37	37	LR1_Trt-Ctl	MD01G1155300			MD00G1130900
38	38	LR1_Trt-Ctl	MD13G1225100			MD00G1133300
39	39	LR1_Trt-Ctl	MD15G1265700			MD00G1133500
40	40	LR1_Trt-Ctl	MD02G1191700			MD00G1139000
41	41	LR1_Trt-Ctl	MD03G1040000			MD00G1140500
42	42	LR1_Trt-Ctl	MD16G1239600			MD00G1143500
43	43	LR1_Trt-Ctl	MD12G1194400			MD00G1144700
44	44	LR1_Trt-Ctl	MD08G1102300			MD00G1148200
45	45	LR1_Trt-Ctl	MD14G1239400			MD00G1149300
46	46	LR1_Trt-Ctl	MD00G1160300			MD00G1152100
47	47	LR1_Trt-Ctl	MD05G1083600			MD00G1152400
48	48	LR1_Trt-Ctl	MD14G1069100			MD00G1156800
49	49	LR1_Trt-Ctl	MD05G1283100			MD00G1160300
50	50	LR1_Trt-Ctl	MD04G1035300			MD00G1169500
51	51	LR1_Trt-Ctl	MD01G1087400			MD00G1175400
52	52	LR1_Trt-Ctl	MD13G1274600			MD00G1178900
53	53	LR1_Trt-Ctl	MD01G1199000			MD00G1183000
54	54	LR1_Trt-Ctl	MD05G1113200			MD00G1186700
55	55	LR1_Trt-Ctl	MD14G1120700			MD00G1200300
56	56	LR1_Trt-Ctl	MD10G1148600			MD00G1204600
57	57	LR1_Trt-Ctl	MD16G1054800			MD01G1000200
58	58	LR1_Trt-Ctl	MD16G1028500			MD01G1008200
59	59	LR1_Trt-Ctl	MD17G1003000			MD01G1012600
60	60	LR1_Trt-Ctl	MD01G1233000			MD01G1015700
61	61	LR1_Trt-Ctl	MD12G1016500			MD01G1016600
62	62	LR1_Trt-Ctl	MD17G1137900			MD01G1027900
63	63	LR1_Trt-Ctl	MD16G1164700			MD01G1037700
64	64	LR1_Trt-Ctl	MD06G1106700			MD01G1040700
65	65	LR1_Trt-Ctl	MD04G1202300			MD01G1042800
66	66	LR1_Trt-Ctl	MD17G1272700			MD01G1047600
67	67	LR1_Trt-Ctl	MD13G1260900			MD01G1049600
68	68	LR1_Trt-Ctl	MD10G1066200			MD01G1052700
69	69	LR1_Trt-Ctl	MD15G1064400			MD01G1052800
70	70	LR1_Trt-Ctl	MD02G1155400			MD01G1059700
71	71	LR1_Trt-Ctl	MD05G1250500			MD01G1064900
72	72	LR1_Trt-Ctl	MD15G1111600			MD01G1068200
73	73	LR1_Trt-Ctl	MD16G1021400			MD01G1071900
74	74	LR1_Trt-Ctl	MD02G1225600			MD01G1074200
75	75	LR1_Trt-Ctl	MD07G1157600			MD01G1075400
76	76	LR1_Trt-Ctl	MD07G1030400			MD01G1075500
77	77	LR1_Trt-Ctl	MD13G1168800			MD01G1076200
78	78	LR1_Trt-Ctl	MD04G1105100			MD01G1080600
79	79	LR1_Trt-Ctl	MD04G1192700			MD01G1083000
80	80	LR1_Trt-Ctl	MD13G1119200			MD01G1083900
81	81	LR1_Trt-Ctl	MD08G1190600			MD01G1084300
82	82	LR1_Trt-Ctl	MD11G1304500			MD01G1085800
83	83	LR1_Trt-Ctl	MD07G1195100			MD01G1086800
84	84	LR1_Trt-Ctl	MD11G1239200			MD01G1086900
85	85	LR1_Trt-Ctl	MD02G1232200			MD01G1087400
86	86	LR1_Trt-Ctl	MD08G1076900			MD01G1089300
87	87	LR1_Trt-Ctl	MD15G1372400			MD01G1089800
88	88	LR1_Trt-Ctl	MD04G1070300			MD01G1090000
89	89	LR1_Trt-Ctl	MD02G1173600			MD01G1104700
90	90	LR1_Trt-Ctl	MD12G1216300			MD01G1105700
91	91	LR1_Trt-Ctl	MD17G1272400			MD01G1106900
92	92	LR1_Trt-Ctl	MD05G1354200			MD01G1107200
93	93	LR1_Trt-Ctl	MD15G1373500			MD01G1116400
94	94	LR1_Trt-Ctl	MD14G1057700			MD01G1124600
95	95	LR1_Trt-Ctl	MD16G1048200			MD01G1136000
96	96	LR1_Trt-Ctl	MD02G1319500			MD01G1137100
97	97	LR1_Trt-Ctl	MD04G1119600			MD01G1137700
98	98	LR1_Trt-Ctl	MD11G1252400			MD01G1139200
99	99	LR1_Trt-Ctl	MD02G1313500			MD01G1139900
100	100	LR1_Trt-Ctl	MD04G1202000			MD01G1141000
101	101	LR1_Trt-Ctl	MD04G1201000			MD01G1141200
102	102	LR1_Trt-Ctl	MD04G1219300			MD01G1142600
103	103	LR1_Trt-Ctl	MD15G1294100			MD01G1143100
104	104	LR1_Trt-Ctl	MD15G1019300			MD01G1143600
105	105	LR1_Trt-Ctl	MD16G1060600			MD01G1144500
106	106	LR1_Trt-Ctl	MD09G1166600			MD01G1148700
107	107	LR1_Trt-Ctl	MD06G1017400			MD01G1148800
108	108	LR1_Trt-Ctl	MD08G1230800			MD01G1152900
109	109	LR1_Trt-Ctl	MD16G1026300			MD01G1154000
110	110	LR1_Trt-Ctl	MD08G1134000			MD01G1155300
111	111	LR1_Trt-Ctl	MD03G1065400			MD01G1157200
112	112	LR1_Trt-Ctl	MD09G1029600			MD01G1157700
113	113	LR1_Trt-Ctl	MD00G1096700			MD01G1158500
114	114	LR1_Trt-Ctl	MD17G1104000			MD01G1159400
115	115	LR1_Trt-Ctl	MD06G1051900			MD01G1161200
116	116	LR1_Trt-Ctl	MD15G1365500			MD01G1164300
117	117	LR1_Trt-Ctl	MD00G1121300			MD01G1166500
118	118	LR1_Trt-Ctl	MD01G1148800			MD01G1167300
119	119	LR1_Trt-Ctl	MD16G1072800			MD01G1168200
120	120	LR1_Trt-Ctl	MD07G1187400			MD01G1169200
121	121	LR1_Trt-Ctl	MD12G1260500			MD01G1170900
122	122	LR1_Trt-Ctl	MD05G1268400			MD01G1172500
123	123	LR1_Trt-Ctl	MD03G1211500			MD01G1173600
124	124	LR1_Trt-Ctl	MD16G1270600			MD01G1175900
125	125	LR1_Trt-Ctl	MD05G1192900			MD01G1176000
126	126	LR1_Trt-Ctl	MD07G1293300			MD01G1178300
127	127	LR1_Trt-Ctl	MD02G1245700			MD01G1180000
128	128	LR1_Trt-Ctl	MD04G1166500			MD01G1184800
129	129	LR1_Trt-Ctl	MD13G1051400			MD01G1188500
130	130	LR1_Trt-Ctl	MD15G1146200			MD01G1189400
131	131	LR1_Trt-Ctl	MD06G1025300			MD01G1189500
132	132	LR1_Trt-Ctl	MD16G1118300			MD01G1190900
133	133	LR1_Trt-Ctl	MD10G1104100			MD01G1191500
134	134	LR1_Trt-Ctl	MD15G1384100			MD01G1194100
135	135	LR1_Trt-Ctl	MD13G1234800			MD01G1195300
136	136	LR1_Trt-Ctl	MD07G1243200			MD01G1195400
137	137	LR1_Trt-Ctl	MD04G1126800			MD01G1199000
138	138	LR1_Trt-Ctl	MD17G1127400			MD01G1199700
139	139	LR1_Trt-Ctl	MD05G1256000			MD01G1201900
140	140	LR1_Trt-Ctl	MD01G1191500			MD01G1209200
141	141	LR1_Trt-Ctl	MD01G1008200			MD01G1210900
142	142	LR1_Trt-Ctl	MD16G1075200			MD01G1212900
143	143	LR1_Trt-Ctl	MD07G1126500			MD01G1213300
144	144	LR1_Trt-Ctl	MD01G1105700			MD01G1215300
145	145	LR1_Trt-Ctl	MD02G1205700			MD01G1217900
146	146	LR1_Trt-Ctl	MD17G1176100			MD01G1219500
147	147	LR1_Trt-Ctl	MD11G1300000			MD01G1224100
148	148	LR1_Trt-Ctl	MD10G1061400			MD01G1224800
149	149	LR1_Trt-Ctl	MD17G1140800			MD01G1225400
150	150	LR1_Trt-Ctl	MD01G1210900			MD01G1225700
151	151	LR1_Trt-Ctl	MD12G1051200			MD01G1226600
152	152	LR1_Trt-Ctl	MD10G1057800			MD01G1229100
153	153	LR1_Trt-Ctl	MD05G1311800			MD01G1232800
154	154	LR1_Trt-Ctl	MD13G1068700			MD01G1233000
155	155	LR1_Trt-Ctl	MD02G1082500			MD01G1234400
156	156	LR1_Trt-Ctl	MD06G1016100			MD01G1236300
157	157	LR1_Trt-Ctl	MD09G1217500			MD01G1237000
158	158	LR1_Trt-Ctl	MD17G1079700			MD01G1238700
159	159	LR1_Trt-Ctl	MD04G1144500			MD01G1240200
160	160	LR1_Trt-Ctl	MD17G1268100			MD02G1001200
161	161	LR1_Trt-Ctl	MD06G1035300			MD02G1001300
162	162	LR1_Trt-Ctl	MD04G1030000			MD02G1002400
163	163	LR1_Trt-Ctl	MD13G1161100			MD02G1003300
164	164	LR1_Trt-Ctl	MD03G1065600			MD02G1005600
165	165	LR1_Trt-Ctl	MD12G1038700			MD02G1010800
166	166	LR1_Trt-Ctl	MD15G1187100			MD02G1012400
167	167	LR1_Trt-Ctl	MD06G1033600			MD02G1013300
168	168	LR1_Trt-Ctl	MD13G1107100			MD02G1013500
169	169	LR1_Trt-Ctl	MD13G1016000			MD02G1016700
170	170	LR1_Trt-Ctl	MD06G1121300			MD02G1020800
171	171	LR1_Trt-Ctl	MD02G1143400			MD02G1021400
172	172	LR1_Trt-Ctl	MD16G1041200			MD02G1027600
173	173	LR1_Trt-Ctl	MD08G1107400			MD02G1028300
174	174	LR1_Trt-Ctl	MD17G1048700			MD02G1028500
175	175	LR1_Trt-Ctl	MD15G1236100			MD02G1028600
176	176	LR1_Trt-Ctl	MD15G1106300			MD02G1028700
177	177	LR1_Trt-Ctl	MD06G1166300			MD02G1028800
178	178	LR1_Trt-Ctl	MD00G1007700			MD02G1032700
179	179	LR1_Trt-Ctl	MD05G1088300			MD02G1034900
180	180	LR1_Trt-Ctl	MD05G1081800			MD02G1037600
181	181	LR1_Trt-Ctl	MD13G1143900			MD02G1041700
182	182	LR1_Trt-Ctl	MD07G1277400			MD02G1044600
183	183	LR1_Trt-Ctl	MD02G1106500			MD02G1047600
184	184	LR1_Trt-Ctl	MD12G1078700			MD02G1049800
185	185	LR1_Trt-Ctl	MD03G1010700			MD02G1050000
186	186	LR1_Trt-Ctl	MD12G1171500			MD02G1055900
187	187	LR1_Trt-Ctl	MD07G1000800			MD02G1061100
188	188	LR1_Trt-Ctl	MD13G1072300			MD02G1062800
189	189	LR1_Trt-Ctl	MD13G1185400			MD02G1063900
190	190	LR1_Trt-Ctl	MD02G1275400			MD02G1067000
191	191	LR1_Trt-Ctl	MD06G1048700			MD02G1069500
192	192	LR1_Trt-Ctl	MD13G1111900			MD02G1079200
193	193	LR1_Trt-Ctl	MD13G1132000			MD02G1079800
194	194	LR1_Trt-Ctl	MD02G1095600			MD02G1080800
195	195	LR1_Trt-Ctl	MD10G1293800			MD02G1082300
196	196	LR1_Trt-Ctl	MD13G1165700			MD02G1082500
197	197	LR1_Trt-Ctl	MD12G1121700			MD02G1086000
198	198	LR1_Trt-Ctl	MD03G1187100			MD02G1087900
199	199	LR1_Trt-Ctl	MD14G1050600			MD02G1094500
200	200	LR1_Trt-Ctl	MD10G1253000			MD02G1095600
201	201	LR1_Trt-Ctl	MD07G1289200			MD02G1095700
202	202	LR1_Trt-Ctl	MD05G1106300			MD02G1096400
203	203	LR1_Trt-Ctl	MD01G1168200			MD02G1099300
204	204	LR1_Trt-Ctl	MD10G1025900			MD02G1101400
205	205	LR1_Trt-Ctl	MD15G1071400			MD02G1106500
206	206	LR1_Trt-Ctl	MD09G1090500			MD02G1108100
207	207	LR1_Trt-Ctl	MD12G1078200			MD02G1114500
208	208	LR1_Trt-Ctl	MD03G1216500			MD02G1119100
209	209	LR1_Trt-Ctl	MD15G1154600			MD02G1120200
210	210	LR1_Trt-Ctl	MD14G1155600			MD02G1121700
211	211	LR1_Trt-Ctl	MD10G1108100			MD02G1124800
212	212	LR1_Trt-Ctl	MD01G1219500			MD02G1125300
213	213	LR1_Trt-Ctl	MD02G1246700			MD02G1127900
214	214	LR1_Trt-Ctl	MD07G1138300			MD02G1128300
215	215	LR1_Trt-Ctl	MD07G1248700			MD02G1130200
216	216	LR1_Trt-Ctl	MD13G1016100			MD02G1130800
217	217	LR1_Trt-Ctl	MD01G1106900			MD02G1132200
218	218	LR1_Trt-Ctl	MD15G1289500			MD02G1132500
219	219	LR1_Trt-Ctl	MD11G1136200			MD02G1133600
220	220	LR1_Trt-Ctl	MD10G1091000			MD02G1134100
221	221	LR1_Trt-Ctl	MD09G1268900			MD02G1138600
222	222	LR1_Trt-Ctl	MD11G1289800			MD02G1139900
223	223	LR1_Trt-Ctl	MD15G1304400			MD02G1141100
224	224	LR1_Trt-Ctl	MD15G1188900			MD02G1141700
225	225	LR1_Trt-Ctl	MD15G1421900			MD02G1142300
226	226	LR1_Trt-Ctl	MD11G1150600			MD02G1143400
227	227	LR1_Trt-Ctl	MD17G1276100			MD02G1143700
228	228	LR1_Trt-Ctl	MD12G1109200			MD02G1148700
229	229	LR1_Trt-Ctl	MD14G1032500			MD02G1153000
230	230	LR1_Trt-Ctl	MD11G1099600			MD02G1153500
231	231	LR1_Trt-Ctl	MD03G1015800			MD02G1155400
232	232	LR1_Trt-Ctl	MD15G1042800			MD02G1158100
233	233	LR1_Trt-Ctl	MD08G1072900			MD02G1162800
234	234	LR1_Trt-Ctl	MD03G1061600			MD02G1164300
235	235	LR1_Trt-Ctl	MD08G1180200			MD02G1167600
236	236	LR1_Trt-Ctl	MD05G1126300			MD02G1167800
237	237	LR1_Trt-Ctl	MD15G1084100			MD02G1169800
238	238	LR1_Trt-Ctl	MD00G1067200			MD02G1171800
239	239	LR1_Trt-Ctl	MD00G1105300			MD02G1172900
240	240	LR1_Trt-Ctl	MD10G1233500			MD02G1173500
241	241	LR1_Trt-Ctl	MD11G1032600			MD02G1173600
242	242	LR1_Trt-Ctl	MD11G1034300			MD02G1174500
243	243	LR1_Trt-Ctl	MD13G1176000			MD02G1178500
244	244	LR1_Trt-Ctl	MD15G1360000			MD02G1179300
245	245	LR1_Trt-Ctl	MD07G1228900			MD02G1180300
246	246	LR1_Trt-Ctl	MD03G1098100			MD02G1185900
247	247	LR1_Trt-Ctl	MD11G1200800			MD02G1191700
248	248	LR1_Trt-Ctl	MD09G1030300			MD02G1194400
249	249	LR1_Trt-Ctl	MD04G1018500			MD02G1198400
250	250	LR1_Trt-Ctl	MD11G1161900			MD02G1201100
251	251	LR1_Trt-Ctl	MD11G1065300			MD02G1203100
252	252	LR1_Trt-Ctl	MD11G1233100			MD02G1205700
253	253	LR1_Trt-Ctl	MD16G1022900			MD02G1207300
254	254	LR1_Trt-Ctl	MD10G1107500			MD02G1208100
255	255	LR1_Trt-Ctl	MD13G1130400			MD02G1225600
256	256	LR1_Trt-Ctl	MD11G1149200			MD02G1228800
257	257	LR1_Trt-Ctl	MD08G1012100			MD02G1232200
258	258	LR1_Trt-Ctl	MD05G1262700			MD02G1236000
259	259	LR1_Trt-Ctl	MD16G1033500			MD02G1236100
260	260	LR1_Trt-Ctl	MD16G1043800			MD02G1244800
261	261	LR1_Trt-Ctl	MD04G1168800			MD02G1245700
262	262	LR1_Trt-Ctl	MD06G1024000			MD02G1246700
263	263	LR1_Trt-Ctl	MD15G1010200			MD02G1249300
264	264	LR1_Trt-Ctl	MD03G1038400			MD02G1249500
265	265	LR1_Trt-Ctl	MD15G1441100			MD02G1249800
266	266	LR1_Trt-Ctl	MD01G1136000			MD02G1250000
267	267	LR1_Trt-Ctl	MD02G1207300			MD02G1250900
268	268	LR1_Trt-Ctl	MD15G1319400			MD02G1262400
269	269	LR1_Trt-Ctl	MD02G1082300			MD02G1273000
270	270	LR1_Trt-Ctl	MD16G1019200			MD02G1274800
271	271	LR1_Trt-Ctl	MD08G1088200			MD02G1275400
272	272	LR1_Trt-Ctl	MD04G1040300			MD02G1276600
273	273	LR1_Trt-Ctl	MD05G1148400			MD02G1286300
274	274	LR1_Trt-Ctl	MD16G1003500			MD02G1287400
275	275	LR1_Trt-Ctl	MD06G1023600			MD02G1291200
276	276	LR1_Trt-Ctl	MD01G1139200			MD02G1292200
277	277	LR1_Trt-Ctl	MD01G1240200			MD02G1301100
278	278	LR1_Trt-Ctl	MD16G1101000			MD02G1302900
279	279	LR1_Trt-Ctl	MD01G1016600			MD02G1306200
280	280	LR1_Trt-Ctl	MD15G1207500			MD02G1308000
281	281	LR1_Trt-Ctl	MD07G1266500			MD02G1308900
282	282	LR1_Trt-Ctl	MD10G1189000			MD02G1313500
283	283	LR1_Trt-Ctl	MD02G1130800			MD02G1316300
284	284	LR1_Trt-Ctl	MD08G1208700			MD02G1317700
285	285	LR1_Trt-Ctl	MD03G1150500			MD02G1317800
286	286	LR1_Trt-Ctl	MD09G1082000			MD02G1318100
287	287	LR1_Trt-Ctl	MD17G1174300			MD02G1318400
288	288	LR1_Trt-Ctl	MD01G1199700			MD02G1318700
289	289	LR1_Trt-Ctl	MD06G1215200			MD02G1319500
290	290	LR1_Trt-Ctl	MD17G1015200			MD02G1320700
291	291	LR1_Trt-Ctl	MD14G1157000			MD03G1001100
292	292	LR1_Trt-Ctl	MD15G1192300			MD03G1001300
293	293	LR1_Trt-Ctl	MD14G1036200			MD03G1010700
294	294	LR1_Trt-Ctl	MD12G1263500			MD03G1010900
295	295	LR1_Trt-Ctl	MD05G1061200			MD03G1011600
296	296	LR1_Trt-Ctl	MD04G1029900			MD03G1015800
297	297	LR1_Trt-Ctl	MD10G1246900			MD03G1017300
298	298	LR1_Trt-Ctl	MD09G1218700			MD03G1020000
299	299	LR1_Trt-Ctl	MD11G1083900			MD03G1020400
300	300	LR1_Trt-Ctl	MD13G1119000			MD03G1028900
301	301	LR1_Trt-Ctl	MD04G1178500			MD03G1032600
302	302	LR1_Trt-Ctl	MD03G1223900			MD03G1034200
303	303	LR1_Trt-Ctl	MD01G1237000			MD03G1038400
304	304	LR1_Trt-Ctl	MD07G1043300			MD03G1039100
305	305	LR1_Trt-Ctl	MD15G1286600			MD03G1039700
306	306	LR1_Trt-Ctl	MD16G1112000			MD03G1040000
307	307	LR1_Trt-Ctl	MD08G1037600			MD03G1044600
308	308	LR1_Trt-Ctl	MD13G1059400			MD03G1045200
309	309	LR1_Trt-Ctl	MD06G1191000			MD03G1061600
310	310	LR1_Trt-Ctl	MD11G1131400			MD03G1062400
311	311	LR1_Trt-Ctl	MD08G1008400			MD03G1065300
312	312	LR1_Trt-Ctl	MD15G1007200			MD03G1065400
313	313	LR1_Trt-Ctl	MD17G1139500			MD03G1065600
314	314	LR1_Trt-Ctl	MD07G1308300			MD03G1066000
315	315	LR1_Trt-Ctl	MD06G1023500			MD03G1066200
316	316	LR1_Trt-Ctl	MD07G1249400			MD03G1069500
317	317	LR1_Trt-Ctl	MD16G1022500			MD03G1076400
318	318	LR1_Trt-Ctl	MD05G1038500			MD03G1082200
319	319	LR1_Trt-Ctl	MD02G1124800			MD03G1085000
320	320	LR1_Trt-Ctl	MD06G1020500			MD03G1089200
321	321	LR1_Trt-Ctl	MD16G1151400			MD03G1091100
322	322	LR1_Trt-Ctl	MD15G1031900			MD03G1094900
323	323	LR1_Trt-Ctl	MD15G1240700			MD03G1098100
324	324	LR1_Trt-Ctl	MD15G1293700			MD03G1098600
325	325	LR1_Trt-Ctl	MD11G1125700			MD03G1101300
326	326	LR1_Trt-Ctl	MD15G1078900			MD03G1103800
327	327	LR1_Trt-Ctl	MD02G1317700			MD03G1104500
328	328	LR1_Trt-Ctl	MD14G1039600			MD03G1108900
329	329	LR1_Trt-Ctl	MD08G1092000			MD03G1115500
330	330	LR1_Trt-Ctl	MD03G1144500			MD03G1117400
331	331	LR1_Trt-Ctl	MD03G1137900			MD03G1120000
332	332	LR1_Trt-Ctl	MD03G1154900			MD03G1120800
333	333	LR1_Trt-Ctl	MD03G1196300			MD03G1128900
334	334	LR1_Trt-Ctl	MD17G1122000			MD03G1131500
335	335	LR1_Trt-Ctl	MD13G1075900			MD03G1133700
336	336	LR1_Trt-Ctl	MD00G1152100			MD03G1134700
337	337	LR1_Trt-Ctl	MD15G1062100			MD03G1137900
338	338	LR1_Trt-Ctl	MD16G1020800			MD03G1141400
339	339	LR1_Trt-Ctl	MD14G1233900			MD03G1142400
340	340	LR1_Trt-Ctl	MD11G1276500			MD03G1144500
341	341	LR1_Trt-Ctl	MD13G1194600			MD03G1148200
342	342	LR1_Trt-Ctl	MD04G1143200			MD03G1150200
343	343	LR1_Trt-Ctl	MD05G1351600			MD03G1150500
344	344	LR1_Trt-Ctl	MD14G1190300			MD03G1154900
345	345	LR1_Trt-Ctl	MD05G1201800			MD03G1160300
346	346	LR1_Trt-Ctl	MD02G1020800			MD03G1170200
347	347	LR1_Trt-Ctl	MD12G1150800			MD03G1180000
348	348	LR1_Trt-Ctl	MD09G1011100			MD03G1182000
349	349	LR1_Trt-Ctl	MD05G1097300			MD03G1183900
350	350	LR1_Trt-Ctl	MD05G1159900			MD03G1185900
351	351	LR1_Trt-Ctl	MD17G1264700			MD03G1187100
352	352	LR1_Trt-Ctl	MD15G1153800			MD03G1188200
353	353	LR1_Trt-Ctl	MD08G1006100			MD03G1189700
354	354	LR1_Trt-Ctl	MD13G1044500			MD03G1195100
355	355	LR1_Trt-Ctl	MD13G1237400			MD03G1196300
356	356	LR1_Trt-Ctl	MD16G1132200			MD03G1207300
357	357	LR1_Trt-Ctl	MD05G1326400			MD03G1210400
358	358	LR1_Trt-Ctl	MD12G1144400			MD03G1211500
359	359	LR1_Trt-Ctl	MD17G1070300			MD03G1212400
360	360	LR1_Trt-Ctl	MD17G1228500			MD03G1215000
361	361	LR1_Trt-Ctl	MD10G1159600			MD03G1216500
362	362	LR1_Trt-Ctl	MD12G1190800			MD03G1217700
363	363	LR1_Trt-Ctl	MD08G1192900			MD03G1218900
364	364	LR1_Trt-Ctl	MD13G1217900			MD03G1219300
365	365	LR1_Trt-Ctl	MD09G1292700			MD03G1223300
366	366	LR1_Trt-Ctl	MD14G1112500			MD03G1223900
367	367	LR1_Trt-Ctl	MD06G1164700			MD03G1224400
368	368	LR1_Trt-Ctl	MD16G1143100			MD03G1224600
369	369	LR1_Trt-Ctl	MD16G1187200			MD03G1226300
370	370	LR1_Trt-Ctl	MD06G1108900			MD03G1227100
371	371	LR1_Trt-Ctl	MD12G1241800			MD03G1228500
372	372	LR1_Trt-Ctl	MD14G1114800			MD03G1229600
373	373	LR1_Trt-Ctl	MD15G1252900			MD03G1230600
374	374	LR1_Trt-Ctl	MD13G1003400			MD03G1233100
375	375	LR1_Trt-Ctl	MD03G1103800			MD03G1240600
376	376	LR1_Trt-Ctl	MD01G1037700			MD03G1242900
377	377	LR1_Trt-Ctl	MD07G1111800			MD03G1245400
378	378	LR1_Trt-Ctl	MD10G1091100			MD03G1245500
379	379	LR1_Trt-Ctl	MD04G1222400			MD03G1246000
380	380	LR1_Trt-Ctl	MD05G1127900			MD03G1246700
381	381	LR1_Trt-Ctl	MD10G1299400			MD03G1251300
382	382	LR1_Trt-Ctl	MD17G1085300			MD03G1256300
383	383	LR1_Trt-Ctl	MD11G1076600			MD03G1259200
384	384	LR1_Trt-Ctl	MD02G1141100			MD03G1264500
385	385	LR1_Trt-Ctl	MD00G1175400			MD03G1265600
386	386	LR1_Trt-Ctl	MD11G1148200			MD03G1268700
387	387	LR1_Trt-Ctl	MD16G1257700			MD03G1272900
388	388	LR1_Trt-Ctl	MD03G1264500			MD03G1280300
389	389	LR1_Trt-Ctl	MD08G1004000			MD03G1282700
390	390	LR1_Trt-Ctl	MD17G1267400			MD03G1282900
391	391	LR1_Trt-Ctl	MD00G1051500			MD03G1288300
392	392	LR1_Trt-Ctl	MD03G1128900			MD03G1288600
393	393	LR1_Trt-Ctl	MD00G1093000			MD03G1291000
394	394	LR1_Trt-Ctl	MD05G1313700			MD03G1292500
395	395	LR1_Trt-Ctl	MD17G1165700			MD03G1296600
396	396	LR1_Trt-Ctl	MD15G1186900			MD03G1296900
397	397	LR1_Trt-Ctl	MD17G1030600			MD04G1008900
398	398	LR1_Trt-Ctl	MD04G1142300			MD04G1018500
399	399	LR1_Trt-Ctl	MD03G1085000			MD04G1023200
400	400	LR1_Trt-Ctl	MD01G1141000			MD04G1024300
401	401	LR1_Trt-Ctl	MD17G1085200			MD04G1025600
402	402	LR1_Trt-Ctl	MD14G1052400			MD04G1028300
403	403	LR1_Trt-Ctl	MD08G1003900			MD04G1029400
404	404	LR1_Trt-Ctl	MD17G1199400			MD04G1029900
405	405	LR1_Trt-Ctl	MD14G1247100			MD04G1030000
406	1	Hr1_Trt-Ctl	MD09G1107400			MD04G1030400
407	2	Hr1_Trt-Ctl	MD05G1126700			MD04G1035300
408	3	Hr1_Trt-Ctl	MD05G1179000			MD04G1040300
409	4	Hr1_Trt-Ctl	MD09G1017800			MD04G1040500
410	5	Hr1_Trt-Ctl	MD03G1251300			MD04G1060200
411	6	Hr1_Trt-Ctl	MD10G1319300			MD04G1064400
412	7	Hr1_Trt-Ctl	MD13G1227300			MD04G1069600
413	8	Hr1_Trt-Ctl	MD15G1285400			MD04G1070300
414	9	Hr1_Trt-Ctl	MD08G1034400			MD04G1078600
415	10	Hr1_Trt-Ctl	MD16G1144700			MD04G1089700
416	11	Hr1_Trt-Ctl	MD06G1225500			MD04G1092400
417	12	Hr1_Trt-Ctl	MD01G1201900			MD04G1093300
418	13	Hr1_Trt-Ctl	MD10G1293100			MD04G1096200
419	14	Hr1_Trt-Ctl	MD04G1181500			MD04G1097800
420	15	Hr1_Trt-Ctl	MD12G1079700			MD04G1100400
421	16	Hr1_Trt-Ctl	MD05G1286500			MD04G1101000
422	17	Hr1_Trt-Ctl	MD16G1065700			MD04G1102400
423	18	Hr1_Trt-Ctl	MD05G1040500			MD04G1104900
424	19	Hr1_Trt-Ctl	MD10G1148800			MD04G1105100
425	20	Hr1_Trt-Ctl	MD09G1041900			MD04G1110600
426	21	Hr1_Trt-Ctl	MD01G1012600			MD04G1110900
427	22	Hr1_Trt-Ctl	MD06G1170100			MD04G1111000
428	23	Hr1_Trt-Ctl	MD15G1109200			MD04G1112000
429	24	Hr1_Trt-Ctl	MD15G1299000			MD04G1119500
430	25	Hr1_Trt-Ctl	MD16G1162900			MD04G1119600
431	26	Hr1_Trt-Ctl	MD16G1258900			MD04G1123100
432	27	Hr1_Trt-Ctl	MD11G1120900			MD04G1126800
433	28	Hr1_Trt-Ctl	MD15G1266500			MD04G1129000
434	29	Hr1_Trt-Ctl	MD00G1036100			MD04G1129800
435	30	Hr1_Trt-Ctl	MD06G1166900			MD04G1130100
436	31	Hr1_Trt-Ctl	MD17G1233200			MD04G1133500
437	32	Hr1_Trt-Ctl	MD16G1139700			MD04G1134300
438	33	Hr1_Trt-Ctl	MD01G1184800			MD04G1135300
439	34	Hr1_Trt-Ctl	MD12G1262900			MD04G1138500
440	35	Hr1_Trt-Ctl	MD16G1175700			MD04G1139000
441	36	Hr1_Trt-Ctl	MD15G1031000			MD04G1139400
442	37	Hr1_Trt-Ctl	MD10G1073100			MD04G1139500
443	38	Hr1_Trt-Ctl	MD16G1046800			MD04G1141100
444	39	Hr1_Trt-Ctl	MD17G1119600			MD04G1142300
445	40	Hr1_Trt-Ctl	MD07G1156200			MD04G1143200
446	41	Hr1_Trt-Ctl	MD10G1157900			MD04G1144000
447	42	Hr1_Trt-Ctl	MD15G1031900			MD04G1144500
448	43	Hr1_Trt-Ctl	MD15G1016400			MD04G1147900
449	44	Hr1_Trt-Ctl	MD05G1335100			MD04G1148700
450	45	Hr1_Trt-Ctl	MD01G1042800			MD04G1149000
451	46	Hr1_Trt-Ctl	MD16G1050100			MD04G1150900
452	47	Hr1_Trt-Ctl	MD02G1308900			MD04G1153300
453	48	Hr1_Trt-Ctl	MD15G1031800			MD04G1159700
454	49	Hr1_Trt-Ctl	MD09G1159300			MD04G1161300
455	50	Hr1_Trt-Ctl	MD09G1013900			MD04G1161700
456	51	Hr1_Trt-Ctl	MD02G1055900			MD04G1162200
457	52	Hr1_Trt-Ctl	MD09G1134300			MD04G1166300
458	1	Lr2_Trt-Ctl	MD15G1243100			MD04G1166500
459	2	Lr2_Trt-Ctl	MD08G1227900			MD04G1167700
460	3	Lr2_Trt-Ctl	MD07G1228100			MD04G1168600
461	4	Lr2_Trt-Ctl	MD04G1028300			MD04G1168800
462	5	Lr2_Trt-Ctl	MD12G1057100			MD04G1173600
463	6	Lr2_Trt-Ctl	MD02G1133600			MD04G1176300
464	7	Lr2_Trt-Ctl	MD02G1062800			MD04G1176700
465	8	Lr2_Trt-Ctl	MD08G1056100			MD04G1176900
466	9	Lr2_Trt-Ctl	MD17G1212400			MD04G1177400
467	10	Lr2_Trt-Ctl	MD12G1062400			MD04G1178500
468	11	Lr2_Trt-Ctl	MD17G1246300			MD04G1181500
469	12	Lr2_Trt-Ctl	MD17G1142500			MD04G1184600
470	13	Lr2_Trt-Ctl	MD11G1200000			MD04G1184700
471	14	Lr2_Trt-Ctl	MD12G1231900			MD04G1187700
472	15	Lr2_Trt-Ctl	MD17G1285300			MD04G1190900
473	16	Lr2_Trt-Ctl	MD12G1185500			MD04G1191700
474	17	Lr2_Trt-Ctl	MD05G1102500			MD04G1192500
475	18	Lr2_Trt-Ctl	MD03G1228500			MD04G1192700
476	19	Lr2_Trt-Ctl	MD10G1239200			MD04G1192900
477	20	Lr2_Trt-Ctl	MD09G1118500			MD04G1200000
478	21	Lr2_Trt-Ctl	MD07G1043200			MD04G1201000
479	22	Lr2_Trt-Ctl	MD09G1118600			MD04G1201100
480	23	Lr2_Trt-Ctl	MD05G1338000			MD04G1202000
481	24	Lr2_Trt-Ctl	MD12G1261500			MD04G1202100
482	25	Lr2_Trt-Ctl	MD15G1099400			MD04G1202300
483	26	Lr2_Trt-Ctl	MD13G1002100			MD04G1207300
484	27	Lr2_Trt-Ctl	MD15G1083300			MD04G1211700
485	28	Lr2_Trt-Ctl	MD14G1063100			MD04G1213800
486	29	Lr2_Trt-Ctl	MD16G1092400			MD04G1216100
487	30	Lr2_Trt-Ctl	MD09G1243900			MD04G1216300
488	31	Lr2_Trt-Ctl	MD09G1063100			MD04G1218500
489	32	Lr2_Trt-Ctl	MD11G1071600			MD04G1218900
490	33	Lr2_Trt-Ctl	MD06G1015900			MD04G1219300
491	34	Lr2_Trt-Ctl	MD02G1127900			MD04G1222300
492	35	Lr2_Trt-Ctl	MD00G1017200			MD04G1222400
493	36	Lr2_Trt-Ctl	MD15G1027000			MD04G1223900
494	37	Lr2_Trt-Ctl	MD13G1195800			MD04G1224000
495	38	Lr2_Trt-Ctl	MD08G1064300			MD04G1225300
496	39	Lr2_Trt-Ctl	MD15G1129700			MD04G1225400
497	40	Lr2_Trt-Ctl	MD02G1308000			MD04G1227900
498	41	Lr2_Trt-Ctl	MD04G1110900			MD04G1228800
499	42	Lr2_Trt-Ctl	MD00G1186700			MD04G1237200
500	43	Lr2_Trt-Ctl	MD07G1150600			MD04G1238300
501	44	Lr2_Trt-Ctl	MD15G1160100			MD04G1238400
502	45	Lr2_Trt-Ctl	MD15G1344200			MD04G1238900
503	46	Lr2_Trt-Ctl	MD02G1178500			MD04G1239300
504	47	Lr2_Trt-Ctl	MD06G1058600			MD04G1243300
505	48	Lr2_Trt-Ctl	MD12G1148200			MD04G1244300
506	49	Lr2_Trt-Ctl	MD15G1040900			MD04G1245100
507	50	Lr2_Trt-Ctl	MD02G1087900			MD05G1000500
508	51	Lr2_Trt-Ctl	MD09G1228600			MD05G1006800
509	52	Lr2_Trt-Ctl	MD17G1130800			MD05G1014900
510	53	Lr2_Trt-Ctl	MD15G1217200			MD05G1015700
511	54	Lr2_Trt-Ctl	MD12G1012200			MD05G1020500
512	55	Lr2_Trt-Ctl	MD02G1119100			MD05G1024800
513	56	Lr2_Trt-Ctl	MD11G1270900			MD05G1026900
514	57	Lr2_Trt-Ctl	MD08G1182600			MD05G1030800
515	58	Lr2_Trt-Ctl	MD12G1093900			MD05G1034300
516	59	Lr2_Trt-Ctl	MD12G1219500			MD05G1037700
517	60	Lr2_Trt-Ctl	MD05G1168300			MD05G1038500
518	61	Lr2_Trt-Ctl	MD11G1026900			MD05G1039600
519	62	Lr2_Trt-Ctl	MD13G1099500			MD05G1040500
520	63	Lr2_Trt-Ctl	MD13G1183200			MD05G1043200
521	64	Lr2_Trt-Ctl	MD11G1196500			MD05G1046000
522	65	Lr2_Trt-Ctl	MD05G1014900			MD05G1056000
523	66	Lr2_Trt-Ctl	MD06G1103000			MD05G1061200
524	67	Lr2_Trt-Ctl	MD12G1000200			MD05G1064700
525	68	Lr2_Trt-Ctl	MD05G1134100			MD05G1064800
526	69	Lr2_Trt-Ctl	MD17G1049300			MD05G1081100
527	70	Lr2_Trt-Ctl	MD13G1227300			MD05G1081800
528	71	Lr2_Trt-Ctl	MD08G1137300			MD05G1082600
529	72	Lr2_Trt-Ctl	MD05G1308500			MD05G1083600
530	73	Lr2_Trt-Ctl	MD13G1130100			MD05G1088300
531	74	Lr2_Trt-Ctl	MD04G1147900			MD05G1091700
532	75	Lr2_Trt-Ctl	MD04G1129000			MD05G1092300
533	76	Lr2_Trt-Ctl	MD04G1166300			MD05G1094200
534	77	Lr2_Trt-Ctl	MD13G1117900			MD05G1097300
535	78	Lr2_Trt-Ctl	MD09G1049500			MD05G1102500
536	79	Lr2_Trt-Ctl	MD10G1329000			MD05G1106300
537	80	Lr2_Trt-Ctl	MD12G1028000			MD05G1106800
538	81	Lr2_Trt-Ctl	MD05G1181500			MD05G1110500
539	82	Lr2_Trt-Ctl	MD07G1017700			MD05G1112100
540	83	Lr2_Trt-Ctl	MD15G1415400			MD05G1113200
541	84	Lr2_Trt-Ctl	MD02G1132500			MD05G1120400
542	85	Lr2_Trt-Ctl	MD15G1388700			MD05G1122000
543	86	Lr2_Trt-Ctl	MD09G1066800			MD05G1126300
544	87	Lr2_Trt-Ctl	MD07G1200700			MD05G1126700
545	88	Lr2_Trt-Ctl	MD03G1189700			MD05G1127900
546	89	Lr2_Trt-Ctl	MD12G1159300			MD05G1128000
547	90	Lr2_Trt-Ctl	MD00G1200300			MD05G1129600
548	91	Lr2_Trt-Ctl	MD10G1125200			MD05G1134100
549	92	Lr2_Trt-Ctl	MD10G1054400			MD05G1140900
550	93	Lr2_Trt-Ctl	MD13G1186500			MD05G1141100
551	94	Lr2_Trt-Ctl	MD05G1064700			MD05G1143500
552	95	Lr2_Trt-Ctl	MD03G1141400			MD05G1144000
553	96	Lr2_Trt-Ctl	MD11G1027600			MD05G1148400
554	97	Lr2_Trt-Ctl	MD06G1189400			MD05G1156100
555	98	Lr2_Trt-Ctl	MD05G1265900			MD05G1159900
556	99	Lr2_Trt-Ctl	MD13G1046900			MD05G1165400
557	100	Lr2_Trt-Ctl	MD07G1306000			MD05G1167400
558	101	Lr2_Trt-Ctl	MD02G1013300			MD05G1167600
559	102	Lr2_Trt-Ctl	MD12G1119800			MD05G1167700
560	103	Lr2_Trt-Ctl	MD10G1319300			MD05G1168200
561	104	Lr2_Trt-Ctl	MD02G1069500			MD05G1168300
562	105	Lr2_Trt-Ctl	MD10G1287500			MD05G1168400
563	106	Lr2_Trt-Ctl	MD16G1168400			MD05G1171900
564	107	Lr2_Trt-Ctl	MD17G1029300			MD05G1173800
565	108	Lr2_Trt-Ctl	MD11G1176500			MD05G1179000
566	109	Lr2_Trt-Ctl	MD09G1157900			MD05G1180700
567	110	Lr2_Trt-Ctl	MD14G1229600			MD05G1181200
568	111	Lr2_Trt-Ctl	MD03G1098600			MD05G1181500
569	112	Lr2_Trt-Ctl	MD08G1051200			MD05G1184200
570	113	Lr2_Trt-Ctl	MD11G1027000			MD05G1184300
571	114	Lr2_Trt-Ctl	MD05G1336300			MD05G1184400
572	115	Lr2_Trt-Ctl	MD11G1116500			MD05G1184600
573	116	Lr2_Trt-Ctl	MD14G1099800			MD05G1188200
574	117	Lr2_Trt-Ctl	MD03G1170200			MD05G1189700
575	118	Lr2_Trt-Ctl	MD16G1118300			MD05G1189900
576	119	Lr2_Trt-Ctl	MD12G1132300			MD05G1192900
577	120	Lr2_Trt-Ctl	MD01G1064900			MD05G1195500
578	121	Lr2_Trt-Ctl	MD01G1124600			MD05G1198800
579	122	Lr2_Trt-Ctl	MD10G1178600			MD05G1200400
580	123	Lr2_Trt-Ctl	MD06G1110100			MD05G1200500
581	124	Lr2_Trt-Ctl	MD07G1008000			MD05G1201800
582	125	Lr2_Trt-Ctl	MD10G1342500			MD05G1208700
583	126	Lr2_Trt-Ctl	MD04G1119500			MD05G1210600
584	127	Lr2_Trt-Ctl	MD12G1158100			MD05G1211000
585	128	Lr2_Trt-Ctl	MD15G1017600			MD05G1215900
586	129	Lr2_Trt-Ctl	MD05G1106800			MD05G1216300
587	130	Lr2_Trt-Ctl	MD15G1275000			MD05G1218200
588	131	Lr2_Trt-Ctl	MD13G1007700			MD05G1219000
589	132	Lr2_Trt-Ctl	MD11G1273700			MD05G1237600
590	133	Lr2_Trt-Ctl	MD03G1020400			MD05G1240400
591	134	Lr2_Trt-Ctl	MD15G1241500			MD05G1240800
592	135	Lr2_Trt-Ctl	MD06G1109400			MD05G1247200
593	136	Lr2_Trt-Ctl	MD00G1077400			MD05G1250500
594	137	Lr2_Trt-Ctl	MD15G1418100			MD05G1251900
595	138	Lr2_Trt-Ctl	MD10G1108100			MD05G1252900
596	139	Lr2_Trt-Ctl	MD17G1245500			MD05G1256000
597	140	Lr2_Trt-Ctl	MD17G1013700			MD05G1260400
598	141	Lr2_Trt-Ctl	MD17G1057000			MD05G1261500
599	142	Lr2_Trt-Ctl	MD08G1168600			MD05G1262700
600	143	Lr2_Trt-Ctl	MD17G1111800			MD05G1263100
601	144	Lr2_Trt-Ctl	MD02G1185900			MD05G1265900
602	145	Lr2_Trt-Ctl	MD06G1200200			MD05G1266200
603	146	Lr2_Trt-Ctl	MD04G1111000			MD05G1266600
604	147	Lr2_Trt-Ctl	MD09G1139900			MD05G1266700
605	148	Lr2_Trt-Ctl	MD11G1012400			MD05G1268400
606	149	Lr2_Trt-Ctl	MD09G1146900			MD05G1274500
607	150	Lr2_Trt-Ctl	MD13G1168600			MD05G1274700
608	151	Lr2_Trt-Ctl	MD02G1125300			MD05G1279400
609	152	Lr2_Trt-Ctl	MD15G1005100			MD05G1281900
610	153	Lr2_Trt-Ctl	MD15G1237100			MD05G1283100
611	154	Lr2_Trt-Ctl	MD14G1057700			MD05G1284600
612	155	Lr2_Trt-Ctl	MD13G1131300			MD05G1286500
613	156	Lr2_Trt-Ctl	MD15G1294600			MD05G1290300
614	157	Lr2_Trt-Ctl	MD07G1251900			MD05G1296400
615	158	Lr2_Trt-Ctl	MD11G1242400			MD05G1305700
616	159	Lr2_Trt-Ctl	MD01G1074200			MD05G1306900
617	160	Lr2_Trt-Ctl	MD14G1153300			MD05G1307500
618	161	Lr2_Trt-Ctl	MD15G1121500			MD05G1308500
619	162	Lr2_Trt-Ctl	MD03G1217700			MD05G1310400
620	163	Lr2_Trt-Ctl	MD11G1315900			MD05G1311600
621	164	Lr2_Trt-Ctl	MD17G1268900			MD05G1311800
622	165	Lr2_Trt-Ctl	MD17G1101500			MD05G1312300
623	166	Lr2_Trt-Ctl	MD13G1093000			MD05G1312900
624	167	Lr2_Trt-Ctl	MD12G1180800			MD05G1313700
625	168	Lr2_Trt-Ctl	MD15G1419000			MD05G1314100
626	169	Lr2_Trt-Ctl	MD11G1069200			MD05G1315200
627	170	Lr2_Trt-Ctl	MD12G1144300			MD05G1319300
628	171	Lr2_Trt-Ctl	MD17G1127400			MD05G1319500
629	172	Lr2_Trt-Ctl	MD04G1129800			MD05G1321600
630	173	Lr2_Trt-Ctl	MD12G1179000			MD05G1324100
631	174	Lr2_Trt-Ctl	MD00G1127200			MD05G1325400
632	175	Lr2_Trt-Ctl	MD00G1139000			MD05G1326400
633	176	Lr2_Trt-Ctl	MD07G1281400			MD05G1329800
634	177	Lr2_Trt-Ctl	MD15G1404800			MD05G1331000
635	178	Lr2_Trt-Ctl	MD06G1138000			MD05G1331200
636	179	Lr2_Trt-Ctl	MD04G1187700			MD05G1331300
637	180	Lr2_Trt-Ctl	MD05G1141100			MD05G1331700
638	181	Lr2_Trt-Ctl	MD17G1185000			MD05G1332500
639	182	Lr2_Trt-Ctl	MD08G1076900			MD05G1334200
640	183	Lr2_Trt-Ctl	MD03G1256300			MD05G1334800
641	184	Lr2_Trt-Ctl	MD02G1005600			MD05G1335100
642	185	Lr2_Trt-Ctl	MD03G1229600			MD05G1335600
643	186	Lr2_Trt-Ctl	MD14G1036900			MD05G1336300
644	187	Lr2_Trt-Ctl	MD01G1136000			MD05G1336700
645	188	Lr2_Trt-Ctl	MD12G1204600			MD05G1336800
646	189	Lr2_Trt-Ctl	MD03G1065400			MD05G1337000
647	190	Lr2_Trt-Ctl	MD03G1032600			MD05G1337400
648	191	Lr2_Trt-Ctl	MD13G1134600			MD05G1337500
649	192	Lr2_Trt-Ctl	MD08G1035200			MD05G1338000
650	193	Lr2_Trt-Ctl	MD06G1203800			MD05G1348300
651	194	Lr2_Trt-Ctl	MD17G1084500			MD05G1348500
652	195	Lr2_Trt-Ctl	MD05G1189700			MD05G1351600
653	196	Lr2_Trt-Ctl	MD09G1285800			MD05G1351900
654	197	Lr2_Trt-Ctl	MD15G1073900			MD05G1352700
655	198	Lr2_Trt-Ctl	MD09G1096400			MD05G1353500
656	199	Lr2_Trt-Ctl	MD11G1138100			MD05G1354200
657	200	Lr2_Trt-Ctl	MD17G1108000			MD05G1355500
658	201	Lr2_Trt-Ctl	MD02G1108100			MD05G1355900
659	202	Lr2_Trt-Ctl	MD04G1168600			MD05G1357200
660	203	Lr2_Trt-Ctl	MD10G1332400			MD05G1358700
661	204	Lr2_Trt-Ctl	MD01G1071900			MD05G1359900
662	205	Lr2_Trt-Ctl	MD03G1120000			MD05G1360100
663	206	Lr2_Trt-Ctl	MD03G1076400			MD06G1001300
664	207	Lr2_Trt-Ctl	MD15G1062600			MD06G1003600
665	208	Lr2_Trt-Ctl	MD15G1092500			MD06G1003700
666	209	Lr2_Trt-Ctl	MD04G1244300			MD06G1004100
667	210	Lr2_Trt-Ctl	MD17G1149100			MD06G1010300
668	211	Lr2_Trt-Ctl	MD16G1023300			MD06G1010900
669	212	Lr2_Trt-Ctl	MD16G1189800			MD06G1011400
670	213	Lr2_Trt-Ctl	MD13G1013800			MD06G1015900
671	214	Lr2_Trt-Ctl	MD12G1165500			MD06G1016100
672	215	Lr2_Trt-Ctl	MD12G1150400			MD06G1017400
673	216	Lr2_Trt-Ctl	MD11G1091000			MD06G1020500
674	217	Lr2_Trt-Ctl	MD05G1240400			MD06G1023500
675	218	Lr2_Trt-Ctl	MD16G1043800			MD06G1023600
676	219	Lr2_Trt-Ctl	MD07G1201300			MD06G1024000
677	220	Lr2_Trt-Ctl	MD04G1176300			MD06G1025300
678	221	Lr2_Trt-Ctl	MD01G1080600			MD06G1027300
679	222	Lr2_Trt-Ctl	MD09G1145800			MD06G1027700
680	223	Lr2_Trt-Ctl	MD00G1061100			MD06G1033600
681	224	Lr2_Trt-Ctl	MD16G1141600			MD06G1034900
682	225	Lr2_Trt-Ctl	MD15G1201300			MD06G1035300
683	226	Lr2_Trt-Ctl	MD03G1212400			MD06G1038600
684	227	Lr2_Trt-Ctl	MD11G1067400			MD06G1039600
685	228	Lr2_Trt-Ctl	MD07G1114900			MD06G1041000
686	229	Lr2_Trt-Ctl	MD16G1158100			MD06G1047600
687	230	Lr2_Trt-Ctl	MD15G1384300			MD06G1048700
688	231	Lr2_Trt-Ctl	MD10G1276500			MD06G1051800
689	232	Lr2_Trt-Ctl	MD07G1291800			MD06G1051900
690	233	Lr2_Trt-Ctl	MD08G1162200			MD06G1055400
691	234	Lr2_Trt-Ctl	MD17G1123700			MD06G1058500
692	235	Lr2_Trt-Ctl	MD15G1133500			MD06G1058600
693	236	Lr2_Trt-Ctl	MD15G1227100			MD06G1062300
694	237	Lr2_Trt-Ctl	MD12G1042500			MD06G1069100
695	238	Lr2_Trt-Ctl	MD10G1194000			MD06G1075300
696	239	Lr2_Trt-Ctl	MD00G1032400			MD06G1077500
697	240	Lr2_Trt-Ctl	MD06G1195000			MD06G1077700
698	241	Lr2_Trt-Ctl	MD13G1082100			MD06G1080600
699	242	Lr2_Trt-Ctl	MD15G1310700			MD06G1086300
700	243	Lr2_Trt-Ctl	MD11G1220400			MD06G1090200
701	244	Lr2_Trt-Ctl	MD02G1142300			MD06G1094200
702	245	Lr2_Trt-Ctl	MD04G1222400			MD06G1095300
703	246	Lr2_Trt-Ctl	MD08G1195600			MD06G1103000
704	247	Lr2_Trt-Ctl	MD12G1148900			MD06G1103200
705	248	Lr2_Trt-Ctl	MD13G1150700			MD06G1104100
706	249	Lr2_Trt-Ctl	MD15G1051000			MD06G1104200
707	250	Lr2_Trt-Ctl	MD05G1081100			MD06G1106700
708	251	Lr2_Trt-Ctl	MD05G1290300			MD06G1108600
709	252	Lr2_Trt-Ctl	MD04G1213800			MD06G1108900
710	253	Lr2_Trt-Ctl	MD09G1111700			MD06G1109400
711	254	Lr2_Trt-Ctl	MD05G1006800			MD06G1110100
712	255	Lr2_Trt-Ctl	MD15G1008100			MD06G1110600
713	256	Lr2_Trt-Ctl	MD13G1208300			MD06G1112200
714	257	Lr2_Trt-Ctl	MD13G1090800			MD06G1112300
715	258	Lr2_Trt-Ctl	MD07G1262100			MD06G1115000
716	259	Lr2_Trt-Ctl	MD11G1308100			MD06G1121300
717	260	Lr2_Trt-Ctl	MD06G1130400			MD06G1121600
718	261	Lr2_Trt-Ctl	MD16G1189900			MD06G1125700
719	262	Lr2_Trt-Ctl	MD11G1220600			MD06G1128000
720	263	Lr2_Trt-Ctl	MD05G1122000			MD06G1130400
721	264	Lr2_Trt-Ctl	MD08G1014400			MD06G1138000
722	265	Lr2_Trt-Ctl	MD11G1159100			MD06G1142200
723	266	Lr2_Trt-Ctl	MD15G1028200			MD06G1142900
724	267	Lr2_Trt-Ctl	MD12G1120800			MD06G1144400
725	268	Lr2_Trt-Ctl	MD12G1182900			MD06G1145800
726	269	Lr2_Trt-Ctl	MD13G1208400			MD06G1147500
727	270	Lr2_Trt-Ctl	MD05G1313700			MD06G1157800
728	271	Lr2_Trt-Ctl	MD14G1243400			MD06G1161300
729	272	Lr2_Trt-Ctl	MD02G1302900			MD06G1161400
730	273	Lr2_Trt-Ctl	MD01G1089800			MD06G1163100
731	274	Lr2_Trt-Ctl	MD04G1135300			MD06G1163300
732	275	Lr2_Trt-Ctl	MD16G1151000			MD06G1164700
733	276	Lr2_Trt-Ctl	MD04G1064400			MD06G1166300
734	277	Lr2_Trt-Ctl	MD13G1147700			MD06G1166900
735	278	Lr2_Trt-Ctl	MD05G1110500			MD06G1170100
736	279	Lr2_Trt-Ctl	MD16G1050100			MD06G1174200
737	280	Lr2_Trt-Ctl	MD15G1234400			MD06G1175200
738	281	Lr2_Trt-Ctl	MD08G1101700			MD06G1177300
739	282	Lr2_Trt-Ctl	MD17G1034800			MD06G1178100
740	283	Lr2_Trt-Ctl	MD02G1244800			MD06G1182800
741	284	Lr2_Trt-Ctl	MD07G1239800			MD06G1184200
742	285	Lr2_Trt-Ctl	MD13G1161200			MD06G1184300
743	286	Lr2_Trt-Ctl	MD14G1174100			MD06G1186000
744	287	Lr2_Trt-Ctl	MD10G1035800			MD06G1189100
745	288	Lr2_Trt-Ctl	MD04G1133500			MD06G1189400
746	289	Lr2_Trt-Ctl	MD03G1245500			MD06G1191000
747	290	Lr2_Trt-Ctl	MD05G1127900			MD06G1192200
748	291	Lr2_Trt-Ctl	MD16G1160300			MD06G1195000
749	292	Lr2_Trt-Ctl	MD05G1334200			MD06G1195400
750	293	Lr2_Trt-Ctl	MD01G1213300			MD06G1196100
751	294	Lr2_Trt-Ctl	MD12G1148500			MD06G1198600
752	295	Lr2_Trt-Ctl	MD10G1299400			MD06G1199400
753	296	Lr2_Trt-Ctl	MD06G1184200			MD06G1200200
754	297	Lr2_Trt-Ctl	MD06G1003700			MD06G1203800
755	298	Lr2_Trt-Ctl	MD11G1027500			MD06G1207200
756	299	Lr2_Trt-Ctl	MD17G1030100			MD06G1212600
757	300	Lr2_Trt-Ctl	MD01G1212900			MD06G1212900
758	301	Lr2_Trt-Ctl	MD11G1262100			MD06G1215200
759	302	Lr2_Trt-Ctl	MD04G1223900			MD06G1215700
760	303	Lr2_Trt-Ctl	MD07G1208900			MD06G1216700
761	304	Lr2_Trt-Ctl	MD04G1101000			MD06G1217200
762	305	Lr2_Trt-Ctl	MD14G1041100			MD06G1217800
763	306	Lr2_Trt-Ctl	MD04G1141100			MD06G1218500
764	307	Lr2_Trt-Ctl	MD01G1238700			MD06G1218600
765	308	Lr2_Trt-Ctl	MD13G1122100			MD06G1218900
766	309	Lr2_Trt-Ctl	MD04G1225400			MD06G1222800
767	310	Lr2_Trt-Ctl	MD03G1282900			MD06G1223400
768	311	Lr2_Trt-Ctl	MD15G1028700			MD06G1224000
769	312	Lr2_Trt-Ctl	MD15G1156100			MD06G1225500
770	313	Lr2_Trt-Ctl	MD06G1003600			MD06G1226800
771	314	Lr2_Trt-Ctl	MD01G1027900			MD06G1228100
772	315	Lr2_Trt-Ctl	MD16G1174700			MD06G1229100
773	316	Lr2_Trt-Ctl	MD09G1204300			MD06G1232100
774	317	Lr2_Trt-Ctl	MD14G1080100			MD06G1234300
775	318	Lr2_Trt-Ctl	MD11G1157200			MD06G1236300
776	319	Lr2_Trt-Ctl	MD16G1179400			MD06G1241000
777	320	Lr2_Trt-Ctl	MD14G1062500			MD07G1000800
778	321	Lr2_Trt-Ctl	MD07G1262300			MD07G1002700
779	322	Lr2_Trt-Ctl	MD13G1208500			MD07G1003500
780	323	Lr2_Trt-Ctl	MD16G1160400			MD07G1003600
781	324	Lr2_Trt-Ctl	MD11G1287900			MD07G1003800
782	325	Lr2_Trt-Ctl	MD14G1160800			MD07G1003900
783	326	Lr2_Trt-Ctl	MD00G1012900			MD07G1004500
784	327	Lr2_Trt-Ctl	MD05G1266200			MD07G1006100
785	328	Lr2_Trt-Ctl	MD09G1283100			MD07G1007400
786	329	Lr2_Trt-Ctl	MD11G1189000			MD07G1007600
787	330	Lr2_Trt-Ctl	MD11G1272400			MD07G1008000
788	331	Lr2_Trt-Ctl	MD12G1089500			MD07G1009600
789	332	Lr2_Trt-Ctl	MD15G1132100			MD07G1014300
790	333	Lr2_Trt-Ctl	MD15G1131700			MD07G1017700
791	334	Lr2_Trt-Ctl	MD14G1174000			MD07G1022600
792	335	Lr2_Trt-Ctl	MD00G1013000			MD07G1022700
793	336	Lr2_Trt-Ctl	MD02G1286300			MD07G1030400
794	337	Lr2_Trt-Ctl	MD04G1142300			MD07G1040300
795	338	Lr2_Trt-Ctl	MD09G1256000			MD07G1043200
796	339	Lr2_Trt-Ctl	MD09G1256300			MD07G1043300
797	340	Lr2_Trt-Ctl	MD02G1228800			MD07G1050100
798	341	Lr2_Trt-Ctl	MD09G1243000			MD07G1051400
799	1	Hr2_Trt-Ctl	MD12G1000800			MD07G1060300
800	2	Hr2_Trt-Ctl	MD08G1195600			MD07G1064200
801	3	Hr2_Trt-Ctl	MD14G1010300			MD07G1070500
802	4	Hr2_Trt-Ctl	MD06G1218900			MD07G1070700
803	5	Hr2_Trt-Ctl	MD08G1014400			MD07G1070800
804	6	Hr2_Trt-Ctl	MD03G1188200			MD07G1078500
805	7	Hr2_Trt-Ctl	MD11G1245400			MD07G1080800
806	8	Hr2_Trt-Ctl	MD05G1336800			MD07G1093200
807	9	Hr2_Trt-Ctl	MD07G1004500			MD07G1098500
808	10	Hr2_Trt-Ctl	MD13G1069200			MD07G1099600
809	11	Hr2_Trt-Ctl	MD13G1125000			MD07G1100900
810	12	Hr2_Trt-Ctl	MD05G1030800			MD07G1101800
811	13	Hr2_Trt-Ctl	MD01G1195400			MD07G1111800
812	14	Hr2_Trt-Ctl	MD04G1142300			MD07G1114900
813	15	Hr2_Trt-Ctl	MD16G1174700			MD07G1125900
814	16	Hr2_Trt-Ctl	MD10G1254300			MD07G1126500
815	17	Hr2_Trt-Ctl	MD12G1178800			MD07G1138300
816	18	Hr2_Trt-Ctl	MD02G1134100			MD07G1145900
817	19	Hr2_Trt-Ctl	MD17G1034800			MD07G1146900
818	20	Hr2_Trt-Ctl	MD07G1022600			MD07G1150600
819	21	Hr2_Trt-Ctl	MD12G1182900			MD07G1151700
820	22	Hr2_Trt-Ctl	MD07G1000800			MD07G1156200
821	23	Hr2_Trt-Ctl	MD02G1003300			MD07G1157600
822	24	Hr2_Trt-Ctl	MD04G1101000			MD07G1161100
823	25	Hr2_Trt-Ctl	MD05G1331200			MD07G1164800
824	26	Hr2_Trt-Ctl	MD15G1306100			MD07G1168000
825	27	Hr2_Trt-Ctl	MD02G1096400			MD07G1182200
826	28	Hr2_Trt-Ctl	MD16G1160300			MD07G1183600
827	29	Hr2_Trt-Ctl	MD16G1160400			MD07G1186300
828	30	Hr2_Trt-Ctl	MD13G1132800			MD07G1187400
829	31	Hr2_Trt-Ctl	MD17G1009900			MD07G1189400
830	32	Hr2_Trt-Ctl	MD16G1197900			MD07G1189500
831	33	Hr2_Trt-Ctl	MD00G1012900			MD07G1192900
832	34	Hr2_Trt-Ctl	MD16G1189900			MD07G1195100
833	35	Hr2_Trt-Ctl	MD13G1285100			MD07G1199800
834	36	Hr2_Trt-Ctl	MD15G1085800			MD07G1200700
835	37	Hr2_Trt-Ctl	MD05G1034300			MD07G1201300
836	38	Hr2_Trt-Ctl	MD07G1295400			MD07G1203700
837	39	Hr2_Trt-Ctl	MD04G1162200			MD07G1206700
838	40	Hr2_Trt-Ctl	MD05G1168200			MD07G1207000
839	41	Hr2_Trt-Ctl	MD01G1139200			MD07G1207500
840	42	Hr2_Trt-Ctl	MD13G1187400			MD07G1208900
841	43	Hr2_Trt-Ctl	MD05G1359900			MD07G1209100
842	44	Hr2_Trt-Ctl	MD02G1138600			MD07G1216200
843	45	Hr2_Trt-Ctl	MD14G1232400			MD07G1221300
844	46	Hr2_Trt-Ctl	MD13G1208700			MD07G1222900
845	47	Hr2_Trt-Ctl	MD05G1167600			MD07G1228100
846	48	Hr2_Trt-Ctl	MD03G1091100			MD07G1228900
847	49	Hr2_Trt-Ctl	MD09G1091000			MD07G1229700
848	50	Hr2_Trt-Ctl	MD15G1024100			MD07G1233600
849	51	Hr2_Trt-Ctl	MD05G1037700			MD07G1234700
850	52	Hr2_Trt-Ctl	MD07G1207500			MD07G1236200
851	53	Hr2_Trt-Ctl	MD17G1223100			MD07G1236500
852	54	Hr2_Trt-Ctl	MD13G1222900			MD07G1237000
853	55	Hr2_Trt-Ctl	MD17G1098100			MD07G1239800
854	56	Hr2_Trt-Ctl	MD05G1315200			MD07G1243200
855	57	Hr2_Trt-Ctl	MD17G1278100			MD07G1245900
856	58	Hr2_Trt-Ctl	MD15G1015300			MD07G1246700
857	59	Hr2_Trt-Ctl	MD08G1042500			MD07G1248700
858	60	Hr2_Trt-Ctl	MD11G1232500			MD07G1249400
859	61	Hr2_Trt-Ctl	MD05G1357200			MD07G1249800
860	62	Hr2_Trt-Ctl	MD04G1069600			MD07G1251900
861	63	Hr2_Trt-Ctl	MD17G1125800			MD07G1253800
862	64	Hr2_Trt-Ctl	MD06G1186000			MD07G1262100
863	65	Hr2_Trt-Ctl	MD03G1282700			MD07G1262300
864	66	Hr2_Trt-Ctl	MD07G1145900			MD07G1266500
865	67	Hr2_Trt-Ctl	MD02G1034900			MD07G1270100
866	68	Hr2_Trt-Ctl	MD05G1336700			MD07G1270900
867	69	Hr2_Trt-Ctl	MD16G1072500			MD07G1275600
868	70	Hr2_Trt-Ctl	MD04G1144000			MD07G1277400
869	71	Hr2_Trt-Ctl	MD07G1229700			MD07G1281400
870	72	Hr2_Trt-Ctl	MD04G1023200			MD07G1281600
871	73	Hr2_Trt-Ctl	MD05G1184300			MD07G1281700
872	74	Hr2_Trt-Ctl	MD05G1167400			MD07G1289200
873	75	Hr2_Trt-Ctl	MD09G1204300			MD07G1291800
874	76	Hr2_Trt-Ctl	MD10G1238200			MD07G1292500
875	77	Hr2_Trt-Ctl	MD17G1036700			MD07G1293300
876	78	Hr2_Trt-Ctl	MD05G1324100			MD07G1294400
877	79	Hr2_Trt-Ctl	MD10G1073900			MD07G1295400
878	80	Hr2_Trt-Ctl	MD02G1012400			MD07G1296700
879	81	Hr2_Trt-Ctl	MD06G1212900			MD07G1306000
880	82	Hr2_Trt-Ctl	MD05G1043200			MD07G1308000
881	83	Hr2_Trt-Ctl	MD02G1273000			MD07G1308300
882	84	Hr2_Trt-Ctl	MD08G1110500			MD07G1310600
883	85	Hr2_Trt-Ctl	MD06G1003700			MD08G1002900
884	86	Hr2_Trt-Ctl	MD04G1213800			MD08G1003900
885	87	Hr2_Trt-Ctl	MD06G1147500			MD08G1004000
886	88	Hr2_Trt-Ctl	MD11G1262100			MD08G1004100
887	89	Hr2_Trt-Ctl	MD09G1192100			MD08G1006100
888	90	Hr2_Trt-Ctl	MD12G1028800			MD08G1007800
889	91	Hr2_Trt-Ctl	MD05G1319500			MD08G1008400
890	92	Hr2_Trt-Ctl	MD13G1096600			MD08G1009800
891	93	Hr2_Trt-Ctl	MD10G1017300			MD08G1010400
892	94	Hr2_Trt-Ctl	MD09G1161300			MD08G1012100
893	95	Hr2_Trt-Ctl	MD15G1028200			MD08G1012200
894	96	Hr2_Trt-Ctl	MD12G1075900			MD08G1012300
895	97	Hr2_Trt-Ctl	MD00G1130600			MD08G1013600
896	98	Hr2_Trt-Ctl	MD00G1129500			MD08G1014300
897	99	Hr2_Trt-Ctl	MD09G1141200			MD08G1014400
898	100	Hr2_Trt-Ctl	MD11G1020500			MD08G1016300
899	101	Hr2_Trt-Ctl	MD07G1203700			MD08G1023600
900	102	Hr2_Trt-Ctl	MD03G1066000			MD08G1025400
901	103	Hr2_Trt-Ctl	MD15G1234100			MD08G1026100
902	104	Hr2_Trt-Ctl	MD06G1212600			MD08G1028100
903	105	Hr2_Trt-Ctl	MD06G1130400			MD08G1028600
904	106	Hr2_Trt-Ctl	MD14G1084000			MD08G1029700
905	107	Hr2_Trt-Ctl	MD12G1181000			MD08G1034400
906	108	Hr2_Trt-Ctl	MD02G1317800			MD08G1035200
907	109	Hr2_Trt-Ctl	MD06G1192200			MD08G1036500
908	110	Hr2_Trt-Ctl	MD01G1152900			MD08G1037600
909	111	Hr2_Trt-Ctl	MD11G1059400			MD08G1038600
910	112	Hr2_Trt-Ctl	MD08G1028600			MD08G1042500
911	113	Hr2_Trt-Ctl	MD02G1013500			MD08G1050500
912	114	Hr2_Trt-Ctl	MD02G1301100			MD08G1051200
913	115	Hr2_Trt-Ctl	MD15G1353800			MD08G1056100
914	116	Hr2_Trt-Ctl	MD08G1038600			MD08G1063100
915	117	Hr2_Trt-Ctl	MD15G1364500			MD08G1063700
916	118	Hr2_Trt-Ctl	MD14G1149200			MD08G1064000
917	119	Hr2_Trt-Ctl	MD15G1010100			MD08G1064300
918	120	Hr2_Trt-Ctl	MD06G1108600			MD08G1067700
919	121	Hr2_Trt-Ctl	MD05G1128000			MD08G1070700
920	122	Hr2_Trt-Ctl	MD15G1228900			MD08G1070800
921	123	Hr2_Trt-Ctl	MD15G1415100			MD08G1071200
922	124	Hr2_Trt-Ctl	MD16G1136300			MD08G1072700
923	125	Hr2_Trt-Ctl	MD01G1086800			MD08G1072900
924	126	Hr2_Trt-Ctl	MD16G1071400			MD08G1076900
925	127	Hr2_Trt-Ctl	MD13G1208400			MD08G1081300
926	128	Hr2_Trt-Ctl	MD08G1081300			MD08G1082000
927	129	Hr2_Trt-Ctl	MD09G1006400			MD08G1086300
928	130	Hr2_Trt-Ctl	MD00G1148200			MD08G1088200
929	131	Hr2_Trt-Ctl	MD13G1163300			MD08G1092000
930	132	Hr2_Trt-Ctl	MD02G1174500			MD08G1092400
931	133	Hr2_Trt-Ctl	MD03G1045200			MD08G1095900
932	134	Hr2_Trt-Ctl	MD03G1142400			MD08G1101700
933	135	Hr2_Trt-Ctl	MD05G1167700			MD08G1102300
934	136	Hr2_Trt-Ctl	MD02G1139900			MD08G1107400
935	137	Hr2_Trt-Ctl	MD00G1143500			MD08G1110500
936	138	Hr2_Trt-Ctl	MD05G1024800			MD08G1114100
937	139	Hr2_Trt-Ctl	MD11G1062500			MD08G1124400
938	140	Hr2_Trt-Ctl	MD14G1169700			MD08G1127200
939	141	Hr2_Trt-Ctl	MD03G1183900			MD08G1127900
940	142	Hr2_Trt-Ctl	MD13G1122100			MD08G1134000
941	143	Hr2_Trt-Ctl	MD04G1245100			MD08G1137300
942	144	Hr2_Trt-Ctl	MD11G1028200			MD08G1146300
943	145	Hr2_Trt-Ctl	MD17G1070700			MD08G1151300
944	146	Hr2_Trt-Ctl	MD04G1216300			MD08G1153100
945	147	Hr2_Trt-Ctl	MD03G1001100			MD08G1162200
946	148	Hr2_Trt-Ctl	MD16G1009100			MD08G1168600
947	149	Hr2_Trt-Ctl	MD04G1153300			MD08G1171600
948	150	Hr2_Trt-Ctl	MD07G1262300			MD08G1180200
949	151	Hr2_Trt-Ctl	MD05G1274700			MD08G1180400
950	152	Hr2_Trt-Ctl	MD01G1195300			MD08G1181000
951	153	Hr2_Trt-Ctl	MD02G1244800			MD08G1182300
952	154	Hr2_Trt-Ctl	MD17G1125900			MD08G1182600
953	155	Hr2_Trt-Ctl	MD09G1043400			MD08G1185700
954	156	Hr2_Trt-Ctl	MD15G1394100			MD08G1189800
955	157	Hr2_Trt-Ctl	MD17G1157800			MD08G1190600
956	158	Hr2_Trt-Ctl	MD11G1305700			MD08G1190800
957	159	Hr2_Trt-Ctl	MD03G1044600			MD08G1192900
958	160	Hr2_Trt-Ctl	MD15G1400400			MD08G1195600
959	161	Hr2_Trt-Ctl	MD06G1112200			MD08G1204400
960	162	Hr2_Trt-Ctl	MD10G1234000			MD08G1205300
961	163	Hr2_Trt-Ctl	MD07G1245900			MD08G1208700
962	164	Hr2_Trt-Ctl	MD10G1311100			MD08G1211500
963	165	Hr2_Trt-Ctl	MD17G1267400			MD08G1217600
964	166	Hr2_Trt-Ctl	MD15G1383700			MD08G1227900
965	167	Hr2_Trt-Ctl	MD11G1054900			MD08G1230800
966	168	Hr2_Trt-Ctl	MD15G1136600			MD08G1232200
967	169	Hr2_Trt-Ctl	MD15G1344900			MD08G1232300
968	170	Hr2_Trt-Ctl	MD12G1178500			MD08G1234700
969	171	Hr2_Trt-Ctl	MD17G1045500			MD08G1242500
970	172	Hr2_Trt-Ctl	MD09G1247900			MD08G1242700
971	173	Hr2_Trt-Ctl	MD15G1050700			MD08G1251100
972	174	Hr2_Trt-Ctl	MD11G1287900			MD09G1006400
973	175	Hr2_Trt-Ctl	MD10G1052800			MD09G1010500
974	176	Hr2_Trt-Ctl	MD09G1111700			MD09G1011100
975	177	Hr2_Trt-Ctl	MD05G1266700			MD09G1013200
976	178	Hr2_Trt-Ctl	MD15G1395300			MD09G1013900
977	179	Hr2_Trt-Ctl	MD13G1208300			MD09G1015800
978	180	Hr2_Trt-Ctl	MD05G1039600			MD09G1016300
979	181	Hr2_Trt-Ctl	MD10G1299400			MD09G1016600
980	182	Hr2_Trt-Ctl	MD12G1240300			MD09G1017800
981	183	Hr2_Trt-Ctl	MD02G1302900			MD09G1017900
982	184	Hr2_Trt-Ctl	MD10G1035800			MD09G1018600
983	185	Hr2_Trt-Ctl	MD06G1086300			MD09G1027400
984	186	Hr2_Trt-Ctl	MD05G1334200			MD09G1029600
985	187	Hr2_Trt-Ctl	MD07G1022700			MD09G1030300
986	188	Hr2_Trt-Ctl	MD03G1160300			MD09G1034900
987	189	Hr2_Trt-Ctl	MD02G1032700			MD09G1041900
988	190	Hr2_Trt-Ctl	MD06G1110600			MD09G1043400
989	191	Hr2_Trt-Ctl	MD16G1135100			MD09G1043700
990	192	Hr2_Trt-Ctl	MD07G1186300			MD09G1046900
991	193	Hr2_Trt-Ctl	MD14G1198200			MD09G1049500
992	194	Hr2_Trt-Ctl	MD01G1189500			MD09G1051200
993	195	Hr2_Trt-Ctl	MD04G1139000			MD09G1057700
994	196	Hr2_Trt-Ctl	MD15G1075000			MD09G1059200
995	197	Hr2_Trt-Ctl	MD08G1211500			MD09G1063100
996	198	Hr2_Trt-Ctl	MD11G1075900			MD09G1066800
997	199	Hr2_Trt-Ctl	MD07G1281700			MD09G1075400
998	200	Hr2_Trt-Ctl	MD13G1040500			MD09G1079400
999	201	Hr2_Trt-Ctl	MD08G1114100			MD09G1082000
1000	202	Hr2_Trt-Ctl	MD16G1185400			MD09G1082100
1001	203	Hr2_Trt-Ctl	MD14G1232100			MD09G1083600
1002	204	Hr2_Trt-Ctl	MD10G1308100			MD09G1086300
1003	205	Hr2_Trt-Ctl	MD11G1023100			MD09G1090500
1004	206	Hr2_Trt-Ctl	MD02G1148700			MD09G1091000
1005	207	Hr2_Trt-Ctl	MD16G1047300			MD09G1095700
1006	208	Hr2_Trt-Ctl	MD15G1156100			MD09G1095900
1007	209	Hr2_Trt-Ctl	MD05G1168400			MD09G1096400
1008	210	Hr2_Trt-Ctl	MD11G1178500			MD09G1097800
1009	211	Hr2_Trt-Ctl	MD03G1223300			MD09G1101400
1010	212	Hr2_Trt-Ctl	MD02G1318700			MD09G1102800
1011	213	Hr2_Trt-Ctl	MD01G1234400			MD09G1105600
1012	214	Hr2_Trt-Ctl	MD02G1044600			MD09G1105800
1013	215	Hr2_Trt-Ctl	MD02G1276600			MD09G1107400
1014	216	Hr2_Trt-Ctl	MD14G1086100			MD09G1111700
1015	217	Hr2_Trt-Ctl	MD06G1174200			MD09G1113000
1016	218	Hr2_Trt-Ctl	MD14G1070300			MD09G1118500
1017	219	Hr2_Trt-Ctl	MD07G1146900			MD09G1118600
1018	220	Hr2_Trt-Ctl	MD00G1152400			MD09G1127000
1019	221	Hr2_Trt-Ctl	MD14G1105800			MD09G1127500
1020	222	Hr2_Trt-Ctl	MD10G1105500			MD09G1131100
1021	223	Hr2_Trt-Ctl	MD00G1082000			MD09G1132900
1022	224	Hr2_Trt-Ctl	MD02G1153000			MD09G1134300
1023	225	Hr2_Trt-Ctl	MD17G1083300			MD09G1139900
1024	226	Hr2_Trt-Ctl	MD09G1141700			MD09G1140300
1025	227	Hr2_Trt-Ctl	MD09G1280400			MD09G1140600
1026	228	Hr2_Trt-Ctl	MD14G1206300			MD09G1141200
1027	229	Hr2_Trt-Ctl	MD14G1124200			MD09G1141700
1028	230	Hr2_Trt-Ctl	MD16G1158300			MD09G1142300
1029	231	Hr2_Trt-Ctl	MD05G1200400			MD09G1142500
1030	232	Hr2_Trt-Ctl	MD04G1093300			MD09G1145200
1031	233	Hr2_Trt-Ctl	MD07G1221300			MD09G1145500
1032	234	Hr2_Trt-Ctl	MD09G1018600			MD09G1145600
1033	235	Hr2_Trt-Ctl	MD07G1100900			MD09G1145800
1034	236	Hr2_Trt-Ctl	MD07G1208900			MD09G1146900
1035	237	Hr2_Trt-Ctl	MD03G1039700			MD09G1149900
1036	238	Hr2_Trt-Ctl	MD02G1016700			MD09G1157900
1037	239	Hr2_Trt-Ctl	MD02G1037600			MD09G1159300
1038	240	Hr2_Trt-Ctl	MD04G1030000			MD09G1161000
1039	241	Hr2_Trt-Ctl	MD08G1127200			MD09G1161300
1040	242	Hr2_Trt-Ctl	MD02G1128300			MD09G1166600
1041	243	Hr2_Trt-Ctl	MD08G1023600			MD09G1177200
1042	244	Hr2_Trt-Ctl	MD01G1052700			MD09G1184000
1043	245	Hr2_Trt-Ctl	MD01G1075400			MD09G1187500
1044	246	Hr2_Trt-Ctl	MD07G1151700			MD09G1192100
1045	247	Hr2_Trt-Ctl	MD05G1313700			MD09G1193100
1046	248	Hr2_Trt-Ctl	MD03G1215000			MD09G1196600
1047	249	Hr2_Trt-Ctl	MD06G1229100			MD09G1198900
1048	250	Hr2_Trt-Ctl	MD08G1012200			MD09G1199000
1049	251	Hr2_Trt-Ctl	MD05G1165400			MD09G1204200
1050	252	Hr2_Trt-Ctl	MD03G1210400			MD09G1204300
1051	253	Hr2_Trt-Ctl	MD13G1081200			MD09G1205700
1052	254	Hr2_Trt-Ctl	MD11G1242200			MD09G1211100
1053	255	Hr2_Trt-Ctl	MD07G1294400			MD09G1217500
1054	256	Hr2_Trt-Ctl	MD05G1337500			MD09G1218700
1055	257	Hr2_Trt-Ctl	MD15G1011600			MD09G1219100
1056	258	Hr2_Trt-Ctl	MD11G1302100			MD09G1224500
1057	259	Hr2_Trt-Ctl	MD06G1115000			MD09G1227700
1058	260	Hr2_Trt-Ctl	MD14G1126600			MD09G1228600
1059	261	Hr2_Trt-Ctl	MD05G1260400			MD09G1232400
1060	262	Hr2_Trt-Ctl	MD13G1151500			MD09G1238500
1061	263	Hr2_Trt-Ctl	MD08G1029700			MD09G1243000
1062	264	Hr2_Trt-Ctl	MD08G1134000			MD09G1243900
1063	265	Hr2_Trt-Ctl	MD12G1216800			MD09G1247900
1064	266	Hr2_Trt-Ctl	MD15G1289400			MD09G1256000
1065	267	Hr2_Trt-Ctl	MD05G1122000			MD09G1256300
1066	268	Hr2_Trt-Ctl	MD04G1040500			MD09G1268900
1067	269	Hr2_Trt-Ctl	MD02G1287400			MD09G1271400
1068	270	Hr2_Trt-Ctl	MD13G1126600			MD09G1277200
1069	271	Hr2_Trt-Ctl	MD14G1232200			MD09G1280400
1070	272	Hr2_Trt-Ctl	MD03G1117400			MD09G1283100
1071	273	Hr2_Trt-Ctl	MD17G1055500			MD09G1285800
1072	274	Hr2_Trt-Ctl	MD17G1108400			MD09G1292700
1073	275	Hr2_Trt-Ctl	MD06G1142900			MD10G1005700
1074	276	Hr2_Trt-Ctl	MD10G1042300			MD10G1009200
1075	277	Hr2_Trt-Ctl	MD17G1224900			MD10G1015800
1076	278	Hr2_Trt-Ctl	MD09G1271400			MD10G1017300
1077	279	Hr2_Trt-Ctl	MD17G1086200			MD10G1025900
1078	280	Hr2_Trt-Ctl	MD13G1208500			MD10G1032000
1079	281	Hr2_Trt-Ctl	MD13G1228600			MD10G1034100
1080	282	Hr2_Trt-Ctl	MD17G1206300			MD10G1035800
1081	283	Hr2_Trt-Ctl	MD01G1236300			MD10G1039300
1082	284	Hr2_Trt-Ctl	MD15G1159800			MD10G1042300
1083	285	Hr2_Trt-Ctl	MD07G1161100			MD10G1044200
1084	286	Hr2_Trt-Ctl	MD07G1216200			MD10G1052800
1085	287	Hr2_Trt-Ctl	MD16G1191900			MD10G1054400
1086	288	Hr2_Trt-Ctl	MD08G1063700			MD10G1055500
1087	289	Hr2_Trt-Ctl	MD05G1306900			MD10G1057800
1088	290	Hr2_Trt-Ctl	MD15G1253800			MD10G1061400
1089	291	Hr2_Trt-Ctl	MD02G1250900			MD10G1062600
1090	292	Hr2_Trt-Ctl	MD08G1092400			MD10G1066200
1091	293	Hr2_Trt-Ctl	MD06G1041000			MD10G1073100
1092	294	Hr2_Trt-Ctl	MD04G1222400			MD10G1073900
1093	295	Hr2_Trt-Ctl	MD09G1219100			MD10G1075000
1094	296	Hr2_Trt-Ctl	MD15G1090700			MD10G1086000
1095	297	Hr2_Trt-Ctl	MD10G1219200			MD10G1091000
1096	298	Hr2_Trt-Ctl	MD09G1184000			MD10G1091100
1097	299	Hr2_Trt-Ctl	MD12G1101000			MD10G1097100
1098	300	Hr2_Trt-Ctl	MD13G1133000			MD10G1097500
1099	301	Hr2_Trt-Ctl	MD03G1010700			MD10G1098500
1100	302	Hr2_Trt-Ctl	MD02G1141700			MD10G1103000
1101	303	Hr2_Trt-Ctl	MD00G1096700			MD10G1104100
1102	304	Hr2_Trt-Ctl	MD03G1226300			MD10G1105500
1103	305	Hr2_Trt-Ctl	MD04G1192900			MD10G1107500
1104	306	Hr2_Trt-Ctl	MD08G1007800			MD10G1108100
1105	307	Hr2_Trt-Ctl	MD04G1078600			MD10G1110000
1106	308	Hr2_Trt-Ctl	MD12G1199300			MD10G1110300
1107	309	Hr2_Trt-Ctl	MD12G1157300			MD10G1110900
1108	310	Hr2_Trt-Ctl	MD15G1106300			MD10G1111000
1109	311	Hr2_Trt-Ctl	MD16G1226400			MD10G1115800
1110	312	Hr2_Trt-Ctl	MD15G1093800			MD10G1120200
1111	313	Hr2_Trt-Ctl	MD08G1182300			MD10G1125200
1112	314	Hr2_Trt-Ctl	MD10G1179300			MD10G1132600
1113	315	Hr2_Trt-Ctl	MD02G1095700			MD10G1137700
1114	316	Hr2_Trt-Ctl	MD08G1251100			MD10G1143600
1115	317	Hr2_Trt-Ctl	MD05G1184600			MD10G1148600
1116	318	Hr2_Trt-Ctl	MD17G1239400			MD10G1148800
1117	319	Hr2_Trt-Ctl	MD01G1232800			MD10G1151700
1118	320	Hr2_Trt-Ctl	MD11G1109600			MD10G1153400
1119	321	Hr2_Trt-Ctl	MD02G1249500			MD10G1157900
1120	322	Hr2_Trt-Ctl	MD06G1217800			MD10G1159600
1121	323	Hr2_Trt-Ctl	MD14G1075400			MD10G1178600
1122	324	Hr2_Trt-Ctl	MD15G1226200			MD10G1179300
1123	325	Hr2_Trt-Ctl	MD05G1210600			MD10G1182800
1124	326	Hr2_Trt-Ctl	MD02G1050000			MD10G1187000
1125	327	Hr2_Trt-Ctl	MD10G1097500			MD10G1188100
1126	328	Hr2_Trt-Ctl	MD02G1080800			MD10G1189000
1127	329	Hr2_Trt-Ctl	MD16G1041200			MD10G1194000
1128	330	Hr2_Trt-Ctl	MD01G1137700			MD10G1195200
1129	331	Hr2_Trt-Ctl	MD11G1117700			MD10G1207800
1130	332	Hr2_Trt-Ctl	MD10G1312900			MD10G1212100
1131	333	Hr2_Trt-Ctl	MD02G1094500			MD10G1214100
1132	334	Hr2_Trt-Ctl	MD09G1127500			MD10G1214300
1133	335	Hr2_Trt-Ctl	MD13G1095700			MD10G1219200
1134	336	Hr2_Trt-Ctl	MD10G1157900			MD10G1222900
1135	337	Hr2_Trt-Ctl	MD15G1267300			MD10G1226500
1136	338	Hr2_Trt-Ctl	MD12G1074600			MD10G1232300
1137	339	Hr2_Trt-Ctl	MD05G1314100			MD10G1233500
1138	340	Hr2_Trt-Ctl	MD05G1266600			MD10G1234000
1139	341	Hr2_Trt-Ctl	MD01G1076200			MD10G1235500
1140	342	Hr2_Trt-Ctl	MD08G1217600			MD10G1238200
1141	343	Hr2_Trt-Ctl	MD17G1192000			MD10G1239200
1142	344	Hr2_Trt-Ctl	MD15G1280300			MD10G1242500
1143	345	Hr2_Trt-Ctl	MD05G1156100			MD10G1246900
1144	346	Hr2_Trt-Ctl	MD05G1266200			MD10G1249900
1145	347	Hr2_Trt-Ctl	MD06G1224000			MD10G1250500
1146	348	Hr2_Trt-Ctl	MD13G1161200			MD10G1253000
1147	349	Hr2_Trt-Ctl	MD05G1120400			MD10G1254300
1148	350	Hr2_Trt-Ctl	MD02G1143700			MD10G1255800
1149	351	Hr2_Trt-Ctl	MD06G1232100			MD10G1266100
1150	352	Hr2_Trt-Ctl	MD09G1243000			MD10G1266400
1151	353	Hr2_Trt-Ctl	MD02G1228800			MD10G1266900
1152	354	Hr2_Trt-Ctl	MD00G1038300			MD10G1270700
1153	355	Hr2_Trt-Ctl	MD05G1252900			MD10G1272800
1154	356	Hr2_Trt-Ctl	MD16G1140700			MD10G1272900
1155	357	Hr2_Trt-Ctl	MD02G1171800			MD10G1275500
1156	358	Hr2_Trt-Ctl	MD17G1028600			MD10G1276500
1157	359	Hr2_Trt-Ctl	MD14G1244100			MD10G1276600
1158	360	Hr2_Trt-Ctl	MD16G1008900			MD10G1277700
1159	361	Hr2_Trt-Ctl	MD17G1155800			MD10G1280500
1160	362	Hr2_Trt-Ctl	MD05G1092300			MD10G1286300
1161	363	Hr2_Trt-Ctl	MD02G1249800			MD10G1287500
1162	364	Hr2_Trt-Ctl	MD12G1029900			MD10G1287600
1163	365	Hr2_Trt-Ctl	MD06G1038600			MD10G1289500
1164	366	Hr2_Trt-Ctl	MD17G1019100			MD10G1290900
1165	367	Hr2_Trt-Ctl	MD03G1291000			MD10G1293100
1166	368	Hr2_Trt-Ctl	MD06G1226800			MD10G1293800
1167	369	Hr2_Trt-Ctl	MD02G1028500			MD10G1294600
1168	370	Hr2_Trt-Ctl	MD15G1285000			MD10G1296500
1169	371	Hr2_Trt-Ctl	MD11G1203600			MD10G1299400
1170	372	Hr2_Trt-Ctl	MD03G1240600			MD10G1302700
1171	373	Hr2_Trt-Ctl	MD13G1043600			MD10G1304000
1172	374	Hr2_Trt-Ctl	MD17G1241200			MD10G1305700
1173	375	Hr2_Trt-Ctl	MD03G1268700			MD10G1308100
1174	376	Hr2_Trt-Ctl	MD08G1002900			MD10G1308700
1175	377	Hr2_Trt-Ctl	MD16G1068700			MD10G1310600
1176	378	Hr2_Trt-Ctl	MD04G1100400			MD10G1311000
1177	379	Hr2_Trt-Ctl	MD02G1028700			MD10G1311100
1178	380	Hr2_Trt-Ctl	MD06G1077700			MD10G1311900
1179	381	Hr2_Trt-Ctl	MD16G1100900			MD10G1312900
1180	382	Hr2_Trt-Ctl	MD13G1052200			MD10G1319300
1181	383	Hr2_Trt-Ctl	MD11G1298300			MD10G1319700
1182	384	Hr2_Trt-Ctl	MD15G1196900			MD10G1320400
1183	385	Hr2_Trt-Ctl	MD04G1225400			MD10G1324500
1184	386	Hr2_Trt-Ctl	MD01G1154000			MD10G1326000
1185	387	Hr2_Trt-Ctl	MD07G1308000			MD10G1329000
1186	388	Hr2_Trt-Ctl	MD15G1011200			MD10G1329600
1187	389	Hr2_Trt-Ctl	MD13G1231500			MD10G1332400
1188	390	Hr2_Trt-Ctl	MD13G1168300			MD10G1333000
1189	391	Hr2_Trt-Ctl	MD10G1311900			MD10G1335500
1190	392	Hr2_Trt-Ctl	MD13G1191400			MD10G1335900
1191	393	Hr2_Trt-Ctl	MD04G1029400			MD10G1342500
1192	394	Hr2_Trt-Ctl	MD13G1150700			MD11G1001900
1193	395	Hr2_Trt-Ctl	MD11G1191000			MD11G1002000
1194	396	Hr2_Trt-Ctl	MD10G1324500			MD11G1004100
1195	397	Hr2_Trt-Ctl	MD17G1235000			MD11G1009400
1196	398	Hr2_Trt-Ctl	MD15G1283700			MD11G1011100
1197	399	Hr2_Trt-Ctl	MD10G1062600			MD11G1012400
1198	400	Hr2_Trt-Ctl	MD07G1040300			MD11G1012600
1199	401	Hr2_Trt-Ctl	MD03G1082200			MD11G1012700
1200	402	Hr2_Trt-Ctl	MD05G1188200			MD11G1018800
1201	403	Hr2_Trt-Ctl	MD09G1095700			MD11G1020500
1202	404	Hr2_Trt-Ctl	MD10G1250500			MD11G1023100
1203	405	Hr2_Trt-Ctl	MD04G1025600			MD11G1026900
1204	406	Hr2_Trt-Ctl	MD15G1006200			MD11G1027000
1205	407	Hr2_Trt-Ctl	MD08G1181000			MD11G1027500
1206	408	Hr2_Trt-Ctl	MD04G1207300			MD11G1027600
1207	409	Hr2_Trt-Ctl	MD06G1121600			MD11G1028200
1208	410	Hr2_Trt-Ctl	MD17G1034300			MD11G1031500
1209	411	Hr2_Trt-Ctl	MD11G1002000			MD11G1032600
1210	412	Hr2_Trt-Ctl	MD11G1203300			MD11G1034300
1211	413	Hr2_Trt-Ctl	MD04G1167700			MD11G1041800
1212	414	Hr2_Trt-Ctl	MD09G1082100			MD11G1052900
1213	415	Hr2_Trt-Ctl	MD01G1089300			MD11G1054100
1214	416	Hr2_Trt-Ctl	MD09G1145500			MD11G1054900
1215	417	Hr2_Trt-Ctl	MD11G1108500			MD11G1059400
1216	418	Hr2_Trt-Ctl	MD17G1287200			MD11G1062500
1217	419	Hr2_Trt-Ctl	MD00G1056000			MD11G1065300
1218	420	Hr2_Trt-Ctl	MD03G1134700			MD11G1065800
1219	421	Hr2_Trt-Ctl	MD17G1180700			MD11G1067400
1220	422	Hr2_Trt-Ctl	MD03G1180000			MD11G1069200
1221	423	Hr2_Trt-Ctl	MD02G1132200			MD11G1070800
1222	424	Hr2_Trt-Ctl	MD05G1144000			MD11G1071600
1223	425	Hr2_Trt-Ctl	MD15G1156900			MD11G1075900
1224	426	Hr2_Trt-Ctl	MD10G1290900			MD11G1076600
1225	427	Hr2_Trt-Ctl	MD04G1008900			MD11G1083900
1226	428	Hr2_Trt-Ctl	MD08G1180400			MD11G1084300
1227	429	Hr2_Trt-Ctl	MD05G1334800			MD11G1091000
1228	430	Hr2_Trt-Ctl	MD04G1184700			MD11G1093700
1229	431	Hr2_Trt-Ctl	MD04G1149000			MD11G1093800
1230	432	Hr2_Trt-Ctl	MD03G1015800			MD11G1093900
1231	433	Hr2_Trt-Ctl	MD10G1032000			MD11G1099600
1232	434	Hr2_Trt-Ctl	MD14G1169000			MD11G1101600
1233	435	Hr2_Trt-Ctl	MD11G1140600			MD11G1108500
1234	436	Hr2_Trt-Ctl	MD13G1089200			MD11G1109600
1235	437	Hr2_Trt-Ctl	MD10G1272800			MD11G1110400
1236	438	Hr2_Trt-Ctl	MD05G1082600			MD11G1110500
1237	439	Hr2_Trt-Ctl	MD11G1274100			MD11G1114400
1238	440	Hr2_Trt-Ctl	MD01G1083000			MD11G1116500
1239	441	Hr2_Trt-Ctl	MD00G1112500			MD11G1117700
1240	442	Hr2_Trt-Ctl	MD09G1105800			MD11G1120900
1241	443	Hr2_Trt-Ctl	MD11G1001900			MD11G1121200
1242	444	Hr2_Trt-Ctl	MD15G1123200			MD11G1125700
1243	445	Hr2_Trt-Ctl	MD09G1131100			MD11G1131400
1244	446	Hr2_Trt-Ctl	MD03G1034200			MD11G1133400
1245	447	Hr2_Trt-Ctl	MD04G1138500			MD11G1136200
1246	448	Hr2_Trt-Ctl	MD12G1001200			MD11G1138100
1247	449	Hr2_Trt-Ctl	MD15G1294900			MD11G1138800
1248	450	Hr2_Trt-Ctl	MD12G1238600			MD11G1140600
1249	451	Hr2_Trt-Ctl	MD07G1060300			MD11G1140800
1250	452	Hr2_Trt-Ctl	MD11G1240900			MD11G1143500
1251	453	Hr2_Trt-Ctl	MD02G1291200			MD11G1148200
1252	454	Hr2_Trt-Ctl	MD08G1127900			MD11G1149200
1253	455	Hr2_Trt-Ctl	MD05G1355500			MD11G1150600
1254	456	Hr2_Trt-Ctl	MD09G1142300			MD11G1157200
1255	457	Hr2_Trt-Ctl	MD16G1046800			MD11G1158600
1256	458	Hr2_Trt-Ctl	MD06G1027300			MD11G1159100
1257	459	Hr2_Trt-Ctl	MD09G1145600			MD11G1161900
1258	460	Hr2_Trt-Ctl	MD10G1266100			MD11G1176500
1259	461	Hr2_Trt-Ctl	MD00G1018700			MD11G1178400
1260	462	Hr2_Trt-Ctl	MD13G1038800			MD11G1178500
1261	463	Hr2_Trt-Ctl	MD16G1011000			MD11G1183800
1262	464	Hr2_Trt-Ctl	MD14G1160800			MD11G1189000
1263	465	Hr2_Trt-Ctl	MD15G1174300			MD11G1190600
1264	466	Hr2_Trt-Ctl	MD02G1164300			MD11G1191000
1265	467	Hr2_Trt-Ctl	MD12G1011800			MD11G1191100
1266	468	Hr2_Trt-Ctl	MD10G1266400			MD11G1194100
1267	469	Hr2_Trt-Ctl	MD11G1183800			MD11G1196500
1268	470	Hr2_Trt-Ctl	MD02G1067000			MD11G1200000
1269	471	Hr2_Trt-Ctl	MD15G1081300			MD11G1200800
1270	472	Hr2_Trt-Ctl	MD04G1139500			MD11G1203300
1271	473	Hr2_Trt-Ctl	MD15G1278600			MD11G1203400
1272	474	Hr2_Trt-Ctl	MD13G1068200			MD11G1203500
1273	475	Hr2_Trt-Ctl	MD01G1042800			MD11G1203600
1274	476	Hr2_Trt-Ctl	MD12G1125600			MD11G1206300
1275	477	Hr2_Trt-Ctl	MD11G1070800			MD11G1214000
1276	478	Hr2_Trt-Ctl	MD05G1312300			MD11G1220400
1277	479	Hr2_Trt-Ctl	MD11G1191100			MD11G1220600
1278	480	Hr2_Trt-Ctl	MD01G1086900			MD11G1228000
1279	481	Hr2_Trt-Ctl	MD09G1127000			MD11G1229600
1280	482	Hr2_Trt-Ctl	MD05G1321600			MD11G1232500
1281	483	Hr2_Trt-Ctl	MD17G1083800			MD11G1233100
1282	484	Hr2_Trt-Ctl	MD08G1012300			MD11G1233900
1283	485	Hr2_Trt-Ctl	MD11G1206300			MD11G1239200
1284	486	Hr2_Trt-Ctl	MD11G1009400			MD11G1240900
1285	487	Hr2_Trt-Ctl	MD09G1224500			MD11G1242200
1286	488	Hr2_Trt-Ctl	MD11G1138800			MD11G1242400
1287	489	Hr2_Trt-Ctl	MD04G1228800			MD11G1244800
1288	490	Hr2_Trt-Ctl	MD07G1064200			MD11G1245000
1289	491	Hr2_Trt-Ctl	MD06G1184300			MD11G1245400
1290	492	Hr2_Trt-Ctl	MD02G1142300			MD11G1251800
1291	493	Hr2_Trt-Ctl	MD10G1270700			MD11G1252400
1292	494	Hr2_Trt-Ctl	MD09G1193100			MD11G1255700
1293	495	Hr2_Trt-Ctl	MD04G1237200			MD11G1262100
1294	496	Hr2_Trt-Ctl	MD05G1140900			MD11G1270900
1295	497	Hr2_Trt-Ctl	MD03G1069500			MD11G1271400
1296	498	Hr2_Trt-Ctl	MD11G1244800			MD11G1271600
1297	499	Hr2_Trt-Ctl	MD01G1167300			MD11G1272000
1298	500	Hr2_Trt-Ctl	MD10G1132600			MD11G1272100
1299	501	Hr2_Trt-Ctl	MD15G1407600			MD11G1272400
1300	502	Hr2_Trt-Ctl	MD12G1194100			MD11G1273700
1301	503	Hr2_Trt-Ctl	MD09G1107400			MD11G1274100
1302	504	Hr2_Trt-Ctl	MD08G1162200			MD11G1276500
1303	505	Hr2_Trt-Ctl	MD10G1194000			MD11G1277800
1304	506	Hr2_Trt-Ctl	MD05G1216300			MD11G1287900
1305	507	Hr2_Trt-Ctl	MD10G1212100			MD11G1288500
1306	508	Hr2_Trt-Ctl	MD17G1221800			MD11G1289800
1307	509	Hr2_Trt-Ctl	MD02G1120200			MD11G1297800
1308	510	Hr2_Trt-Ctl	MD08G1063100			MD11G1298300
1309	511	Hr2_Trt-Ctl	MD08G1146300			MD11G1298900
1310	512	Hr2_Trt-Ctl	MD10G1009200			MD11G1300000
1311	513	Hr2_Trt-Ctl	MD07G1246700			MD11G1302100
1312	514	Hr2_Trt-Ctl	MD08G1232200			MD11G1304500
1313	515	Hr2_Trt-Ctl	MD10G1075000			MD11G1305700
1314	516	Hr2_Trt-Ctl	MD12G1243900			MD11G1307700
1315	517	Hr2_Trt-Ctl	MD05G1335600			MD11G1308100
1316	518	Hr2_Trt-Ctl	MD00G1099700			MD11G1308200
1317	519	Hr2_Trt-Ctl	MD12G1218900			MD11G1315900
1318	520	Hr2_Trt-Ctl	MD10G1333000			MD12G1000200
1319	521	Hr2_Trt-Ctl	MD01G1148700			MD12G1000800
1320	522	Hr2_Trt-Ctl	MD01G1143600			MD12G1001200
1321	523	Hr2_Trt-Ctl	MD14G1010200			MD12G1003700
1322	524	Hr2_Trt-Ctl	MD10G1039300			MD12G1011800
1323	525	Hr2_Trt-Ctl	MD06G1222800			MD12G1012200
1324	526	Hr2_Trt-Ctl	MD15G1062400			MD12G1013900
1325	527	Hr2_Trt-Ctl	MD10G1335900			MD12G1016200
1326	528	Hr2_Trt-Ctl	MD10G1120200			MD12G1016500
1327	529	Hr2_Trt-Ctl	MD15G1381000			MD12G1022800
1328	530	Hr2_Trt-Ctl	MD01G1085800			MD12G1024600
1329	531	Hr2_Trt-Ctl	MD06G1077500			MD12G1026300
1330	532	Hr2_Trt-Ctl	MD14G1174100			MD12G1028000
1331	533	Hr2_Trt-Ctl	MD17G1045800			MD12G1028800
1332	534	Hr2_Trt-Ctl	MD04G1024300			MD12G1029900
1333	535	Hr2_Trt-Ctl	MD09G1277200			MD12G1030300
1334	536	Hr2_Trt-Ctl	MD13G1043900			MD12G1032700
1335	537	Hr2_Trt-Ctl	MD06G1195400			MD12G1038700
1336	538	Hr2_Trt-Ctl	MD05G1251900			MD12G1042500
1337	539	Hr2_Trt-Ctl	MD14G1036600			MD12G1044800
1338	540	Hr2_Trt-Ctl	MD05G1352700			MD12G1051200
1339	541	Hr2_Trt-Ctl	MD03G1104500			MD12G1057100
1340	542	Hr2_Trt-Ctl	MD06G1055400			MD12G1062400
1341	543	Hr2_Trt-Ctl	MD02G1172900			MD12G1074600
1342	544	Hr2_Trt-Ctl	MD01G1188500			MD12G1075400
1343	545	Hr2_Trt-Ctl	MD03G1101300			MD12G1075900
1344	546	Hr2_Trt-Ctl	MD13G1022500			MD12G1076100
1345	547	Hr2_Trt-Ctl	MD15G1131700			MD12G1078200
1346	548	Hr2_Trt-Ctl	MD14G1156700			MD12G1078700
1347	549	Hr2_Trt-Ctl	MD11G1011100			MD12G1079300
1348	550	Hr2_Trt-Ctl	MD06G1189100			MD12G1079700
1349	551	Hr2_Trt-Ctl	MD07G1281600			MD12G1089500
1350	552	Hr2_Trt-Ctl	MD11G1052900			MD12G1091600
1351	553	Hr2_Trt-Ctl	MD08G1232300			MD12G1093900
1352	554	Hr2_Trt-Ctl	MD07G1262100			MD12G1101000
1353	555	Hr2_Trt-Ctl	MD15G1296400			MD12G1108300
1354	556	Hr2_Trt-Ctl	MD14G1097400			MD12G1109200
1355	557	Hr2_Trt-Ctl	MD06G1080600			MD12G1119800
1356	558	Hr2_Trt-Ctl	MD15G1376700			MD12G1120800
1357	559	Hr2_Trt-Ctl	MD08G1010400			MD12G1121700
1358	560	Hr2_Trt-Ctl	MD02G1180300			MD12G1125600
1359	561	Hr2_Trt-Ctl	MD13G1046300			MD12G1132300
1360	562	Hr2_Trt-Ctl	MD05G1329800			MD12G1137500
1361	563	Hr2_Trt-Ctl	MD10G1111000			MD12G1144300
1362	564	Hr2_Trt-Ctl	MD09G1043700			MD12G1144400
1363	565	Hr2_Trt-Ctl	MD00G1133300			MD12G1148200
1364	566	Hr2_Trt-Ctl	MD07G1098500			MD12G1148500
1365	567	Hr2_Trt-Ctl	MD15G1170100			MD12G1148900
1366	568	Hr2_Trt-Ctl	MD13G1035500			MD12G1149800
1367	569	Hr2_Trt-Ctl	MD06G1001300			MD12G1150400
1368	570	Hr2_Trt-Ctl	MD03G1233100			MD12G1150800
1369	571	Hr2_Trt-Ctl	MD01G1040700			MD12G1151200
1370	572	Hr2_Trt-Ctl	MD02G1158100			MD12G1157300
1371	573	Hr2_Trt-Ctl	MD17G1209800			MD12G1158100
1372	574	Hr2_Trt-Ctl	MD13G1073500			MD12G1159300
1373	575	Hr2_Trt-Ctl	MD15G1213800			MD12G1165500
1374	576	Hr2_Trt-Ctl	MD15G1331300			MD12G1171500
1375	577	Hr2_Trt-Ctl	MD00G1130900			MD12G1176400
1376	578	Hr2_Trt-Ctl	MD12G1149800			MD12G1178500
1377	579	Hr2_Trt-Ctl	MD15G1372500			MD12G1178800
1378	580	Hr2_Trt-Ctl	MD12G1187100			MD12G1179000
1379	581	Hr2_Trt-Ctl	MD15G1220400			MD12G1179500
1380	582	Hr2_Trt-Ctl	MD16G1012600			MD12G1180500
1381	583	Hr2_Trt-Ctl	MD16G1237000			MD12G1180800
1382	584	Hr2_Trt-Ctl	MD13G1210500			MD12G1181000
1383	585	Hr2_Trt-Ctl	MD13G1217400			MD12G1182900
1384	586	Hr2_Trt-Ctl	MD15G1031000			MD12G1183800
1385	587	Hr2_Trt-Ctl	MD01G1224100			MD12G1184600
1386	588	Hr2_Trt-Ctl	MD12G1024600			MD12G1185500
1387	589	Hr2_Trt-Ctl	MD02G1028600			MD12G1187100
1388	590	Hr2_Trt-Ctl	MD11G1093700			MD12G1190800
1389	591	Hr2_Trt-Ctl	MD02G1250000			MD12G1191600
1390	592	Hr2_Trt-Ctl	MD02G1002400			MD12G1191700
1391	593	Hr2_Trt-Ctl	MD09G1046900			MD12G1194100
1392	594	Hr2_Trt-Ctl	MD11G1143500			MD12G1194200
1393	595	Hr2_Trt-Ctl	MD05G1331300			MD12G1194400
1394	596	Hr2_Trt-Ctl	MD15G1415700			MD12G1199300
1395	597	Hr2_Trt-Ctl	MD10G1097100			MD12G1204600
1396	598	Hr2_Trt-Ctl	MD04G1201100			MD12G1210200
1397	599	Hr2_Trt-Ctl	MD04G1133500			MD12G1216300
1398	600	Hr2_Trt-Ctl	MD02G1316300			MD12G1216800
1399	601	Hr2_Trt-Ctl	MD10G1242500			MD12G1218900
1400	602	Hr2_Trt-Ctl	MD06G1177300			MD12G1219500
1401	603	Hr2_Trt-Ctl	MD06G1161300			MD12G1223900
1402	604	Hr2_Trt-Ctl	MD02G1208100			MD12G1228800
1403	605	Hr2_Trt-Ctl	MD01G1217900			MD12G1229200
1404	606	Hr2_Trt-Ctl	MD12G1194400			MD12G1231900
1405	607	Hr2_Trt-Ctl	MD14G1043600			MD12G1237200
1406	608	Hr2_Trt-Ctl	MD03G1131500			MD12G1238500
1407	609	Hr2_Trt-Ctl	MD05G1129600			MD12G1238600
1408	610	Hr2_Trt-Ctl	MD11G1031500			MD12G1240300
1409	611	Hr2_Trt-Ctl	MD15G1102700			MD12G1241800
1410	612	Hr2_Trt-Ctl	MD02G1203100			MD12G1243900
1411	613	Hr2_Trt-Ctl	MD04G1192500			MD12G1255500
1412	614	Hr2_Trt-Ctl	MD07G1070800			MD12G1257700
1413	615	Hr2_Trt-Ctl	MD16G1141900			MD12G1259100
1414	616	Hr2_Trt-Ctl	MD06G1034900			MD12G1260500
1415	617	Hr2_Trt-Ctl	MD08G1189800			MD12G1261500
1416	618	Hr2_Trt-Ctl	MD01G1116400			MD12G1262900
1417	619	Hr2_Trt-Ctl	MD02G1236000			MD12G1263500
1418	620	Hr2_Trt-Ctl	MD07G1292500			MD12G1263800
1419	621	Hr2_Trt-Ctl	MD10G1335500			MD13G1002100
1420	622	Hr2_Trt-Ctl	MD08G1070800			MD13G1003400
1421	623	Hr2_Trt-Ctl	MD10G1110900			MD13G1004600
1422	624	Hr2_Trt-Ctl	MD02G1201100			MD13G1007700
1423	625	Hr2_Trt-Ctl	MD07G1003900			MD13G1013800
1424	626	Hr2_Trt-Ctl	MD10G1311000			MD13G1016000
1425	627	Hr2_Trt-Ctl	MD07G1189500			MD13G1016100
1426	628	Hr2_Trt-Ctl	MD11G1178400			MD13G1022500
1427	629	Hr2_Trt-Ctl	MD07G1233600			MD13G1035500
1428	630	Hr2_Trt-Ctl	MD11G1255700			MD13G1038800
1429	631	Hr2_Trt-Ctl	MD10G1103000			MD13G1040500
1430	632	Hr2_Trt-Ctl	MD10G1276600			MD13G1043300
1431	633	Hr2_Trt-Ctl	MD02G1086000			MD13G1043600
1432	634	Hr2_Trt-Ctl	MD17G1187000			MD13G1043900
1433	635	Hr2_Trt-Ctl	MD09G1083600			MD13G1044500
1434	636	Hr2_Trt-Ctl	MD04G1030400			MD13G1046300
1435	637	Hr2_Trt-Ctl	MD11G1093900			MD13G1046500
1436	638	Hr2_Trt-Ctl	MD10G1115800			MD13G1046900
1437	639	Hr2_Trt-Ctl	MD17G1117400			MD13G1049400
1438	640	Hr2_Trt-Ctl	MD00G1125300			MD13G1050100
1439	641	Hr2_Trt-Ctl	MD11G1110400			MD13G1051400
1440	642	Hr2_Trt-Ctl	MD03G1020000			MD13G1052200
1441	643	Hr2_Trt-Ctl	MD08G1070700			MD13G1056800
1442	644	Hr2_Trt-Ctl	MD05G1184400			MD13G1057000
1443	645	Hr2_Trt-Ctl	MD03G1282900			MD13G1059400
1444	646	Hr2_Trt-Ctl	MD13G1188500			MD13G1068200
1445	647	Hr2_Trt-Ctl	MD14G1087100			MD13G1068700
1446	648	Hr2_Trt-Ctl	MD15G1183100			MD13G1069200
1447	649	Hr2_Trt-Ctl	MD01G1143100			MD13G1071600
1448	650	Hr2_Trt-Ctl	MD14G1202100			MD13G1072300
1449	651	Hr2_Trt-Ctl	MD03G1296600			MD13G1073500
1450	652	Hr2_Trt-Ctl	MD10G1235500			MD13G1074100
1451	653	Hr2_Trt-Ctl	MD06G1223400			MD13G1075900
1452	654	Hr2_Trt-Ctl	MD07G1270900			MD13G1079600
1453	655	Hr2_Trt-Ctl	MD05G1337400			MD13G1081200
1454	656	Hr2_Trt-Ctl	MD04G1096200			MD13G1082100
1455	657	Hr2_Trt-Ctl	MD03G1108900			MD13G1084100
1456	658	Hr2_Trt-Ctl	MD12G1228800			MD13G1085200
1457	659	Hr2_Trt-Ctl	MD05G1020500			MD13G1088100
1458	660	Hr2_Trt-Ctl	MD13G1049400			MD13G1088400
1459	661	Hr2_Trt-Ctl	MD17G1218300			MD13G1089200
1460	662	Hr2_Trt-Ctl	MD14G1228700			MD13G1090800
1461	663	Hr2_Trt-Ctl	MD16G1149400			MD13G1093000
1462	664	Hr2_Trt-Ctl	MD17G1085300			MD13G1095300
1463	665	Hr2_Trt-Ctl	MD14G1041000			MD13G1095600
1464	666	Hr2_Trt-Ctl	MD13G1154600			MD13G1095700
1465	667	Hr2_Trt-Ctl	MD02G1028300			MD13G1096600
1466	668	Hr2_Trt-Ctl	MD09G1105600			MD13G1097200
1467	669	Hr2_Trt-Ctl	MD11G1012700			MD13G1099500
1468	670	Hr2_Trt-Ctl	MD03G1207300			MD13G1107100
1469	671	Hr2_Trt-Ctl	MD08G1016300			MD13G1109000
1470	672	Hr2_Trt-Ctl	MD11G1203500			MD13G1111900
1471	673	Hr2_Trt-Ctl	MD12G1263800			MD13G1117900
1472	674	Hr2_Trt-Ctl	MD16G1162700			MD13G1119000
1473	675	Hr2_Trt-Ctl	MD14G1008800			MD13G1119200
1474	676	Hr2_Trt-Ctl	MD17G1001100			MD13G1120100
1475	677	Hr2_Trt-Ctl	MD05G1215900			MD13G1122100
1476	678	Hr2_Trt-Ctl	MD05G1112100			MD13G1125000
1477	679	Hr2_Trt-Ctl	MD09G1285800			MD13G1125500
1478	680	Hr2_Trt-Ctl	MD05G1094200			MD13G1126200
1479	681	Hr2_Trt-Ctl	MD15G1022400			MD13G1126600
1480	682	Hr2_Trt-Ctl	MD02G1249300			MD13G1130100
1481	683	Hr2_Trt-Ctl	MD04G1173600			MD13G1130300
1482	684	Hr2_Trt-Ctl	MD14G1111400			MD13G1130400
1483	685	Hr2_Trt-Ctl	MD08G1151300			MD13G1130700
1484	686	Hr2_Trt-Ctl	MD11G1220600			MD13G1131300
1485	687	Hr2_Trt-Ctl	MD12G1003700			MD13G1132000
1486	688	Hr2_Trt-Ctl	MD03G1245500			MD13G1132800
1487	689	Hr2_Trt-Ctl	MD05G1348500			MD13G1133000
1488	690	Hr2_Trt-Ctl	MD05G1091700			MD13G1134600
1489	691	Hr2_Trt-Ctl	MD07G1270100			MD13G1141600
1490	692	Hr2_Trt-Ctl	MD12G1237200			MD13G1143900
1491	693	Hr2_Trt-Ctl	MD15G1044100			MD13G1146800
1492	694	Hr2_Trt-Ctl	MD06G1125700			MD13G1147700
1493	695	Hr2_Trt-Ctl	MD14G1246200			MD13G1150700
1494	696	Hr2_Trt-Ctl	MD14G1138100			MD13G1151500
1495	697	Hr2_Trt-Ctl	MD06G1090200			MD13G1154000
1496	698	Hr2_Trt-Ctl	MD10G1277700			MD13G1154600
1497	699	Hr2_Trt-Ctl	MD06G1027700			MD13G1157500
1498	700	Hr2_Trt-Ctl	MD00G1133500			MD13G1160600
1499	701	Hr2_Trt-Ctl	MD11G1054100			MD13G1161000
1500	702	Hr2_Trt-Ctl	MD11G1027500			MD13G1161100
1501	703	Hr2_Trt-Ctl	MD00G1072500			MD13G1161200
1502	704	Hr2_Trt-Ctl	MD01G1209200			MD13G1162000
1503	705	Hr2_Trt-Ctl	MD02G1162800			MD13G1163300
1504	706	Hr2_Trt-Ctl	MD11G1065800			MD13G1165700
1505	707	Hr2_Trt-Ctl	MD08G1009800			MD13G1168300
1506	708	Hr2_Trt-Ctl	MD15G1009500			MD13G1168600
1507	709	Hr2_Trt-Ctl	MD15G1266100			MD13G1168800
1508	710	Hr2_Trt-Ctl	MD16G1125300			MD13G1176000
1509	711	Hr2_Trt-Ctl	MD16G1016400			MD13G1183200
1510	712	Hr2_Trt-Ctl	MD02G1079200			MD13G1185400
1511	713	Hr2_Trt-Ctl	MD00G1106900			MD13G1186500
1512	714	Hr2_Trt-Ctl	MD03G1011600			MD13G1187400
1513	715	Hr2_Trt-Ctl	MD16G1058300			MD13G1188500
1514	716	Hr2_Trt-Ctl	MD10G1110300			MD13G1191400
1515	717	Hr2_Trt-Ctl	MD12G1044800			MD13G1194600
1516	718	Hr2_Trt-Ctl	MD05G1184200			MD13G1195400
1517	719	Hr2_Trt-Ctl	MD17G1201200			MD13G1195800
1518	720	Hr2_Trt-Ctl	MD07G1007400			MD13G1208300
1519	721	Hr2_Trt-Ctl	MD09G1016300			MD13G1208400
1520	722	Hr2_Trt-Ctl	MD11G1298900			MD13G1208500
1521	723	Hr2_Trt-Ctl	MD14G1021500			MD13G1208700
1522	724	Hr2_Trt-Ctl	MD09G1227700			MD13G1210500
1523	725	Hr2_Trt-Ctl	MD16G1144900			MD13G1213400
1524	726	Hr2_Trt-Ctl	MD13G1090800			MD13G1213900
1525	727	Hr2_Trt-Ctl	MD12G1257700			MD13G1217400
1526	728	Hr2_Trt-Ctl	MD00G1116600			MD13G1217900
1527	729	Hr2_Trt-Ctl	MD04G1104900			MD13G1222900
1528	730	Hr2_Trt-Ctl	MD15G1136300			MD13G1225100
1529	731	Hr2_Trt-Ctl	MD06G1003600			MD13G1227300
1530	732	Hr2_Trt-Ctl	MD06G1196100			MD13G1228600
1531	733	Hr2_Trt-Ctl	MD04G1218500			MD13G1231500
1532	734	Hr2_Trt-Ctl	MD16G1016300			MD13G1234800
1533	735	Hr2_Trt-Ctl	MD01G1052800			MD13G1237300
1534	736	Hr2_Trt-Ctl	MD11G1233900			MD13G1237400
1535	737	Hr2_Trt-Ctl	MD12G1032700			MD13G1240100
1536	738	Hr2_Trt-Ctl	MD04G1191700			MD13G1243500
1537	739	Hr2_Trt-Ctl	MD13G1141600			MD13G1254300
1538	740	Hr2_Trt-Ctl	MD13G1157500			MD13G1260900
1539	741	Hr2_Trt-Ctl	MD12G1179500			MD13G1263000
1540	742	Hr2_Trt-Ctl	MD05G1110500			MD13G1274600
1541	743	Hr2_Trt-Ctl	MD09G1059200			MD13G1275500
1542	744	Hr2_Trt-Ctl	MD10G1207800			MD13G1285100
1543	745	Hr2_Trt-Ctl	MD06G1199400			MD14G1001000
1544	746	Hr2_Trt-Ctl	MD10G1275500			MD14G1008800
1545	747	Hr2_Trt-Ctl	MD15G1024000			MD14G1010200
1546	748	Hr2_Trt-Ctl	MD05G1171900			MD14G1010300
1547	749	Hr2_Trt-Ctl	MD16G1069500			MD14G1010600
1548	750	Hr2_Trt-Ctl	MD17G1016200			MD14G1015000
1549	751	Hr2_Trt-Ctl	MD09G1097800			MD14G1016400
1550	752	Hr2_Trt-Ctl	MD10G1272900			MD14G1019600
1551	753	Hr2_Trt-Ctl	MD12G1075400			MD14G1020300
1552	754	Hr2_Trt-Ctl	MD07G1310600			MD14G1021500
1553	755	Hr2_Trt-Ctl	MD06G1095300			MD14G1032500
1554	756	Hr2_Trt-Ctl	MD04G1202100			MD14G1036200
1555	757	Hr2_Trt-Ctl	MD07G1239800			MD14G1036600
1556	758	Hr2_Trt-Ctl	MD13G1079600			MD14G1036900
1557	759	Hr2_Trt-Ctl	MD01G1176000			MD14G1039600
1558	760	Hr2_Trt-Ctl	MD02G1061100			MD14G1039900
1559	761	Hr2_Trt-Ctl	MD05G1337000			MD14G1041000
1560	762	Hr2_Trt-Ctl	MD05G1189900			MD14G1041100
1561	763	Hr2_Trt-Ctl	MD10G1280500			MD14G1043600
1562	764	Hr2_Trt-Ctl	MD03G1246700			MD14G1045500
1563	765	Hr2_Trt-Ctl	MD10G1034100			MD14G1050600
1564	766	Hr2_Trt-Ctl	MD06G1110100			MD14G1052400
1565	767	Hr2_Trt-Ctl	MD11G1157200			MD14G1056200
1566	768	Hr2_Trt-Ctl	MD08G1026100			MD14G1057700
1567	769	Hr2_Trt-Ctl	MD09G1034900			MD14G1060200
1568	770	Hr2_Trt-Ctl	MD04G1238900			MD14G1061500
1569	771	Hr2_Trt-Ctl	MD06G1198600			MD14G1062500
1570	772	Hr2_Trt-Ctl	MD01G1175900			MD14G1063100
1571	773	Hr2_Trt-Ctl	MD17G1235200			MD14G1064200
1572	774	Hr2_Trt-Ctl	MD16G1022900			MD14G1069100
1573	775	Hr2_Trt-Ctl	MD13G1263000			MD14G1070300
1574	776	Hr2_Trt-Ctl	MD12G1229200			MD14G1072700
1575	777	Hr2_Trt-Ctl	MD07G1003500			MD14G1075400
1576	778	Hr2_Trt-Ctl	MD14G1177900			MD14G1080000
1577	779	Hr2_Trt-Ctl	MD10G1153400			MD14G1080100
1578	780	Hr2_Trt-Ctl	MD17G1147100			MD14G1084000
1579	781	Hr2_Trt-Ctl	MD10G1055500			MD14G1086100
1580	782	Hr2_Trt-Ctl	MD06G1217200			MD14G1087100
1581	783	Hr2_Trt-Ctl	MD08G1028100			MD14G1097400
1582	784	Hr2_Trt-Ctl	MD17G1009200			MD14G1099800
1583	785	Hr2_Trt-Ctl	MD01G1037700			MD14G1103900
1584	786	Hr2_Trt-Ctl	MD00G1144700			MD14G1105800
1585	787	Hr2_Trt-Ctl	MD08G1242700			MD14G1106500
1586	788	Hr2_Trt-Ctl	MD17G1180300			MD14G1111400
1587	789	Hr2_Trt-Ctl	MD07G1275600			MD14G1112200
1588	790	Hr2_Trt-Ctl	MD02G1079800			MD14G1112500
1589	791	Hr2_Trt-Ctl	MD12G1176400			MD14G1114000
1590	792	Hr2_Trt-Ctl	MD05G1332500			MD14G1114800
1591	793	Hr2_Trt-Ctl	MD16G1169000			MD14G1117100
1592	794	Hr2_Trt-Ctl	MD10G1310600			MD14G1120700
1593	795	Hr2_Trt-Ctl	MD10G1098500			MD14G1124200
1594	796	Hr2_Trt-Ctl	MD05G1305700			MD14G1126600
1595	797	Hr2_Trt-Ctl	MD13G1161000			MD14G1137900
1596	798	Hr2_Trt-Ctl	MD17G1239900			MD14G1138100
1597	799	Hr2_Trt-Ctl	MD15G1133500			MD14G1139300
1598	800	Hr2_Trt-Ctl	MD13G1085200			MD14G1145500
1599	801	Hr2_Trt-Ctl	MD01G1142600			MD14G1149200
1600	802	Hr2_Trt-Ctl	MD15G1117000			MD14G1153300
1601	803	Hr2_Trt-Ctl	MD04G1148700			MD14G1155600
1602	804	Hr2_Trt-Ctl	MD13G1095600			MD14G1156700
1603	805	Hr2_Trt-Ctl	MD02G1317700			MD14G1157000
1604	806	Hr2_Trt-Ctl	MD15G1015200			MD14G1158700
1605	807	Hr2_Trt-Ctl	MD16G1058700			MD14G1160800
1606	808	Hr2_Trt-Ctl	MD14G1062500			MD14G1169000
1607	809	Hr2_Trt-Ctl	MD01G1047600			MD14G1169600
1608	810	Hr2_Trt-Ctl	MD12G1184600			MD14G1169700
1609	811	Hr2_Trt-Ctl	MD17G1201600			MD14G1172100
1610	812	Hr2_Trt-Ctl	MD11G1189000			MD14G1174000
1611	813	Hr2_Trt-Ctl	MD01G1189400			MD14G1174100
1612	814	Hr2_Trt-Ctl	MD04G1227900			MD14G1177900
1613	815	Hr2_Trt-Ctl	MD13G1154000			MD14G1178800
1614	816	Hr2_Trt-Ctl	MD09G1142500			MD14G1183700
1615	817	Hr2_Trt-Ctl	MD07G1249800			MD14G1188900
1616	818	Hr2_Trt-Ctl	MD04G1123100			MD14G1190300
1617	819	Hr2_Trt-Ctl	MD10G1044200			MD14G1190900
1618	820	Hr2_Trt-Ctl	MD07G1078500			MD14G1191100
1619	821	Hr2_Trt-Ctl	MD05G1237600			MD14G1193100
1620	822	Hr2_Trt-Ctl	MD06G1112300			MD14G1198200
1621	823	Hr2_Trt-Ctl	MD01G1190900			MD14G1202100
1622	824	Hr2_Trt-Ctl	MD01G1068200			MD14G1206100
1623	825	Hr2_Trt-Ctl	MD10G1073100			MD14G1206300
1624	826	Hr2_Trt-Ctl	MD02G1274800			MD14G1219300
1625	827	Hr2_Trt-Ctl	MD02G1169800			MD14G1224900
1626	828	Hr2_Trt-Ctl	MD07G1080800			MD14G1227500
1627	829	Hr2_Trt-Ctl	MD09G1015800			MD14G1228700
1628	830	Hr2_Trt-Ctl	MD17G1152800			MD14G1229600
1629	831	Hr2_Trt-Ctl	MD12G1259100			MD14G1232100
1630	832	Hr2_Trt-Ctl	MD14G1072700			MD14G1232200
1631	833	Hr2_Trt-Ctl	MD03G1288600			MD14G1232400
1632	834	Hr2_Trt-Ctl	MD04G1218900			MD14G1233500
1633	835	Hr2_Trt-Ctl	MD14G1145500			MD14G1233900
1634	836	Hr2_Trt-Ctl	MD09G1102800			MD14G1239400
1635	837	Hr2_Trt-Ctl	MD04G1060200			MD14G1243400
1636	838	Hr2_Trt-Ctl	MD15G1216500			MD14G1244100
1637	839	Hr2_Trt-Ctl	MD07G1206700			MD14G1246200
1638	840	Hr2_Trt-Ctl	MD01G1075500			MD14G1247100
1639	841	Hr2_Trt-Ctl	MD06G1104100			MD15G1005100
1640	842	Hr2_Trt-Ctl	MD11G1229600			MD15G1006200
1641	843	Hr2_Trt-Ctl	MD11G1308200			MD15G1007200
1642	844	Hr2_Trt-Ctl	MD09G1232400			MD15G1008100
1643	845	Hr2_Trt-Ctl	MD02G1173500			MD15G1009500
1644	846	Hr2_Trt-Ctl	MD06G1039600			MD15G1010100
1645	847	Hr2_Trt-Ctl	MD04G1239300			MD15G1010200
1646	848	Hr2_Trt-Ctl	MD15G1272800			MD15G1011200
1647	849	Hr2_Trt-Ctl	MD17G1064400			MD15G1011600
1648	850	Hr2_Trt-Ctl	MD16G1057400			MD15G1015200
1649	851	Hr2_Trt-Ctl	MD11G1012600			MD15G1015300
1650	852	Hr2_Trt-Ctl	MD17G1223400			MD15G1016400
1651	853	Hr2_Trt-Ctl	MD05G1358700			MD15G1017600
1652	854	Hr2_Trt-Ctl	MD02G1179300			MD15G1019300
1653	855	Hr2_Trt-Ctl	MD02G1041700			MD15G1022400
1654	856	Hr2_Trt-Ctl	MD13G1213900			MD15G1024000
1655	857	Hr2_Trt-Ctl	MD08G1036500			MD15G1024100
1656	858	Hr2_Trt-Ctl	MD14G1172100			MD15G1027000
1657	859	Hr2_Trt-Ctl	MD13G1120100			MD15G1028200
1658	860	Hr2_Trt-Ctl	MD01G1027900			MD15G1028700
1659	861	Hr2_Trt-Ctl	MD03G1133700			MD15G1031000
1660	862	Hr2_Trt-Ctl	MD15G1211400			MD15G1031800
1661	863	Hr2_Trt-Ctl	MD14G1219300			MD15G1031900
1662	864	Hr2_Trt-Ctl	MD13G1056800			MD15G1033400
1663	865	Hr2_Trt-Ctl	MD01G1107200			MD15G1038300
1664	866	Hr2_Trt-Ctl	MD09G1205700			MD15G1040900
1665	867	Hr2_Trt-Ctl	MD00G1204600			MD15G1042800
1666	868	Hr2_Trt-Ctl	MD16G1160100			MD15G1044100
1667	869	Hr2_Trt-Ctl	MD15G1275500			MD15G1044400
1668	870	Hr2_Trt-Ctl	MD04G1176900			MD15G1050700
1669	871	Hr2_Trt-Ctl	MD06G1216700			MD15G1051000
1670	872	Hr2_Trt-Ctl	MD15G1066300			MD15G1056600
1671	873	Hr2_Trt-Ctl	MD11G1114400			MD15G1062100
1672	874	Hr2_Trt-Ctl	MD10G1086000			MD15G1062400
1673	875	Hr2_Trt-Ctl	MD16G1072000			MD15G1062600
1674	876	Hr2_Trt-Ctl	MD15G1044400			MD15G1064400
1675	877	Hr2_Trt-Ctl	MD06G1104200			MD15G1066300
1676	878	Hr2_Trt-Ctl	MD05G1263100			MD15G1067000
1677	879	Hr2_Trt-Ctl	MD17G1102000			MD15G1071400
1678	880	Hr2_Trt-Ctl	MD16G1057600			MD15G1072000
1679	881	Hr2_Trt-Ctl	MD10G1187000			MD15G1073900
1680	882	Hr2_Trt-Ctl	MD07G1222900			MD15G1075000
1681	883	Hr2_Trt-Ctl	MD17G1045300			MD15G1076500
1682	884	Hr2_Trt-Ctl	MD09G1132900			MD15G1078900
1683	885	Hr2_Trt-Ctl	MD05G1200500			MD15G1081300
1684	886	Hr2_Trt-Ctl	MD11G1203400			MD15G1083300
1685	887	Hr2_Trt-Ctl	MD13G1254300			MD15G1084100
1686	888	Hr2_Trt-Ctl	MD04G1102400			MD15G1085800
1687	889	Hr2_Trt-Ctl	MD12G1120800			MD15G1090700
1688	890	Hr2_Trt-Ctl	MD03G1010900			MD15G1091900
1689	891	Hr2_Trt-Ctl	MD09G1199000			MD15G1092500
1690	892	Hr2_Trt-Ctl	MD15G1091900			MD15G1093800
1691	893	Hr2_Trt-Ctl	MD16G1151400			MD15G1095500
1692	894	Hr2_Trt-Ctl	MD05G1296400			MD15G1099400
1693	895	Hr2_Trt-Ctl	MD17G1111800			MD15G1102700
1694	896	Hr2_Trt-Ctl	MD08G1086300			MD15G1106300
1695	897	Hr2_Trt-Ctl	MD16G1178000			MD15G1106400
1696	898	Hr2_Trt-Ctl	MD09G1051200			MD15G1109200
1697	899	Hr2_Trt-Ctl	MD00G1013000			MD15G1111600
1698	900	Hr2_Trt-Ctl	MD17G1103500			MD15G1113900
1699	901	Hr2_Trt-Ctl	MD11G1084300			MD15G1117000
1700	902	Hr2_Trt-Ctl	MD00G1101700			MD15G1121500
1701	903	Hr2_Trt-Ctl	MD14G1039900			MD15G1123200
1702	904	Hr2_Trt-Ctl	MD05G1219000			MD15G1129700
1703	905	Hr2_Trt-Ctl	MD12G1016200			MD15G1131700
1704	906	Hr2_Trt-Ctl	MD15G1273100			MD15G1132000
1705	907	Hr2_Trt-Ctl	MD05G1331700			MD15G1132100
1706	908	Hr2_Trt-Ctl	MD15G1106400			MD15G1132300
1707	909	Hr2_Trt-Ctl	MD10G1188100			MD15G1133500
1708	910	Hr2_Trt-Ctl	MD12G1030300			MD15G1136300
1709	911	Hr2_Trt-Ctl	MD15G1038300			MD15G1136600
1710	912	Hr2_Trt-Ctl	MD05G1351900			MD15G1146100
1711	913	Hr2_Trt-Ctl	MD05G1325400			MD15G1146200
1712	914	Hr2_Trt-Ctl	MD07G1234700			MD15G1153800
1713	915	Hr2_Trt-Ctl	MD15G1210400			MD15G1154600
1714	916	Hr2_Trt-Ctl	MD15G1253900			MD15G1156100
1715	917	Hr2_Trt-Ctl	MD11G1272000			MD15G1156900
1716	918	Hr2_Trt-Ctl	MD15G1372200			MD15G1159800
1717	919	Hr2_Trt-Ctl	MD08G1205300			MD15G1160100
1718	920	Hr2_Trt-Ctl	MD01G1194100			MD15G1162800
1719	921	Hr2_Trt-Ctl	MD11G1018800			MD15G1163300
1720	922	Hr2_Trt-Ctl	MD17G1167200			MD15G1170100
1721	923	Hr2_Trt-Ctl	MD14G1190900			MD15G1174300
1722	924	Hr2_Trt-Ctl	MD14G1233500			MD15G1182600
1723	925	Hr2_Trt-Ctl	MD17G1218600			MD15G1183100
1724	926	Hr2_Trt-Ctl	MD01G1213300			MD15G1186900
1725	927	Hr2_Trt-Ctl	MD01G1139900			MD15G1187100
1726	928	Hr2_Trt-Ctl	MD16G1278500			MD15G1188900
1727	929	Hr2_Trt-Ctl	MD15G1269900			MD15G1192300
1728	930	Hr2_Trt-Ctl	MD16G1078300			MD15G1196900
1729	931	Hr2_Trt-Ctl	MD17G1077000			MD15G1201300
1730	932	Hr2_Trt-Ctl	MD07G1014300			MD15G1207500
1731	933	Hr2_Trt-Ctl	MD10G1326000			MD15G1210400
1732	934	Hr2_Trt-Ctl	MD08G1072700			MD15G1211400
1733	935	Hr2_Trt-Ctl	MD13G1088400			MD15G1213800
1734	936	Hr2_Trt-Ctl	MD03G1227100			MD15G1216500
1735	937	Hr2_Trt-Ctl	MD13G1237300			MD15G1217200
1736	938	Hr2_Trt-Ctl	MD07G1253800			MD15G1219300
1737	939	Hr2_Trt-Ctl	MD15G1072000			MD15G1220400
1738	940	Hr2_Trt-Ctl	MD01G1164300			MD15G1226200
1739	941	Hr2_Trt-Ctl	MD03G1185900			MD15G1226700
1740	942	Hr2_Trt-Ctl	MD16G1056600			MD15G1227100
1741	943	Hr2_Trt-Ctl	MD05G1064800			MD15G1228900
1742	944	Hr2_Trt-Ctl	MD14G1178800			MD15G1234100
1743	945	Hr2_Trt-Ctl	MD08G1095900			MD15G1234400
1744	946	Hr2_Trt-Ctl	MD06G1058500			MD15G1236100
1745	947	Hr2_Trt-Ctl	MD06G1218600			MD15G1237100
1746	948	Hr2_Trt-Ctl	MD16G1134200			MD15G1239500
1747	949	Hr2_Trt-Ctl	MD00G1008600			MD15G1240700
1748	950	Hr2_Trt-Ctl	MD06G1145800			MD15G1241500
1749	951	Hr2_Trt-Ctl	MD06G1051800			MD15G1243100
1750	952	Hr2_Trt-Ctl	MD05G1279400			MD15G1252900
1751	953	Hr2_Trt-Ctl	MD06G1010300			MD15G1253800
1752	954	Hr2_Trt-Ctl	MD07G1183600			MD15G1253900
1753	955	Hr2_Trt-Ctl	MD01G1059700			MD15G1265700
1754	956	Hr2_Trt-Ctl	MD05G1015700			MD15G1266100
1755	957	Hr2_Trt-Ctl	MD05G1173800			MD15G1266500
1756	958	Hr2_Trt-Ctl	MD15G1271900			MD15G1267300
1757	959	Hr2_Trt-Ctl	MD08G1171600			MD15G1269900
1758	960	Hr2_Trt-Ctl	MD09G1010500			MD15G1271900
1759	961	Hr2_Trt-Ctl	MD15G1321300			MD15G1272800
1760	962	Hr2_Trt-Ctl	MD06G1128000			MD15G1273100
1761	963	Hr2_Trt-Ctl	MD05G1261500			MD15G1275000
1762	964	Hr2_Trt-Ctl	MD05G1284600			MD15G1275500
1763	965	Hr2_Trt-Ctl	MD13G1004600			MD15G1278600
1764	966	Hr2_Trt-Ctl	MD07G1003600			MD15G1280300
1765	967	Hr2_Trt-Ctl	MD15G1386800			MD15G1283700
1766	968	Hr2_Trt-Ctl	MD12G1076100			MD15G1284800
1767	969	Hr2_Trt-Ctl	MD03G1296900			MD15G1285000
1768	970	Hr2_Trt-Ctl	MD01G1166500			MD15G1285400
1769	971	Hr2_Trt-Ctl	MD01G1215300			MD15G1286600
1770	972	Hr2_Trt-Ctl	MD15G1192300			MD15G1289400
1771	973	Hr2_Trt-Ctl	MD17G1091300			MD15G1289500
1772	974	Hr2_Trt-Ctl	MD02G1047600			MD15G1290300
1773	975	Hr2_Trt-Ctl	MD00G1156800			MD15G1293700
1774	976	Hr2_Trt-Ctl	MD17G1029200			MD15G1294100
1775	977	Hr2_Trt-Ctl	MD02G1306200			MD15G1294600
1776	978	Hr2_Trt-Ctl	MD06G1094200			MD15G1294900
1777	979	Hr2_Trt-Ctl	MD02G1292200			MD15G1296400
1778	980	Hr2_Trt-Ctl	MD11G1288500			MD15G1299000
1779	1	Hr1-Lr1	MD09G1134300			MD15G1304400
1780	2	Hr1-Lr1	MD05G1026900			MD15G1306100
1781	3	Hr1-Lr1	MD17G1127800			MD15G1310300
1782	4	Hr1-Lr1	MD01G1157200			MD15G1310700
1783	5	Hr1-Lr1	MD08G1050500			MD15G1312200
1784	6	Hr1-Lr1	MD13G1071600			MD15G1319400
1785	7	Hr1-Lr1	MD04G1035300			MD15G1321200
1786	8	Hr1-Lr1	MD04G1130100			MD15G1321300
1787	9	Hr1-Lr1	MD13G1051400			MD15G1323400
1788	10	Hr1-Lr1	MD01G1191500			MD15G1323600
1789	11	Hr1-Lr1	MD05G1334800			MD15G1325900
1790	12	Hr1-Lr1	MD11G1099600			MD15G1331300
1791	13	Hr1-Lr1	MD11G1297800			MD15G1344200
1792	14	Hr1-Lr1	MD10G1157900			MD15G1344900
1793	15	Hr1-Lr1	MD16G1155700			MD15G1346400
1794	16	Hr1-Lr1	MD15G1016400			MD15G1353800
1795	17	Hr1-Lr1	MD05G1312300			MD15G1355600
1796	18	Hr1-Lr1	MD08G1008400			MD15G1360000
1797	19	Hr1-Lr1	MD15G1031900			MD15G1364500
1798	20	Hr1-Lr1	MD05G1038500			MD15G1365500
1799	21	Hr1-Lr1	MD08G1026100			MD15G1372200
1800	22	Hr1-Lr1	MD10G1097500			MD15G1372400
1801	23	Hr1-Lr1	MD13G1084100			MD15G1372500
1802	24	Hr1-Lr1	MD10G1333000			MD15G1373500
1803	25	Hr1-Lr1	MD08G1025400			MD15G1376700
1804	26	Hr1-Lr1	MD13G1130700			MD15G1378100
1805	27	Hr1-Lr1	MD06G1069100			MD15G1381000
1806	28	Hr1-Lr1	MD09G1013200			MD15G1383100
1807	29	Hr1-Lr1	MD00G1015700			MD15G1383700
1808	30	Hr1-Lr1	MD11G1054900			MD15G1384100
1809	31	Hr1-Lr1	MD12G1216800			MD15G1384300
1810	32	Hr1-Lr1	MD10G1226500			MD15G1386800
1811	33	Hr1-Lr1	MD17G1034800			MD15G1388700
1812	34	Hr1-Lr1	MD09G1140300			MD15G1394100
1813	35	Hr1-Lr1	MD05G1336700			MD15G1395300
1814	36	Hr1-Lr1	MD17G1150200			MD15G1400400
1815	37	Hr1-Lr1	MD07G1281700			MD15G1404800
1816	38	Hr1-Lr1	MD17G1167200			MD15G1407600
1817	39	Hr1-Lr1	MD08G1004100			MD15G1409200
1818	40	Hr1-Lr1	MD14G1041000			MD15G1409700
1819	41	Hr1-Lr1	MD07G1002700			MD15G1415100
1820	42	Hr1-Lr1	MD02G1250000			MD15G1415400
1821	43	Hr1-Lr1	MD01G1213300			MD15G1415700
1822	44	Hr1-Lr1	MD12G1120800			MD15G1418100
1823	45	Hr1-Lr1	MD02G1050000			MD15G1419000
1824	46	Hr1-Lr1	MD08G1071200			MD15G1421900
1825	47	Hr1-Lr1	MD09G1111700			MD15G1426700
1826	48	Hr1-Lr1	MD15G1234400			MD15G1436500
1827	49	Hr1-Lr1	MD04G1238400			MD15G1441100
1828	50	Hr1-Lr1	MD06G1130400			MD16G1003500
1829	51	Hr1-Lr1	MD15G1283700			MD16G1008900
1830	52	Hr1-Lr1	MD15G1436500			MD16G1009100
1831	53	Hr1-Lr1	MD11G1232500			MD16G1011000
1832	54	Hr1-Lr1	MD03G1017300			MD16G1012600
1833	55	Hr1-Lr1	MD07G1007600			MD16G1015400
1834	56	Hr1-Lr1	MD04G1222400			MD16G1016300
1835	57	Hr1-Lr1	MD02G1302900			MD16G1016400
1836	58	Hr1-Lr1	MD15G1028200			MD16G1016600
1837	59	Hr1-Lr1	MD14G1061500			MD16G1018100
1838	60	Hr1-Lr1	MD09G1027400			MD16G1019200
1839	61	Hr1-Lr1	MD01G1226600			MD16G1019500
1840	62	Hr1-Lr1	MD13G1243500			MD16G1020800
1841	63	Hr1-Lr1	MD05G1252900			MD16G1021100
1842	64	Hr1-Lr1	MD05G1056000			MD16G1021400
1843	65	Hr1-Lr1	MD13G1090800			MD16G1022500
1844	66	Hr1-Lr1	MD02G1153000			MD16G1022900
1845	67	Hr1-Lr1	MD08G1101700			MD16G1023300
1846	68	Hr1-Lr1	MD17G1045300			MD16G1026300
1847	69	Hr1-Lr1	MD09G1142500			MD16G1028500
1848	70	Hr1-Lr1	MD03G1091100			MD16G1032000
1849	71	Hr1-Lr1	MD09G1145500			MD16G1033500
1850	72	Hr1-Lr1	MD11G1159100			MD16G1041200
1851	73	Hr1-Lr1	MD11G1220600			MD16G1043800
1852	74	Hr1-Lr1	MD15G1346400			MD16G1046800
1853	75	Hr1-Lr1	MD11G1189000			MD16G1047300
1854	76	Hr1-Lr1	MD01G1224800			MD16G1048200
1855	77	Hr1-Lr1	MD03G1039100			MD16G1050100
1856	78	Hr1-Lr1	MD13G1126200			MD16G1054800
1857	79	Hr1-Lr1	MD14G1080100			MD16G1056600
1858	80	Hr1-Lr1	MD10G1035800			MD16G1057400
1859	81	Hr1-Lr1	MD05G1006800			MD16G1057600
1860	82	Hr1-Lr1	MD01G1212900			MD16G1058300
1861	83	Hr1-Lr1	MD16G1160300			MD16G1058700
1862	84	Hr1-Lr1	MD10G1052800			MD16G1060600
1863	85	Hr1-Lr1	MD04G1222300			MD16G1061100
1864	86	Hr1-Lr1	MD10G1249900			MD16G1065700
1865	87	Hr1-Lr1	MD05G1247200			MD16G1065900
1866	88	Hr1-Lr1	MD04G1064400			MD16G1068700
1867	89	Hr1-Lr1	MD17G1048300			MD16G1069500
1868	90	Hr1-Lr1	MD06G1212900			MD16G1069800
1869	91	Hr1-Lr1	MD12G1238500			MD16G1071400
1870	92	Hr1-Lr1	MD17G1085300			MD16G1071800
1871	93	Hr1-Lr1	MD15G1239500			MD16G1072000
1872	94	Hr1-Lr1	MD09G1219100			MD16G1072500
1873	95	Hr1-Lr1	MD03G1245500			MD16G1072800
1874	96	Hr1-Lr1	MD17G1092400			MD16G1075200
1875	97	Hr1-Lr1	MD02G1028800			MD16G1078300
1876	98	Hr1-Lr1	MD11G1272000			MD16G1084900
1877	99	Hr1-Lr1	MD07G1236200			MD16G1090600
1878	100	Hr1-Lr1	MD15G1409700			MD16G1092400
1879	101	Hr1-Lr1	MD11G1272100			MD16G1100900
1880	102	Hr1-Lr1	MD11G1178400			MD16G1101000
1881	103	Hr1-Lr1	MD08G1014400			MD16G1102900
1882	104	Hr1-Lr1	MD03G1282900			MD16G1109400
1883	105	Hr1-Lr1	MD10G1238200			MD16G1112000
1884	106	Hr1-Lr1	MD00G1013000			MD16G1118300
1885	107	Hr1-Lr1	MD14G1001000			MD16G1125300
1886	108	Hr1-Lr1	MD08G1067700			MD16G1132200
1887	109	Hr1-Lr1	MD06G1207200			MD16G1134200
1888	110	Hr1-Lr1	MD09G1204300			MD16G1135100
1889	111	Hr1-Lr1	MD11G1277800			MD16G1136300
1890	112	Hr1-Lr1	MD00G1082000			MD16G1138400
1891	113	Hr1-Lr1	MD07G1237000			MD16G1139700
1892	114	Hr1-Lr1	MD08G1234700			MD16G1140700
1893	115	Hr1-Lr1	MD14G1080000			MD16G1141600
1894	116	Hr1-Lr1	MD11G1054100			MD16G1141900
1895	117	Hr1-Lr1	MD04G1101000			MD16G1143100
1896	118	Hr1-Lr1	MD06G1163100			MD16G1144700
1897	119	Hr1-Lr1	MD15G1409200			MD16G1144900
1898	120	Hr1-Lr1	MD17G1085200			MD16G1149400
1899	121	Hr1-Lr1	MD06G1217200			MD16G1151000
1900	122	Hr1-Lr1	MD16G1283400			MD16G1151400
1901	123	Hr1-Lr1	MD12G1075400			MD16G1154700
1902	124	Hr1-Lr1	MD04G1097800			MD16G1155700
1903	125	Hr1-Lr1	MD03G1094900			MD16G1158100
1904	126	Hr1-Lr1	MD04G1225300			MD16G1158300
1905	127	Hr1-Lr1	MD15G1234100			MD16G1159000
1906	128	Hr1-Lr1	MD02G1153500			MD16G1160000
1907	129	Hr1-Lr1	MD10G1329600			MD16G1160100
1908	130	Hr1-Lr1	MD04G1139400			MD16G1160300
1909	131	Hr1-Lr1	MD16G1032000			MD16G1160400
1910	132	Hr1-Lr1	MD06G1163300			MD16G1162700
1911	1	Hr2-Lr2	MD09G1134300			MD16G1162900
1912	2	Hr2-Lr2	MD05G1026900			MD16G1164700
1913	3	Hr2-Lr2	MD17G1127800			MD16G1168400
1914	4	Hr2-Lr2	MD01G1157200			MD16G1169000
1915	5	Hr2-Lr2	MD08G1050500			MD16G1172500
1916	6	Hr2-Lr2	MD13G1071600			MD16G1174700
1917	7	Hr2-Lr2	MD04G1035300			MD16G1175700
1918	8	Hr2-Lr2	MD04G1130100			MD16G1178000
1919	9	Hr2-Lr2	MD13G1051400			MD16G1179400
1920	10	Hr2-Lr2	MD01G1191500			MD16G1185400
1921	11	Hr2-Lr2	MD05G1334800			MD16G1187200
1922	12	Hr2-Lr2	MD11G1099600			MD16G1189800
1923	13	Hr2-Lr2	MD11G1297800			MD16G1189900
1924	14	Hr2-Lr2	MD10G1157900			MD16G1191900
1925	15	Hr2-Lr2	MD16G1155700			MD16G1197900
1926	16	Hr2-Lr2	MD15G1016400			MD16G1209200
1927	17	Hr2-Lr2	MD05G1312300			MD16G1213400
1928	18	Hr2-Lr2	MD08G1008400			MD16G1226400
1929	19	Hr2-Lr2	MD15G1031900			MD16G1237000
1930	20	Hr2-Lr2	MD05G1038500			MD16G1239600
1931	21	Hr2-Lr2	MD08G1026100			MD16G1254200
1932	22	Hr2-Lr2	MD10G1097500			MD16G1255400
1933	23	Hr2-Lr2	MD13G1084100			MD16G1257600
1934	24	Hr2-Lr2	MD10G1333000			MD16G1257700
1935	25	Hr2-Lr2	MD08G1025400			MD16G1258900
1936	26	Hr2-Lr2	MD13G1130700			MD16G1263500
1937	27	Hr2-Lr2	MD06G1069100			MD16G1265200
1938	28	Hr2-Lr2	MD09G1013200			MD16G1270600
1939	29	Hr2-Lr2	MD00G1015700			MD16G1278500
1940	30	Hr2-Lr2	MD11G1054900			MD16G1283400
1941	31	Hr2-Lr2	MD12G1216800			MD17G1001100
1942	32	Hr2-Lr2	MD10G1226500			MD17G1003000
1943	33	Hr2-Lr2	MD17G1034800			MD17G1009200
1944	34	Hr2-Lr2	MD09G1140300			MD17G1009900
1945	35	Hr2-Lr2	MD05G1336700			MD17G1013700
1946	36	Hr2-Lr2	MD17G1150200			MD17G1014500
1947	37	Hr2-Lr2	MD07G1281700			MD17G1015200
1948	38	Hr2-Lr2	MD17G1167200			MD17G1016200
1949	39	Hr2-Lr2	MD08G1004100			MD17G1017100
1950	40	Hr2-Lr2	MD14G1041000			MD17G1019100
1951	41	Hr2-Lr2	MD07G1002700			MD17G1024000
1952	42	Hr2-Lr2	MD02G1250000			MD17G1028600
1953	43	Hr2-Lr2	MD01G1213300			MD17G1029100
1954	44	Hr2-Lr2	MD12G1120800			MD17G1029200
1955	45	Hr2-Lr2	MD02G1050000			MD17G1029300
1956	46	Hr2-Lr2	MD08G1071200			MD17G1030100
1957	47	Hr2-Lr2	MD09G1111700			MD17G1030600
1958	48	Hr2-Lr2	MD15G1234400			MD17G1030900
1959	49	Hr2-Lr2	MD04G1238400			MD17G1034300
1960	50	Hr2-Lr2	MD06G1130400			MD17G1034800
1961	51	Hr2-Lr2	MD15G1283700			MD17G1036700
1962	52	Hr2-Lr2	MD15G1436500			MD17G1045300
1963	53	Hr2-Lr2	MD11G1232500			MD17G1045500
1964	54	Hr2-Lr2	MD03G1017300			MD17G1045800
1965	55	Hr2-Lr2	MD07G1007600			MD17G1048300
1966	56	Hr2-Lr2	MD04G1222400			MD17G1048700
1967	57	Hr2-Lr2	MD02G1302900			MD17G1048900
1968	58	Hr2-Lr2	MD15G1028200			MD17G1049300
1969	59	Hr2-Lr2	MD14G1061500			MD17G1055500
1970	60	Hr2-Lr2	MD09G1027400			MD17G1057000
1971	61	Hr2-Lr2	MD01G1226600			MD17G1060600
1972	62	Hr2-Lr2	MD13G1243500			MD17G1064400
1973	63	Hr2-Lr2	MD05G1252900			MD17G1069800
1974	64	Hr2-Lr2	MD05G1056000			MD17G1070300
1975	65	Hr2-Lr2	MD13G1090800			MD17G1070700
1976	66	Hr2-Lr2	MD02G1153000			MD17G1077000
1977	67	Hr2-Lr2	MD08G1101700			MD17G1079700
1978	68	Hr2-Lr2	MD17G1045300			MD17G1083300
1979	69	Hr2-Lr2	MD09G1142500			MD17G1083800
1980	70	Hr2-Lr2	MD03G1091100			MD17G1084500
1981	71	Hr2-Lr2	MD09G1145500			MD17G1085200
1982	72	Hr2-Lr2	MD11G1159100			MD17G1085300
1983	73	Hr2-Lr2	MD11G1220600			MD17G1086200
1984	74	Hr2-Lr2	MD15G1346400			MD17G1087600
1985	75	Hr2-Lr2	MD11G1189000			MD17G1091300
1986	76	Hr2-Lr2	MD01G1224800			MD17G1092400
1987	77	Hr2-Lr2	MD03G1039100			MD17G1098100
1988	78	Hr2-Lr2	MD13G1126200			MD17G1099000
1989	79	Hr2-Lr2	MD14G1080100			MD17G1101400
1990	80	Hr2-Lr2	MD10G1035800			MD17G1101500
1991	81	Hr2-Lr2	MD05G1006800			MD17G1102000
1992	82	Hr2-Lr2	MD01G1212900			MD17G1103000
1993	83	Hr2-Lr2	MD16G1160300			MD17G1103500
1994	84	Hr2-Lr2	MD10G1052800			MD17G1104000
1995	85	Hr2-Lr2	MD04G1222300			MD17G1104500
1996	86	Hr2-Lr2	MD10G1249900			MD17G1108000
1997	87	Hr2-Lr2	MD05G1247200			MD17G1108400
1998	88	Hr2-Lr2	MD04G1064400			MD17G1111800
1999	89	Hr2-Lr2	MD17G1048300			MD17G1117400
[truncated: 769 more rows]

## Sheet: Normal Counts - Unique DEGs
DEGs_Unique	A3	A7	A19	A20	A21	A1	A12	A6	A10	A16	C3	C7	C19	C20	C21	C1	C12	C6	C10	C16
MD00G1007700	20.3364	21.0229	91.5903	105.712	194.053	50.4905	11.8385	47.0719	13.3749	16.3601	140.199	152.204	301.881	173.116	176.466	121.673	50.7562	117.281	58.6094	21.2761
MD00G1008600	28.7103	18.0196	0	24.7118	16.2252	30.0539	40.251	33.4059	24.0748	2.04501	5.41832	5.13047	0	4.41622	11.3849	18.3924	3.33922	0	0.874768	1.37265
MD00G1009800	119.626	61.0665	31.2747	88.5508	81.1259	106.992	145.614	135.142	128.399	198.366	20.996	15.3914	22.7358	41.5125	21.6314	39.6144	86.1519	21.1863	41.9889	55.5924
MD00G1012900	5.9813	17.0185	8.93564	6.8644	0.649007	3.60647	11.8385	1.51845	4.45829	10.225	365.737	479.699	54.9448	83.9082	25.0469	16.9776	12.689	662.828	83.1029	143.442
MD00G1013000	69.3831	439.479	198.818	52.8559	27.2583	10.8194	40.251	40.9981	16.0498	36.8101	774.82	1115.88	174.939	61.8271	20.4929	62.2512	53.4275	865.611	113.72	99.5172
MD00G1015700	102.878	210.229	178.713	94.0423	101.245	52.8949	47.3541	88.07	61.5244	40.9001	232.988	265.074	99.1533	75.0757	160.528	66.4956	106.855	265.585	279.926	102.949
MD00G1017200	20.3364	19.0207	11.1695	144.839	327.1	113.003	66.2957	50.1088	164.065	8.18003	3.38645	16.2465	11.3679	1283.35	159.389	28.296	50.7562	9.83649	10.4972	61.083
MD00G1018700	20.3364	18.0196	20.1052	19.9068	33.0994	7.21294	4.73541	10.6291	12.4832	2.04501	70.4382	58.1453	86.5223	95.3903	87.664	26.8812	19.3675	147.547	56.8599	36.3753
MD00G1023600	9.57009	54.0589	89.3564	21.9661	37.6424	4.80862	5.91926	22.7767	9.80824	6.13502	44.0239	64.9859	23.9989	7.94919	66.0326	9.9036	4.00706	25.7262	34.1159	4.11795
MD00G1032400	28.7103	18.0196	24.573	64.5254	59.0597	43.2776	53.2733	54.6642	46.3662	14.315	14.9004	13.6812	35.9983	53.8779	33.0163	39.6144	68.1201	21.1863	38.4898	41.8659
MD00G1036100	381.607	495.54	417.741	447.559	559.444	122.62	169.291	1081.14	348.638	226.996	404.342	484.829	473.662	35.3298	500.937	99.036	96.8374	136.198	213.443	91.2813
MD00G1038300	2.39252	7.00763	4.46782	6.17796	1.94702	0	1.18385	1.51845	3.56663	8.18003	11.5139	17.1016	6.3155	7.06595	11.3849	1.4148	3.33922	26.4829	20.9944	14.4128
MD00G1051100	0	0	0	28.8305	38.9404	1.20216	2.3677	0	0.891658	0	33.8645	14.5363	17.0518	287.938	112.711	90.5472	201.689	14.3764	64.7328	3.43163
MD00G1051500	3404.56	8240.98	1912.23	790.092	1336.96	3801.22	825.145	2909.35	4440.46	1699.4	4693.62	7674.32	4885.04	2613.52	3430.28	4779.19	923.628	3081.85	3499.07	2837.96
MD00G1056000	15.5514	7.00763	4.46782	4.80508	8.4371	7.21294	13.0224	7.59224	10.6999	14.315	92.1115	61.5656	72.6282	21.1979	86.5255	121.673	70.1236	18.1597	38.4898	15.0992
MD00G1061100	105.271	90.0981	172.011	140.72	110.98	99.7789	150.349	163.992	146.232	192.231	12.8685	47.8844	71.9967	113.938	104.741	72.1548	157.611	38.5893	125.092	93.3403
MD00G1067200	157.906	131.143	136.268	847.753	1029.97	381.083	261.631	458.572	361.121	63.3952	1171.71	972.223	666.285	2524.31	1176.06	1365.28	1290.27	718.064	511.739	164.718
MD00G1072500	11.9626	6.00654	6.70173	17.8474	7.13908	13.2237	20.1255	4.55535	40.1246	65.4402	4.74103	12.8262	3.15775	36.213	1.13849	22.6368	114.201	3.78326	7.87291	11.6675
MD00G1073400	419.888	543.592	346.256	288.305	280.371	300.539	254.528	344.688	231.831	155.421	816.135	737.077	546.922	85.6747	379.118	278.716	172.304	733.953	415.515	249.823
MD00G1077400	5.9813	4.00436	8.93564	7.55084	7.78809	6.01078	8.28696	1.51845	7.13326	4.09001	0.67729	1.71016	5.68395	7.06595	18.2159	5.6592	3.33922	1.51331	5.24861	2.7453
MD00G1082000	16.7477	27.0294	35.7425	12.3559	14.2782	1.20216	2.3677	7.59224	2.67497	4.09001	100.916	90.6382	71.3651	15.8984	157.112	15.5628	4.67491	122.578	256.307	10.2949
MD00G1093000	1325.46	131.143	252.432	68.644	81.7749	200.76	539.836	212.583	189.031	368.101	214.024	46.1742	120.626	45.0454	58.0632	65.0808	92.1625	16.6464	23.6187	55.5924
MD00G1096700	11.9626	6.00654	17.8713	91.2965	148.623	36.0647	22.4932	45.5535	13.3749	0	69.0836	70.1164	70.102	484.018	113.849	186.754	97.5052	12.8631	20.9944	8.92223
MD00G1099700	3.58878	2.00218	4.46782	2.74576	9.0861	8.41509	2.3677	9.11069	5.34995	0	9.48206	7.6957	8.21015	1.76649	4.55397	15.5628	2.00353	0	0.874768	0
MD00G1101700	8.37383	16.0174	6.70173	2.74576	3.24504	2.40431	3.55155	0	6.24161	2.04501	5.41832	13.6812	3.15775	0.883244	14.8004	0	2.00353	31.0228	11.372	4.11795
MD00G1105300	208.149	101.11	243.496	818.923	1086.44	224.803	185.865	324.948	131.074	55.2152	637.33	687.483	791.332	3099.3	1946.82	1358.21	1095.93	711.254	727.807	127.657
MD00G1106900	4.78504	3.00327	0	8.92372	8.4371	8.41509	14.2062	12.1476	7.13326	2.04501	4.74103	5.98554	0.63155	54.7611	1.13849	18.3924	46.7491	0	1.74954	4.11795
MD00G1111700	16.7477	12.0131	6.70173	19.2203	19.4702	39.6711	16.5739	30.369	22.2914	22.4951	10.1594	10.2609	11.9994	25.6141	10.2464	21.222	52.7597	17.403	19.2449	26.0804
MD00G1112500	33.4953	57.0621	29.0408	17.161	19.4702	13.2237	22.4932	16.7029	23.1831	38.8551	95.4979	118.001	56.2079	53.8779	114.988	29.7108	46.7491	197.486	128.591	61.083
MD00G1115400	1521.64	3669	3639.04	616.423	1294.77	831.892	381.2	1000.66	182.79	71.5752	3028.84	3291.19	3500.05	685.397	556.723	462.64	91.4946	1660.85	167.081	435.817
MD00G1116600	7.17757	0	0	1.37288	2.59603	1.20216	7.10311	4.55535	10.6999	16.3601	0.67729	0	1.89465	7.94919	0	5.6592	22.0389	0	0	1.37265
MD00G1121300	2.39252	2.00218	11.1695	19.9068	29.2053	3.60647	0	12.1476	2.67497	2.04501	22.3506	27.3625	21.4727	26.4973	30.7393	43.8588	17.3639	15.1331	17.4954	0.686326
MD00G1125300	3.58878	8.00872	6.70173	8.92372	16.8742	1.20216	4.73541	3.0369	2.67497	2.04501	56.8924	35.0582	13.8941	20.3146	75.1406	8.4888	2.67138	34.0494	59.4842	10.2949
MD00G1127200	1.19626	4.00436	4.46782	13.7288	6.49007	1.20216	8.28696	1.51845	11.5916	22.4951	4.06374	3.42031	7.5786	32.68	25.0469	14.148	15.3604	8.32318	7.87291	3.43163
MD00G1129500	3.58878	4.00436	0	1.37288	1.94702	0	2.3677	1.51845	4.45829	2.04501	14.9004	41.8988	9.47325	17.6649	15.9389	4.2444	4.67491	53.7224	27.9926	45.9838
MD00G1130600	28.7103	14.0153	26.8069	21.2796	20.7682	21.6388	23.677	25.8136	24.0748	42.9451	108.366	208.639	83.9961	126.304	60.3402	42.444	46.0812	246.669	112.845	164.032
MD00G1130900	959.401	571.623	940.476	847.067	961.829	1216.58	468.805	709.116	361.121	419.226	986.135	722.541	1201.21	2129.5	330.163	2108.05	1142.01	388.163	244.935	695.248
MD00G1133300	628.037	433.472	502.63	399.508	367.987	655.175	513.792	555.752	542.128	447.857	948.206	855.078	721.861	1469.72	540.784	1547.79	1553.41	61.2889	344.659	804.374
MD00G1133500	45.4579	37.0403	109.462	43.9322	51.9206	30.0539	56.8249	68.3302	24.9664	6.13502	251.952	279.61	440.19	97.1568	201.513	403.218	179.65	84.7451	69.9814	6.17693
MD00G1139000	141.159	135.147	31.2747	157.881	138.239	310.156	319.64	153.363	585.819	564.422	14.9004	36.7683	31.5775	304.719	108.157	93.3768	192.339	21.9429	28.8673	129.029
MD00G1140500	16.7477	9.00981	11.1695	15.7881	16.8742	32.4582	20.1255	10.6291	24.0748	26.5851	4.74103	5.98554	4.42085	22.9643	9.10795	8.4888	38.735	14.3764	21.8692	17.8445
MD00G1143500	221.308	200.218	176.479	221.72	204.437	151.472	164.555	109.328	150.69	241.311	232.311	253.958	140.836	79.4919	291.454	137.236	107.523	476.691	530.984	308.847
MD00G1144700	72.9719	45.0491	24.573	105.025	122.013	144.259	74.5826	126.031	62.4161	26.5851	76.5338	72.6816	75.1544	116.588	126.373	144.31	140.915	31.7794	65.6076	35.0026
MD00G1148200	0	8.00872	6.70173	7.55084	13.6292	1.20216	1.18385	6.0738	7.13326	6.13502	62.988	53.0148	15.1572	33.5633	239.084	25.4664	18.0318	1557.19	153.959	37.0616
MD00G1149300	148.336	246.268	227.859	192.203	231.696	109.396	72.2149	132.105	86.4908	71.5752	229.601	356.567	278.513	131.603	325.609	155.628	47.4169	383.623	226.565	196.975
MD00G1152100	28.7103	30.0327	75.9529	84.4321	116.821	36.0647	34.3317	56.1826	31.208	8.18003	135.458	106.885	85.8908	193.43	162.805	97.6212	95.5017	72.6387	97.0992	19.9034
MD00G1152400	32.299	22.024	11.1695	87.8643	42.8345	110.598	82.8696	57.7011	55.2828	4.09001	116.494	174.436	11.9994	288.821	15.9389	202.316	486.858	26.4829	12.2467	28.1393
MD00G1156800	11.9626	9.00981	6.70173	15.7881	9.73511	16.8302	13.0224	12.1476	10.6999	6.13502	3.38645	8.55078	8.21015	6.18271	12.5234	9.9036	15.3604	3.78326	4.37384	3.43163
MD00G1160300	1.19626	1.00109	6.70173	23.339	38.2914	1.20216	7.10311	6.0738	1.78332	0	10.1594	12.8262	37.2614	8.83244	31.8778	14.148	29.3851	40.1026	47.2375	0
MD00G1169500	23.9252	45.0491	22.3391	21.9661	41.5365	13.2237	22.4932	12.1476	20.5081	22.4951	90.7569	104.319	68.2074	43.2789	89.941	36.7848	31.3887	71.1254	63.858	53.5334
MD00G1175400	3670.13	1066.16	877.926	679.576	536.729	794.625	1305.79	795.667	947.832	1259.72	1244.86	696.033	647.338	539.662	512.322	560.261	716.597	879.231	596.592	1400.1
MD00G1178900	25.1215	25.0273	24.573	10.983	15.5762	14.4259	5.91926	7.59224	4.45829	2.04501	49.4422	29.9277	32.8406	14.1319	53.5092	11.3184	11.3534	27.2395	29.7421	21.9624
MD00G1183000	23.9252	282.307	116.163	25.3983	53.2186	9.61725	35.5155	28.8505	30.3164	24.5401	125.299	213.769	66.9443	10.5989	146.866	19.8072	13.3569	52.2091	41.9889	5.4906
MD00G1186700	2.39252	0	2.23391	0.68644	3.89404	1.20216	1.18385	0	0	6.13502	0	1.71016	22.1042	0	77.4176	1.4148	4.00706	10.5931	19.2449	0.686326
MD00G1200300	10.7663	23.0251	4.46782	102.966	130.45	62.5121	48.5379	21.2583	178.332	12.27	5.41832	12.8262	11.9994	396.576	22.7699	31.1256	125.555	7.56653	6.99814	10.9812
MD00G1204600	3.58878	8.00872	2.23391	12.3559	10.3841	12.0216	9.47081	4.55535	13.3749	18.4051	29.1235	23.0871	23.3673	34.4465	35.2933	31.1256	127.558	8.32318	41.1141	11.6675
MD01G1000200	2.39252	10.0109	2.23391	2.05932	1.94702	3.60647	2.3677	4.55535	2.67497	2.04501	39.9601	71.8265	15.1572	24.7308	22.7699	12.7332	3.33922	36.3193	14.8711	26.0804
MD01G1008200	1.19626	2.00218	2.23391	19.9068	14.2782	2.40431	4.73541	6.0738	3.56663	0	16.9323	8.55078	8.21015	9.71568	6.83096	9.9036	12.689	8.32318	2.6243	1.37265
MD01G1012600	9.57009	20.0218	13.4035	21.9661	21.4172	25.2453	16.5739	7.59224	63.3077	288.346	7.45019	11.116	11.3679	25.6141	9.10795	7.074	24.7102	7.56653	9.62245	21.2761
MD01G1015700	0	1.00109	4.46782	15.1017	33.7484	1.20216	7.10311	1.51845	3.56663	0	85.3386	66.6961	22.7358	30.9135	22.7699	58.0068	72.795	49.1824	52.4861	0
MD01G1016600	7.17757	5.00545	6.70173	25.3983	34.3974	10.8194	3.55155	10.6291	10.6999	0	18.9641	16.2465	30.9459	28.2638	18.2159	22.6368	22.7067	9.07984	7.87291	6.17693
MD01G1027900	1.19626	9.00981	2.23391	1.37288	0.649007	0	1.18385	3.0369	3.56663	2.04501	29.1235	34.2031	3.7893	6.18271	5.69247	5.6592	3.33922	43.1292	12.2467	12.3539
MD01G1037700	43.0654	69.0752	102.76	135.915	236.888	54.097	84.0535	103.255	87.3825	51.1252	237.052	183.842	243.778	252.608	240.222	281.545	122.883	74.152	110.221	20.5898
MD01G1040700	9.57009	8.00872	6.70173	16.4746	9.0861	19.2345	14.2062	4.55535	25.8581	83.8453	43.3466	58.1453	18.9465	48.5784	20.4929	19.8072	10.6855	83.9885	27.1178	157.169
MD01G1042800	11.9626	18.0196	17.8713	38.4406	9.0861	18.0323	43.8025	1.51845	4.45829	12.27	13.5458	19.6668	12.631	13.2487	12.5234	4.2444	5.34275	15.1331	76.9796	14.4128
MD01G1047600	1.19626	0	0	8.23728	4.54305	1.20216	3.55155	4.55535	8.02492	2.04501	6.09561	12.8262	0.63155	26.4973	0	12.7332	49.4205	0	2.6243	2.7453
MD01G1049600	0	0	0	2.74576	1.29801	2.40431	0	0	0	0	22.3506	54.725	11.9994	15.8984	12.5234	7.074	4.00706	28.7528	13.1215	3.43163
MD01G1052700	159.103	94.1025	75.9529	138.661	92.159	81.7466	59.1926	92.6254	89.1658	26.5851	153.745	177.001	131.362	79.4919	373.426	108.94	55.4311	730.17	312.292	230.605
MD01G1052800	17.9439	24.0262	4.46782	13.7288	5.84107	8.41509	16.5739	4.55535	5.34995	10.225	11.5139	32.493	18.9465	11.4822	19.3544	9.9036	10.0177	34.0494	100.598	11.6675
MD01G1059700	198.579	308.336	337.32	382.347	348.517	163.493	100.627	142.734	192.598	47.0352	283.107	290.726	255.146	59.1773	496.383	181.094	114.201	665.855	996.361	104.321
MD01G1064900	56.2243	80.0872	8.93564	238.881	355.656	198.356	126.672	204.991	212.215	61.3502	35.2191	78.6672	13.2625	1735.57	210.621	193.828	229.071	68.8554	18.3701	68.6326
MD01G1068200	145.944	3.00327	53.6138	12.3559	3.24504	2.40431	30.7801	1.51845	0.891658	2.04501	216.733	67.5511	59.3657	46.8119	3.41548	31.1256	225.731	14.3764	1.74954	15.0992
MD01G1071900	71.7757	40.0436	29.0408	43.9322	69.4438	92.566	61.5603	74.404	57.9578	89.9803	8.80477	8.55078	29.0513	45.0454	31.8778	55.1772	32.0565	7.56653	8.74768	64.5146
MD01G1074200	0	0	0	8.23728	8.4371	3.60647	5.91926	3.0369	2.67497	0	4.06374	0.855078	5.68395	32.68	13.6619	9.9036	23.3745	12.1064	11.372	6.17693
MD01G1075400	8.37383	11.012	13.4035	4.80508	4.54305	8.41509	9.47081	15.1845	12.4832	14.315	14.2231	14.5363	7.5786	12.3654	27.3238	12.7332	4.00706	80.9619	55.9851	19.2171
MD01G1075500	0	3.00327	0	0.68644	0	0	2.3677	0	2.67497	4.09001	0.67729	1.71016	1.2631	2.64973	1.13849	4.2444	6.0106	0	0	0
MD01G1076200	424.673	315.343	424.443	917.77	859.935	651.568	657.038	514.754	573.336	110.43	744.342	466.017	547.554	1668.45	678.542	786.629	1717.7	150.574	436.509	252.568
MD01G1080600	13.1589	11.012	17.8713	24.0254	27.9073	27.6496	22.4932	15.1845	12.4832	24.5401	6.09561	10.2609	18.3149	21.1979	40.9858	33.9552	37.3993	13.6198	38.4898	9.60856
MD01G1083000	1207.03	1029.12	1548.1	1497.13	1995.05	2511.3	1497.57	2950.35	991.524	304.706	1269.92	1153.5	2522.41	737.509	1932.02	3902.02	1055.86	152.844	830.155	350.026
MD01G1083900	281.121	228.249	154.14	216.915	190.808	282.507	391.855	249.026	342.397	955.018	104.303	112.87	73.2598	242.892	130.927	159.872	603.731	115.768	217.817	206.584
MD01G1084300	83.7383	43.0469	42.4443	60.4067	51.2716	69.725	40.251	75.9224	76.6826	100.205	20.996	23.9422	37.2614	39.746	40.9858	48.1032	106.187	38.5893	65.6076	54.906
MD01G1085800	94.5046	29.0316	13.4035	52.8559	51.2716	60.1078	66.2957	68.3302	76.6826	128.835	8.12748	15.3914	17.0518	36.213	34.1548	28.296	43.4099	1.51331	10.4972	11.6675
MD01G1086800	9.57009	6.00654	2.23391	45.9915	70.7418	32.4582	29.5963	19.7398	16.9415	16.3601	111.753	77.8121	30.9459	403.642	78.5561	294.278	357.964	16.6464	42.8636	4.80428
MD01G1086900	26.3177	7.00763	6.70173	25.3983	14.2782	50.4905	23.677	31.8874	25.8581	14.315	47.4103	25.6523	16.4203	117.471	10.2464	131.576	138.912	0.756653	8.74768	33.63
MD01G1087400	3.58878	9.00981	26.8069	122.873	218.715	32.4582	5.91926	18.2214	11.5916	0	204.542	200.088	87.1539	559.977	391.642	481.032	277.823	139.981	245.81	19.9034
MD01G1089300	28.7103	59.0643	35.7425	56.2881	53.8676	31.2561	68.6634	24.2952	115.024	71.5752	31.8326	29.9277	27.7882	79.4919	42.1243	56.592	110.194	9.83649	22.744	26.0804
MD01G1089800	9.57009	7.00763	4.46782	4.11864	0.649007	0	7.10311	1.51845	0	0	51.4741	97.4789	21.4727	24.7308	13.6619	9.9036	7.34629	14.3764	16.6206	11.6675
MD01G1090000	40.6729	118.129	55.8477	0.68644	4.54305	10.8194	3.55155	16.7029	0.891658	0	96.1752	160.755	40.4192	0	0	0	2.00353	0.756653	3.49907	0.686326
MD01G1104700	311.028	117.128	209.987	361.067	309.576	383.488	197.703	280.913	179.223	128.835	226.892	190.682	210.938	384.211	196.959	512.158	716.597	266.342	271.178	441.994
MD01G1105700	11.9626	4.00436	15.6374	65.8982	102.543	10.8194	4.73541	16.7029	6.24161	2.04501	123.267	118.001	47.3662	221.694	255.023	101.866	62.1095	146.791	90.9759	5.4906
MD01G1106900	13.1589	7.00763	31.2747	49.4237	69.4438	26.4474	14.2062	9.11069	16.0498	12.27	69.7609	128.262	101.68	161.634	155.974	76.3992	114.869	65.8288	99.7235	25.394
MD01G1107200	3.58878	6.00654	6.70173	5.49152	7.13908	3.60647	3.55155	9.11069	5.34995	8.18003	5.41832	2.56523	6.3155	13.2487	4.55397	16.9776	15.3604	3.02661	2.6243	6.86326
MD01G1116400	25.1215	20.0218	4.46782	31.5762	20.1192	27.6496	21.3093	15.1845	25.8581	12.27	14.2231	8.55078	18.3149	9.71568	9.10795	29.7108	50.0883	12.8631	11.372	12.3539
MD01G1124600	13.1589	29.0316	4.46782	66.5847	55.1656	62.5121	58.0087	19.7398	180.115	55.2152	2.03187	14.5363	3.7893	264.09	14.8004	25.4664	85.4841	1.51331	6.12337	34.3163
MD01G1136000	14.3551	7.00763	15.6374	61.0932	53.2186	34.8625	23.677	12.1476	57.0661	42.9451	8.12748	8.55078	24.6304	64.4768	29.6008	9.9036	32.0565	14.3764	28.8673	41.8659
MD01G1137100	2.39252	25.0273	17.8713	14.4152	13.6292	1.20216	2.3677	7.59224	0.891658	6.13502	46.0557	32.493	13.2625	11.4822	11.3849	2.8296	4.00706	28.7528	7.87291	15.7855
MD01G1137700	8.37383	4.00436	6.70173	44.6186	62.9537	12.0216	8.28696	13.666	2.67497	0	94.1433	69.2613	39.7876	355.947	103.603	271.642	117.541	24.2129	27.1178	2.05898
MD01G1139200	295.476	267.291	638.898	1098.3	1596.56	650.366	318.456	895.885	662.502	145.196	1186.61	642.163	849.434	1188.85	512.322	1693.52	673.187	79.4486	210.819	120.107
MD01G1139900	59.813	60.0654	73.719	189.457	277.126	85.3531	42.6187	132.105	51.7162	12.27	85.3386	86.3629	244.41	246.425	179.882	226.368	76.8021	46.9125	57.7347	21.9624
MD01G1141000	3.58878	91.0992	8.93564	4.11864	1.94702	0	13.0224	6.0738	3.56663	8.18003	12.1912	38.4785	10.1048	1.76649	1.13849	4.2444	11.3534	8.32318	8.74768	4.11795
MD01G1141200	173.458	236.257	232.327	74.1355	90.212	97.3746	133.775	112.365	121.265	118.61	399.601	293.292	212.201	132.487	229.976	147.139	75.4664	248.182	207.32	199.034
MD01G1142600	4.78504	4.00436	8.93564	6.17796	5.84107	8.41509	4.73541	3.0369	0	0	12.1912	20.5219	7.5786	15.8984	29.6008	4.2444	0	7.56653	20.1197	11.6675
MD01G1143100	4.78504	29.0316	20.1052	9.61016	12.9801	8.41509	9.47081	16.7029	2.67497	12.27	53.5059	82.0875	29.6828	38.8627	99.0489	24.0516	15.3604	80.2052	127.716	49.4154
MD01G1143600	2.39252	0	2.23391	2.05932	3.24504	1.20216	2.3677	1.51845	1.78332	2.04501	6.7729	5.13047	2.5262	8.83244	4.55397	12.7332	27.3816	0.756653	5.24861	2.7453
MD01G1144500	14.3551	37.0403	22.3391	10.983	8.4371	7.21294	8.28696	12.1476	7.13326	10.225	63.6653	82.9425	33.4721	19.4314	15.9389	12.7332	15.3604	88.5284	44.6132	12.3539
MD01G1148700	15.5514	22.024	2.23391	10.983	12.3311	9.61725	10.6547	10.6291	7.13326	4.09001	20.3187	50.4496	16.4203	32.68	61.4786	14.148	5.34275	46.9125	46.3627	30.8847
MD01G1148800	4.78504	16.0174	22.3391	98.1609	171.338	20.4366	9.47081	34.9243	10.6999	14.315	163.904	211.204	128.205	462.82	668.296	118.843	39.4028	177.813	159.208	65.2009
MD01G1152900	37.0841	43.0469	20.1052	29.5169	22.0662	28.8517	22.4932	15.1845	12.4832	32.7201	66.3744	73.5367	29.6828	27.3806	27.3238	18.3924	30.7208	90.7984	62.9833	88.536
MD01G1154000	61.0093	100.109	107.228	149.644	83.7219	93.7682	81.6858	50.1088	84.7075	85.8903	58.247	64.1308	72.6282	111.289	252.746	58.0068	111.53	295.851	218.692	262.176
MD01G1155300	7.17757	23.0251	270.303	363.127	517.259	111.8	26.0447	103.255	20.5081	0	284.462	294.147	266.514	224.344	442.874	271.642	454.134	372.273	513.489	16.4718
MD01G1157200	0	0	2.23391	3.4322	1.29801	9.61725	2.3677	7.59224	2.67497	2.04501	0.67729	0	0.63155	3.53298	3.41548	1.4148	5.34275	2.26996	1.74954	2.05898
MD01G1157700	162.691	1000.09	100.526	574.55	551.656	718.889	458.151	839.702	1800.26	1836.42	32.5099	77.8121	78.3122	155.451	227.699	431.514	130.897	130.901	297.421	345.908
MD01G1158500	20.3364	29.0316	31.2747	30.2034	49.9736	14.4259	5.91926	27.3321	6.24161	0	41.3147	60.7105	61.8919	19.4314	31.8778	9.9036	7.34629	42.3726	34.1159	13.0402
MD01G1159400	11.9626	5.00545	0	10.2966	5.84107	18.0323	3.55155	21.2583	13.3749	4.09001	7.45019	4.27539	20.8411	10.5989	29.6008	53.7624	14.6926	9.07984	20.1197	8.92223
MD01G1161200	141.159	96.1047	127.333	168.178	157.709	180.323	100.627	124.513	126.615	34.7651	100.916	76.1019	94.1009	298.536	62.6171	246.175	331.919	120.308	105.847	107.067
MD01G1164300	1.19626	3.00327	2.23391	6.17796	15.5762	9.61725	2.3677	6.0738	9.80824	2.04501	20.3187	17.9566	11.9994	93.6238	35.2933	36.7848	17.3639	6.05322	6.99814	2.7453
MD01G1166500	4.78504	7.00763	8.93564	8.92372	20.1192	12.0216	20.1255	18.2214	15.1582	20.4501	34.5418	5.98554	13.2625	37.0962	22.7699	42.444	77.4699	9.07984	31.4916	4.80428
MD01G1167300	200.972	56.0611	35.7425	196.322	235.59	213.984	294.779	126.031	472.579	807.778	142.908	483.974	42.9454	1324.87	59.2017	1018.66	2477.7	49.1824	39.3646	237.469
MD01G1168200	17.9439	39.0425	37.9765	196.322	245.974	121.418	36.6994	94.1438	65.9827	10.225	164.582	156.479	135.152	333.866	251.607	318.33	269.809	184.623	197.698	18.5308
MD01G1169200	41.8691	67.0731	75.9529	31.5762	85.669	28.8517	33.1478	37.9612	17.8332	12.27	435.498	490.815	186.307	265.856	587.463	101.866	56.0989	214.889	230.939	107.753
MD01G1170900	26.3177	12.0131	17.8713	54.9152	57.1126	50.4905	37.8833	34.9243	38.3413	65.4402	14.9004	17.9566	21.4727	53.8779	27.3238	32.5404	113.534	27.2395	81.3534	13.7265
MD01G1172500	78.9532	95.1036	109.462	37.0678	48.0265	19.2345	15.3901	28.8505	24.0748	4.09001	114.462	117.146	90.3116	5.29946	27.3238	15.5628	12.689	85.5018	60.359	3.43163
MD01G1173600	0	0	2.23391	6.8644	9.0861	4.80862	2.3677	1.51845	0	0	4.74103	3.42031	1.89465	16.7816	10.2464	2.8296	4.67491	3.78326	1.74954	0
MD01G1175900	17.9439	20.0218	15.6374	22.6525	25.3113	20.4366	23.677	37.9612	34.7747	32.7201	25.0597	19.6668	18.9465	18.5481	10.2464	11.3184	26.0459	95.3383	40.2393	30.1983
MD01G1176000	47.8504	67.0731	58.0816	54.2288	42.8345	19.2345	47.3541	60.738	67.766	106.34	65.6972	46.1742	59.3657	35.3298	23.9084	33.9552	46.0812	200.513	50.7365	104.321
MD01G1178300	7.17757	16.0174	2.23391	0.68644	1.94702	3.60647	0	4.55535	0	2.04501	15.5777	59.8554	4.42085	14.1319	51.2322	1.4148	1.33569	9.83649	4.37384	8.23591
MD01G1180000	4.78504	3.00327	2.23391	1.37288	2.59603	0	0	0	0	0	20.3187	23.0871	8.21015	2.64973	23.9084	2.8296	0	7.56653	6.12337	7.54958
MD01G1184800	46.6542	24.0262	17.8713	30.8898	18.8212	13.2237	18.9416	25.8136	31.208	102.25	21.6733	26.5074	29.0513	16.7816	19.3544	35.37	22.7067	56.749	24.4935	39.1206
MD01G1188500	132.785	45.0491	37.9765	107.771	84.371	139.45	74.5826	75.9224	93.6241	42.9451	83.984	80.3773	83.9961	178.415	68.3096	199.487	134.237	65.8288	44.6132	42.5522
MD01G1189400	0	0	4.46782	0.68644	0.649007	1.20216	1.18385	1.51845	0	4.09001	1.35458	7.6957	0.63155	0.883244	3.41548	0	0	13.6198	5.24861	3.43163
MD01G1189500	4.78504	3.00327	4.46782	2.05932	2.59603	0	0	1.51845	0.891658	2.04501	22.3506	24.7973	14.5256	21.1979	3.41548	4.2444	0.667844	78.6919	11.372	28.8257
MD01G1190900	23.9252	69.0752	55.8477	24.7118	27.2583	18.0323	30.7801	9.11069	27.6414	20.4501	71.1155	61.5656	36.6299	18.5481	74.0021	16.9776	20.0353	111.985	71.731	26.7667
MD01G1191500	0	3.00327	4.46782	15.1017	16.2252	16.8302	7.10311	10.6291	6.24161	2.04501	12.8685	13.6812	22.7358	23.8476	19.3544	16.9776	24.7102	18.9163	41.1141	24.7077
MD01G1194100	17.9439	50.0545	75.9529	76.1948	116.821	52.8949	44.9864	74.404	62.4161	24.5401	132.749	123.131	111.784	174.882	112.711	209.39	56.7668	68.8554	42.8636	24.7077
MD01G1195300	29.9065	169.184	355.192	177.102	258.305	66.1186	30.7801	62.2564	147.124	194.276	799.88	575.467	250.094	1022.8	1139.63	308.426	212.374	1748.63	1788.9	1366.47
MD01G1195400	7.17757	14.0153	13.4035	10.983	7.13908	7.21294	3.55155	19.7398	8.02492	6.13502	104.303	60.7105	10.1048	102.456	114.988	16.9776	16.6961	212.619	145.211	1000.66
MD01G1199000	56.2243	106.116	359.659	1629.61	2575.91	387.094	87.605	437.313	115.916	2.04501	527.609	712.28	958.692	581.174	862.978	976.212	180.986	463.828	307.043	24.0214
MD01G1199700	189.009	328.358	815.377	829.219	1264.27	389.499	202.439	567.9	280.872	163.601	1261.11	1118.44	1022.48	2153.35	1762.39	858.784	615.752	1411.91	725.183	343.163
MD01G1201900	13.1589	17.0185	0	4.11864	7.78809	4.80862	2.3677	7.59224	18.7248	71.5752	27.7689	71.8265	47.3662	117.471	28.4623	62.2512	138.244	22.6996	50.7365	67.9462
MD01G1209200	369.645	507.553	306.046	815.491	626.941	403.924	382.384	306.727	509.137	94.0703	682.031	624.207	290.513	237.593	2207.54	359.359	245.767	971.542	1844.89	1291.66
MD01G1210900	33.4953	44.048	62.5495	304.779	498.438	60.1078	28.4124	88.07	22.2914	12.27	240.438	231.726	299.355	388.627	736.605	550.357	243.763	463.828	677.945	26.0804
MD01G1212900	44.2617	64.0698	67.0173	27.4576	24.6623	10.8194	5.91926	9.11069	2.67497	6.13502	141.554	59.8554	30.3144	8.83244	21.6314	26.8812	26.0459	153.601	36.7402	7.54958
MD01G1213300	277.533	617.673	931.54	234.076	244.676	125.024	110.098	81.9962	53.4995	57.2602	1133.11	885.861	241.884	174.882	248.192	172.606	263.798	1355.17	600.091	205.211
MD01G1215300	1.19626	0	0	2.74576	2.59603	1.20216	0	1.51845	0.891658	0	14.2231	6.84062	1.89465	2.64973	39.8473	1.4148	1.33569	21.1863	39.3646	2.7453
MD01G1217900	1.19626	3.00327	2.23391	4.80508	8.4371	3.60647	15.3901	3.0369	7.13326	6.13502	14.2231	21.3769	6.94705	76.8422	28.4623	25.4664	9.34982	1.51331	2.6243	2.05898
MD01G1219500	29.9065	147.16	344.022	405.686	668.478	68.5229	41.4348	115.402	112.349	49.0802	397.569	820.02	310.091	283.521	430.351	315.5	251.109	582.623	327.163	78.9274
MD01G1224100	52.6355	55.06	49.146	74.1355	46.0795	76.938	82.8696	47.0719	82.9242	61.3502	71.7928	69.2613	39.7876	179.299	70.5866	86.3028	239.088	40.8593	62.1085	53.5334
MD01G1224800	455.775	1492.63	1322.47	388.525	507.524	174.313	151.533	331.022	211.323	196.321	3169.72	2877.34	1811.92	472.535	996.182	554.602	288.509	1625.29	887.015	576.513
MD01G1225400	281.121	172.188	102.76	349.398	286.861	423.159	346.869	329.503	366.471	312.886	118.526	122.276	113.679	241.126	122.957	297.108	488.862	71.882	269.428	153.051
MD01G1225700	82.542	87.0949	58.0816	87.8643	77.8809	64.9164	39.0671	56.1826	61.5244	24.5401	166.613	232.581	91.5747	110.405	171.913	73.5696	49.4205	242.886	167.955	97.4582
MD01G1226600	39.4766	167.182	120.631	39.8135	46.7285	31.2561	9.47081	28.8505	16.9415	12.27	360.318	465.162	334.09	355.947	264.13	175.435	184.325	451.722	226.565	231.978
MD01G1229100	98.0934	23.0251	127.333	166.805	134.345	186.334	86.4212	191.325	90.9491	94.0703	48.7649	32.493	153.467	65.36	111.572	110.354	174.975	391.946	321.915	126.97
MD01G1232800	35.8878	65.0709	33.5086	32.2627	41.5365	20.4366	18.9416	18.2214	36.558	14.315	141.554	219.755	47.9978	34.4465	113.849	31.1256	32.0565	234.562	124.217	54.2197
MD01G1233000	2.39252	14.0153	31.2747	188.771	202.49	54.097	8.28696	28.8505	6.24161	2.04501	211.992	194.103	196.412	166.05	179.882	220.709	162.286	240.616	123.342	17.8445
MD01G1234400	8.37383	2.00218	0	11.6695	16.8742	25.2453	20.1255	10.6291	49.9328	57.2602	3.38645	7.6957	0	56.5276	2.27699	43.8588	178.982	1.51331	3.49907	4.80428
MD01G1236300	86.1308	20.0218	15.6374	63.1525	49.9736	88.9595	146.798	50.1088	211.323	456.037	39.9601	111.16	22.1042	210.212	9.10795	261.738	502.887	8.32318	13.9963	59.7103
MD01G1237000	22.729	13.0142	60.3155	56.2881	70.7418	32.4582	16.5739	40.9981	15.1582	16.3601	41.3147	42.7539	53.6817	36.213	61.4786	67.9104	48.0848	77.1786	91.8506	22.6487
MD01G1238700	43.0654	50.0545	22.3391	25.3983	26.6093	20.4366	26.0447	37.9612	40.1246	100.205	129.362	233.436	34.7352	38.8627	25.0469	42.444	62.7774	58.2623	32.3664	188.74
MD01G1240200	2.39252	6.00654	15.6374	17.8474	16.8742	13.2237	10.6547	16.7029	14.2665	8.18003	20.996	10.2609	17.0518	27.3806	21.6314	22.6368	14.0247	18.9163	10.4972	8.23591
MD02G1001200	180.635	59.0643	51.3799	198.381	175.881	286.113	111.282	177.659	150.69	222.906	77.2111	88.073	113.679	337.399	116.126	278.716	327.911	59.0189	93.6002	192.171
MD02G1001300	64.5981	119.13	89.3564	58.3474	52.5696	37.2668	22.4932	25.8136	49.0412	22.4951	167.968	239.422	104.837	45.0454	107.018	80.6436	27.3816	262.559	177.578	40.4932
MD02G1002400	276.336	395.431	522.735	269.771	216.768	226.005	207.174	215.62	181.007	259.716	465.976	466.017	347.984	103.34	255.023	162.702	241.092	804.322	607.964	308.847
MD02G1003300	15.5514	32.0349	15.6374	13.0424	25.9603	6.01078	17.7578	6.0738	12.4832	28.6301	163.904	407.017	53.0502	211.979	144.589	29.7108	19.3675	360.923	230.064	194.23
MD02G1005600	28.7103	27.0294	78.1868	70.0169	51.9206	56.5013	33.1478	47.0719	39.2329	100.205	5.41832	7.6957	37.2614	36.213	23.9084	38.1996	76.1342	8.32318	38.4898	39.1206
MD02G1010800	20.3364	39.0425	15.6374	26.0847	28.5563	7.21294	26.0447	18.2214	22.2914	2.04501	86.6932	153.914	63.155	64.4768	165.082	25.4664	18.6996	96.8516	57.7347	19.2171
MD02G1012400	5.9813	3.00327	15.6374	7.55084	14.9272	14.4259	21.3093	7.59224	10.6999	4.09001	17.6095	6.84062	14.5256	6.18271	17.0774	26.8812	21.371	1.51331	2.6243	2.7453
MD02G1013300	15.5514	10.0109	2.23391	37.0678	42.1855	25.2453	24.8609	15.1845	57.9578	143.15	2.70916	0	13.2625	37.0962	9.10795	7.074	12.0212	18.9163	9.62245	41.8659
MD02G1013500	22839	23220.3	58374.3	55852.9	24159.3	64197.5	40911.5	30048.6	31707.4	14268	92279.4	65375	47152.1	56917.1	42781.2	124817	423624	17412.9	59699.4	74695.6
MD02G1016700	1433.12	1163.27	967.283	909.533	769.074	1651.76	2139.22	1434.93	1864.46	1658.5	861.513	684.062	937.22	996.299	740.021	1646.83	1530.03	214.133	465.376	938.207
MD02G1020800	10.7663	14.0153	24.573	35.0084	49.9736	12.0216	8.28696	18.2214	14.2665	16.3601	56.8924	41.0437	48.6293	42.3957	47.8167	22.6368	10.0177	29.5095	33.2412	24.0214
MD02G1021400	6825.86	7256.9	3011.31	12993.6	9637.11	22701.5	16421.2	15170.8	17926.8	18816.1	2379.32	3356.18	2757.35	15636.1	5459.08	15649.1	17224.4	1359.71	3575.18	18604.2
MD02G1027600	4.78504	9.00981	44.6782	21.2796	20.7682	2.40431	5.91926	7.59224	3.56663	4.09001	38.6055	47.8844	28.4197	2.64973	20.4929	7.074	4.67491	52.2091	40.2393	2.05898
MD02G1028300	10.7663	40.0436	13.4035	16.4746	22.7153	12.0216	27.2286	15.1845	24.0748	8.18003	97.5298	135.102	12.631	12.3654	122.957	11.3184	15.3604	55.2357	117.219	58.3377
MD02G1028500	3.58878	4.00436	8.93564	4.80508	3.89404	0	3.55155	0	3.56663	10.225	7.45019	16.2465	5.0524	2.64973	21.6314	1.4148	1.33569	15.8897	36.7402	19.2171
MD02G1028600	32.299	51.0556	6.70173	33.6356	25.3113	15.628	29.5963	12.1476	15.1582	16.3601	90.0796	148.784	37.2614	46.8119	272.1	28.296	37.3993	111.228	216.942	129.716
MD02G1028700	10.7663	8.00872	11.1695	17.161	12.9801	6.01078	3.55155	6.0738	0	6.13502	31.1554	39.3336	20.8411	12.3654	29.6008	8.4888	8.01413	68.8554	41.9889	17.1581
MD02G1028800	59.813	81.0883	98.292	31.5762	22.7153	4.80862	11.8385	27.3321	14.2665	6.13502	67.729	43.609	51.1555	13.2487	13.6619	12.7332	4.67491	54.479	18.3701	13.7265
MD02G1032700	264.374	584.637	330.619	284.186	347.868	116.609	125.488	150.326	206.865	42.9451	373.187	520.742	218.516	81.2584	685.373	94.7916	48.0848	453.235	745.302	252.568
MD02G1034900	26.3177	25.0273	24.573	50.7966	53.8676	20.4366	21.3093	40.9981	23.1831	20.4501	48.0876	22.232	56.8395	123.654	60.3402	120.258	76.1342	2.26996	12.2467	24.0214
MD02G1037600	11.9626	9.00981	8.93564	27.4576	15.5762	19.2345	9.47081	12.1476	8.02492	2.04501	30.4781	48.7394	23.9989	31.7968	20.4929	55.1772	39.4028	16.6464	9.62245	7.54958
MD02G1041700	20.3364	47.0512	29.0408	4.80508	8.4371	2.40431	5.91926	13.666	9.80824	8.18003	61.6334	70.9715	39.7876	8.83244	13.6619	14.148	6.0106	167.22	21.8692	8.23591
MD02G1044600	693.831	266.29	109.462	433.144	360.848	478.458	284.124	405.426	870.258	2265.87	69.7609	52.1597	132.625	216.395	51.2322	82.0584	115.537	1812.18	97.0992	1000.66
MD02G1047600	19.1402	48.0523	24.573	25.3983	18.1722	12.0216	14.2062	9.11069	22.2914	16.3601	43.3466	76.1019	13.2625	12.3654	60.3402	14.148	16.6961	72.6387	60.359	28.8257
MD02G1049800	10.7663	10.0109	6.70173	22.6525	24.0133	24.0431	30.7801	18.2214	26.7497	20.4501	12.8685	10.2609	5.68395	17.6649	28.4623	33.9552	98.8409	4.53992	46.3627	7.54958
MD02G1050000	62.2056	112.122	104.994	63.1525	57.1126	20.4366	24.8609	30.369	23.1831	34.7651	115.139	104.319	80.8384	26.4973	138.896	32.5404	43.4099	214.133	252.808	54.906
MD02G1055900	19.1402	2.00218	6.70173	7.55084	8.4371	24.0431	8.28696	0	2.67497	2.04501	7.45019	7.6957	7.5786	5.29946	5.69247	9.9036	9.34982	7.56653	13.1215	10.2949
MD02G1061100	1479.77	1302.42	1586.08	1162.83	2119.66	1572.42	1549.66	1811.51	1526.52	36.8101	2618.4	1111.6	1332.57	2040.29	3251.54	4431.15	2226.59	104.418	1211.55	231.292
MD02G1062800	2.39252	14.0153	2.23391	20.5932	27.2583	24.0431	24.8609	7.59224	93.6241	132.925	0	0.855078	1.2631	166.933	11.3849	5.6592	8.01413	6.05322	0.874768	43.2385
MD02G1063900	49.0467	22.024	6.70173	53.5423	41.5365	82.9488	76.9504	54.6642	58.8494	118.61	10.1594	17.9566	9.47325	60.0606	14.8004	28.296	110.194	21.9429	23.6187	50.1018
MD02G1067000	4.78504	3.00327	0	4.11864	1.94702	9.61725	8.28696	4.55535	7.13326	4.09001	3.38645	3.42031	1.89465	20.3146	12.5234	22.6368	54.7632	0.756653	7.87291	6.86326
MD02G1069500	5.9813	5.00545	0	6.17796	17.5232	9.61725	9.47081	3.0369	6.24161	10.225	4.06374	3.42031	6.94705	89.2076	55.7862	14.148	9.34982	12.8631	6.12337	2.7453
MD02G1079200	3616.3	7764.46	14241.2	8240.03	11750.3	3385.27	2309.69	4692.01	3280.41	1372.2	12643.7	11289.6	9429.67	3351.91	6608.95	4559.9	1034.49	11426.2	7908.78	7734.2
MD02G1079800	1.19626	4.00436	4.46782	3.4322	3.24504	0	4.73541	1.51845	2.67497	8.18003	2.70916	4.27539	3.15775	5.29946	2.27699	14.148	6.0106	1.51331	1.74954	0
MD02G1080800	65.7944	59.0643	104.994	74.1355	56.4636	49.2884	40.251	74.404	32.9913	59.3052	70.4382	82.9425	90.3116	49.4617	69.4481	41.0292	51.424	199	150.46	72.0642
MD02G1082300	13.1589	10.0109	15.6374	47.3644	76.5829	32.4582	24.8609	28.8505	32.0997	14.315	44.0239	38.4785	28.4197	64.4768	188.99	55.1772	29.3851	67.3421	62.1085	29.512
MD02G1082500	8.37383	16.0174	49.146	77.5677	140.186	22.841	10.6547	36.4428	16.0498	2.04501	130.04	107.74	114.942	365.663	207.206	168.361	105.519	136.198	58.6094	15.7855
MD02G1086000	17.9439	40.0436	37.9765	35.0084	50.6226	34.8625	27.2286	25.8136	24.0748	2.04501	121.235	134.247	102.311	329.45	158.251	178.265	122.215	21.1863	74.3553	15.7855
MD02G1087900	13.1589	4.00436	0	10.983	11.0331	24.0431	16.5739	15.1845	27.6414	49.0802	0	0.855078	0.63155	41.5125	0	14.148	39.4028	4.53992	0.874768	17.1581
MD02G1094500	179.439	286.312	268.069	494.923	553.603	354.636	265.183	340.133	260.364	98.1603	992.908	692.613	612.603	913.274	637.556	1317.18	897.583	350.33	473.249	144.815
MD02G1095600	39.4766	26.0283	82.6546	244.373	238.835	61.3099	28.4124	92.6254	25.8581	30.6751	57.5697	77.8121	167.992	135.136	194.682	128.747	239.756	237.589	162.707	50.1018
MD02G1095700	0	1.00109	8.93564	4.11864	0	0	1.18385	0	0.891658	2.04501	8.12748	18.8117	3.15775	8.83244	245.915	0	0.667844	224.726	76.1048	5.4906
MD02G1096400	45.4579	15.0164	75.9529	51.483	93.4571	144.259	15.3901	54.6642	15.1582	4.09001	72.4701	64.1308	140.204	314.435	59.2017	986.116	247.102	15.1331	34.1159	29.512
MD02G1099300	46.6542	89.097	73.719	45.9915	89.563	50.4905	65.1118	42.5166	49.0412	2.04501	186.932	179.566	174.939	137.786	152.558	48.1032	32.0565	89.2851	37.615	37.0616
MD02G1101400	1.19626	9.00981	6.70173	6.17796	17.5232	1.20216	2.3677	3.0369	1.78332	0	58.247	78.6672	20.8411	27.3806	116.126	15.5628	4.00706	39.346	50.7365	6.17693
MD02G1106500	0	5.00545	15.6374	15.7881	18.1722	15.628	4.73541	7.59224	16.0498	20.4501	27.0916	21.3769	21.4727	30.9135	30.7393	15.5628	32.0565	15.1331	17.4954	3.43163
MD02G1108100	83.7383	54.0589	58.0816	50.7966	61.6557	69.725	69.8472	72.8855	55.2828	59.3052	14.9004	25.6523	58.1026	116.588	79.6945	56.592	38.735	32.5361	39.3646	144.128
MD02G1114500	5.9813	11.012	15.6374	12.3559	13.6292	16.8302	20.1255	13.666	21.3998	30.6751	12.1912	17.1016	10.1048	80.3752	12.5234	42.444	111.53	12.1064	30.6169	36.3753
MD02G1119100	2.39252	3.00327	0	19.2203	20.7682	6.01078	15.3901	0	41.0163	40.9001	0.67729	0.855078	3.15775	64.4768	9.10795	1.4148	15.3604	2.26996	0	11.6675
MD02G1120200	136.374	294.321	165.309	205.932	234.941	79.3423	79.3181	66.8117	138.207	32.7201	583.147	848.237	114.942	85.6747	820.854	106.11	69.4558	541.007	447.881	315.71
MD02G1121700	381.607	594.648	643.366	777.05	803.471	519.331	440.393	484.385	587.603	179.961	1528.64	2439.54	1077.42	1210.04	4870.48	881.421	313.219	1769.81	1446.87	1107.04
MD02G1124800	92.1121	49.0534	158.608	251.237	299.192	156.28	121.937	142.734	112.349	42.9451	93.4661	71.8265	140.836	128.07	94.495	169.776	197.682	76.422	133.839	21.2761
MD02G1125300	7.17757	4.00436	29.0408	6.8644	22.7153	9.61725	3.55155	15.1845	5.34995	2.04501	2.70916	5.13047	41.6823	15.0151	28.4623	31.1256	4.67491	1.51331	7.87291	2.05898
MD02G1127900	3.58878	4.00436	0	28.144	34.3974	20.4366	20.1255	6.0738	60.6327	94.0703	0.67729	0.855078	1.89465	92.7406	19.3544	2.8296	13.3569	0.756653	0.874768	48.0428
MD02G1128300	13.1589	39.0425	58.0816	39.1271	30.5033	20.4366	35.5155	56.1826	47.2579	10.225	114.462	61.5656	107.363	76.8422	76.2791	94.7916	108.191	27.2395	24.4935	4.80428
MD02G1130200	95.7009	63.0687	111.695	65.8982	59.0597	81.7466	66.2957	57.7011	60.6327	75.6653	41.992	31.6379	38.5245	105.106	51.2322	79.2288	163.622	59.0189	76.1048	102.949
MD02G1130800	1263.25	1138.24	5336.81	3577.73	4719.58	1716.68	1248.96	1999.8	1098.52	490.802	1935.7	1997.46	3381.32	1864.53	4054.18	3112.56	2491.06	1461.1	3400.22	394.637
MD02G1132200	145.944	78.085	71.4851	98.1609	88.265	188.738	149.165	124.513	153.365	368.101	136.813	194.958	91.5747	143.969	99.0489	292.864	706.579	200.513	180.202	124.225
MD02G1132500	3.58878	12.0131	2.23391	47.3644	51.9206	22.841	23.677	22.7767	139.099	396.731	5.41832	4.27539	6.3155	221.694	47.8167	15.5628	20.7032	16.6464	1.74954	74.8095
MD02G1133600	0	2.00218	0	1.37288	3.24504	7.21294	4.73541	1.51845	16.9415	4.09001	0	0	0	56.5276	7.96945	1.4148	4.67491	3.02661	1.74954	13.7265
MD02G1134100	739.289	465.507	560.711	601.321	660.689	885.989	697.289	942.957	661.61	586.917	677.29	554.945	882.906	1041.34	572.662	1527.98	881.554	115.768	351.657	291.688
MD02G1138600	50.243	80.0872	87.1225	59.0338	76.5829	24.0431	35.5155	44.035	47.2579	75.6653	135.458	159.044	69.4705	59.1773	234.53	45.2736	38.735	227.753	349.032	170.209
MD02G1139900	303.85	204.222	62.5495	290.364	185.616	325.784	332.662	290.024	345.963	572.602	2028.48	1065.43	98.5218	1028.98	539.646	423.025	675.19	4586.83	2422.23	4927.82
MD02G1141100	247.626	150.164	44.6782	59.0338	73.3378	123.822	114.834	86.5516	93.6241	102.25	188.964	167.595	123.784	168.7	163.943	127.332	70.1236	93.825	97.974	238.155
MD02G1141700	53.8317	139.152	51.3799	85.1186	90.212	96.1725	116.017	74.404	137.315	128.835	239.761	252.248	157.256	181.948	373.426	118.843	166.293	921.603	446.132	242.959
MD02G1142300	21.5327	29.0316	29.0408	31.5762	43.4835	18.0323	8.28696	10.6291	18.7248	18.4051	80.5975	139.378	44.2085	25.6141	43.2628	24.0516	20.0353	106.688	80.4786	29.512
MD02G1143400	2.39252	3.00327	6.70173	24.0254	20.1192	1.20216	5.91926	12.1476	4.45829	14.315	20.996	17.9566	35.9983	52.1114	30.7393	35.37	58.1024	31.7794	35.8655	10.2949
MD02G1143700	75.3644	45.0491	29.0408	136.602	123.311	170.706	92.3404	124.513	122.157	73.6203	56.2151	47.0293	44.2085	152.801	74.0021	182.509	216.382	22.6996	47.2375	70.6915
MD02G1148700	108.86	332.362	355.192	238.881	312.173	187.536	158.636	242.952	113.241	130.88	360.996	472.003	337.879	170.466	242.499	168.361	61.4417	777.083	315.791	359.635
MD02G1153000	149.533	395.431	225.625	100.907	104.49	45.6819	54.4572	81.9962	56.1744	65.4402	175.418	271.915	167.992	47.6952	149.143	45.2736	30.053	263.315	170.58	89.9086
MD02G1153500	9.57009	169.184	102.76	4.80508	13.6292	1.20216	3.55155	4.55535	0.891658	6.13502	310.199	261.654	93.4694	11.4822	13.6619	9.9036	4.67491	49.1824	7.87291	13.0402
MD02G1155400	2.39252	0	4.46782	25.3983	17.5232	7.21294	2.3677	19.7398	5.34995	2.04501	7.45019	5.13047	3.15775	22.0811	17.0774	5.6592	36.7314	12.8631	16.6206	2.05898
MD02G1158100	22.729	17.0185	40.2104	17.8474	19.4702	27.6496	14.2062	39.4797	30.3164	2.04501	8.80477	9.40586	11.9994	5.29946	5.69247	5.6592	7.34629	82.4752	15.7458	24.7077
MD02G1162800	44.2617	66.072	84.8886	107.085	115.523	19.2345	33.1478	33.4059	58.8494	30.6751	125.976	161.61	52.4186	37.0962	119.542	50.9328	60.7738	130.901	361.279	69.3189
MD02G1164300	129.196	129.141	93.8242	112.576	116.821	96.1725	123.121	80.4778	157.823	177.916	154.422	203.509	85.8908	73.3092	340.41	72.1548	115.537	312.498	474.999	203.839
MD02G1167600	46.6542	48.0523	29.0408	170.237	99.2981	128.631	81.6858	71.3671	77.5742	85.8903	71.7928	94.0586	87.7854	272.039	149.143	350.87	593.713	149.061	385.773	98.1446
MD02G1167800	11.9626	16.0174	2.23391	26.0847	18.1722	44.4798	24.8609	15.1845	36.558	59.3052	9.48206	11.9711	12.631	73.3092	22.7699	32.5404	86.1519	18.1597	32.3664	44.6112
MD02G1169800	1014.43	332.362	824.313	455.796	586.054	286.113	499.585	599.787	726.701	509.207	263.466	121.421	289.25	376.262	33.0163	193.828	829.462	19.673	116.344	177.758
MD02G1171800	153.121	498.543	337.32	122.186	128.503	76.938	147.981	122.994	149.799	151.331	806.653	889.281	396.613	207.562	823.131	205.146	202.357	1282.53	820.532	455.72
MD02G1172900	35.8878	34.0371	55.8477	53.5423	70.0928	98.5768	66.2957	75.9224	61.5244	28.6301	47.4103	27.3625	47.9978	32.68	48.9552	124.502	154.272	8.32318	78.7291	23.3351
MD02G1173500	47.8504	39.0425	2.23391	120.813	131.099	125.024	113.65	88.07	133.749	22.4951	37.251	42.7539	1.89465	216.395	43.2628	74.9844	269.141	3.02661	28.8673	21.2761
MD02G1173600	3.58878	3.00327	6.70173	90.6101	20.1192	18.0323	11.8385	3.0369	2.67497	0	57.5697	65.841	15.1572	167.816	145.727	91.962	52.7597	31.0228	28.8673	7.54958
MD02G1174500	441.42	835.91	743.892	549.152	604.875	292.124	452.231	315.837	635.752	314.931	943.465	1085.95	574.71	383.328	1497.12	381.996	443.449	1560.98	1879.88	1569.63
MD02G1178500	19.1402	15.0164	6.70173	37.7542	36.9934	30.0539	24.8609	3.0369	106.999	161.556	0.67729	1.71016	1.89465	118.355	11.3849	8.4888	27.3816	7.56653	4.37384	50.7881
MD02G1179300	0	0	2.23391	2.74576	2.59603	0	1.18385	1.51845	0	0	11.5139	19.6668	2.5262	4.41622	50.0937	2.8296	2.00353	59.0189	31.4916	3.43163
MD02G1180300	1.19626	1.00109	0	1.37288	1.94702	0	0	3.0369	1.78332	0	16.255	29.9277	5.68395	0	14.8004	0	0.667844	53.7224	7.87291	4.80428
MD02G1185900	4.78504	7.00763	0	26.7712	38.2914	20.4366	13.0224	9.11069	16.0498	6.13502	10.1594	17.1016	9.47325	219.928	97.9104	42.444	70.1236	55.2357	33.2412	13.0402
MD02G1191700	1.19626	1.00109	15.6374	26.0847	34.3974	13.2237	3.55155	0	0.891658	4.09001	17.6095	11.116	15.1572	22.9643	33.0163	32.5404	21.371	24.9695	11.372	4.11795
MD02G1194400	68.1869	30.0327	40.2104	49.4237	35.6954	57.7035	52.0895	68.3302	32.0997	53.1702	60.9561	50.4496	44.2085	73.3092	71.7251	125.917	220.389	43.8859	135.589	55.5924
MD02G1198400	154.318	155.169	151.906	41.1864	63.6027	66.1186	106.547	83.5147	49.9328	26.5851	329.163	442.93	160.414	107.756	162.805	108.94	77.4699	279.962	247.559	118.048
MD02G1201100	112.449	37.0403	22.3391	656.237	569.179	322.178	112.466	211.064	126.615	89.9803	103.625	72.6816	41.6823	485.784	79.6945	210.805	673.187	65.8288	70.8562	37.0616
MD02G1203100	5.9813	18.0196	11.1695	25.3983	38.2914	19.2345	14.2062	18.2214	23.1831	6.13502	92.7888	80.3773	56.8395	143.086	111.572	101.866	46.7491	24.2129	26.243	6.86326
MD02G1205700	15.5514	15.0164	22.3391	125.619	208.331	14.4259	4.73541	13.666	6.24161	0	146.295	123.131	109.89	182.831	414.412	251.834	78.8056	196.73	188.95	9.60856
MD02G1207300	2.39252	9.00981	11.1695	28.144	31.1524	8.41509	15.3901	13.666	18.7248	36.8101	40.6374	59.8554	34.1037	60.9438	63.7556	52.3476	95.5017	21.9429	52.4861	9.60856
MD02G1208100	11.9626	15.0164	15.6374	13.0424	11.0331	12.0216	13.0224	16.7029	16.0498	8.18003	29.8008	20.5219	21.4727	18.5481	26.1854	22.6368	19.3675	8.32318	9.62245	1.37265
MD02G1225600	4.78504	2.00218	2.23391	54.2288	81.1259	13.2237	10.6547	27.3321	1.78332	0	12.8685	24.7973	29.6828	47.6952	23.9084	36.7848	24.0424	13.6198	21.8692	2.05898
MD02G1228800	5.9813	2.00218	6.70173	0	0	0	0	3.0369	1.78332	6.13502	104.98	278.755	6.3155	29.147	2.27699	4.2444	9.34982	211.863	48.987	45.2975
MD02G1232200	5.9813	8.00872	24.573	108.458	133.696	20.4366	10.6547	75.9224	28.5331	4.09001	29.1235	82.9425	84.6277	30.0303	159.389	93.3768	25.3781	34.0494	118.968	2.05898
MD02G1236000	11.9626	10.0109	22.3391	5.49152	5.19206	2.40431	5.91926	0	3.56663	12.27	10.1594	17.1016	11.3679	0	14.8004	2.8296	2.00353	21.9429	85.7272	4.80428
MD02G1236100	144.748	356.388	223.391	223.093	229.749	93.7682	146.798	98.6992	114.132	47.0352	578.406	826.005	478.083	137.786	1730.51	172.606	57.4346	343.52	967.493	56.965
MD02G1244800	198.579	383.418	428.911	105.025	90.212	49.2884	114.834	88.07	41.9079	71.5752	585.179	684.062	289.25	62.7103	103.603	39.6144	31.3887	374.543	205.57	178.445
MD02G1245700	4.78504	3.00327	4.46782	48.7372	45.4305	14.4259	7.10311	16.7029	1.78332	0	5.41832	4.27539	30.3144	22.9643	18.2159	36.7848	16.6961	11.3498	28.8673	5.4906
MD02G1246700	10.7663	5.00545	29.0408	41.8728	51.2716	6.01078	4.73541	16.7029	5.34995	0	14.9004	17.1016	41.6823	55.6444	47.8167	48.1032	25.3781	19.673	33.2412	8.92223
MD02G1249300	20.3364	70.0763	71.4851	52.1694	36.3444	24.0431	44.9864	19.7398	37.4496	16.3601	89.4023	86.3629	43.5769	34.4465	127.511	29.7108	23.3745	92.3117	141.712	54.906
MD02G1249500	26.3177	109.119	82.6546	15.7881	61.0067	16.8302	35.5155	21.2583	34.7747	22.4951	114.462	184.697	53.6817	29.147	81.9715	31.1256	22.7067	275.422	152.21	54.906
MD02G1249800	28.7103	71.0774	35.7425	46.6779	39.5894	21.6388	28.4124	45.5535	32.0997	20.4501	63.6653	87.2179	45.4716	41.5125	96.7719	21.222	56.0989	135.441	136.464	112.557
MD02G1250000	119.626	313.341	194.35	114.635	101.245	54.097	62.7441	68.3302	81.1409	61.3502	188.964	255.668	138.941	42.3957	199.236	87.7176	31.3887	251.965	283.425	105.008
MD02G1250900	38.2803	26.0283	24.573	41.1864	52.5696	48.0862	42.6187	59.2195	40.1246	12.27	49.4422	36.7683	66.3127	70.6595	74.0021	124.502	44.0777	26.4829	22.744	19.9034
MD02G1262400	177.047	94.1025	194.35	144.839	108.384	187.536	234.403	122.994	199.731	492.847	94.8206	71.8265	70.102	155.451	75.1406	135.821	414.063	116.525	161.832	122.166
MD02G1273000	68.1869	75.0818	71.4851	46.6779	48.6756	38.469	49.7218	28.8505	67.766	36.8101	113.107	114.58	71.3651	44.1622	423.52	39.6144	24.0424	666.611	273.802	102.949
MD02G1274800	8.37383	8.00872	11.1695	7.55084	9.73511	21.6388	10.6547	9.11069	4.45829	10.225	19.6414	9.40586	8.8417	7.06595	9.10795	5.6592	6.0106	12.8631	9.62245	59.024
MD02G1275400	3.58878	3.00327	4.46782	26.7712	24.0133	9.61725	8.28696	60.738	22.2914	20.4501	2.70916	6.84062	9.47325	7.94919	19.3544	22.6368	4.00706	47.6691	35.8655	26.7667
MD02G1276600	15.5514	21.0229	26.8069	35.0084	44.7815	13.2237	13.0224	12.1476	13.3749	4.09001	140.199	145.363	21.4727	21.1979	62.6171	35.37	47.4169	743.79	477.623	14.4128
MD02G1286300	3.58878	4.00436	0	1.37288	1.94702	12.0216	7.10311	1.51845	3.56663	8.18003	6.7729	5.98554	0	1.76649	0	9.9036	3.33922	5.29657	2.6243	9.60856
MD02G1287400	7.17757	9.00981	11.1695	21.2796	35.0464	7.21294	14.2062	36.4428	16.9415	4.09001	31.8326	21.3769	36.6299	30.0303	27.3238	32.5404	14.0247	2.26996	6.12337	1.37265
MD02G1291200	441.42	249.271	404.338	713.898	554.901	1393.3	990.884	1187.43	748.101	257.671	679.999	510.481	447.137	1874.24	424.658	2795.65	4119.93	59.0189	706.812	948.502
MD02G1292200	4741.98	2593.82	1398.43	4236.71	2400.03	5321.94	9480.28	3831.05	9184.97	2537.85	1599.08	841.397	226.726	1777.97	883.471	2659.82	8362.08	92.3117	1630.57	1617.67
MD02G1301100	41.8691	32.0349	26.8069	55.6016	56.4636	39.6711	22.4932	34.9243	23.1831	24.5401	252.629	133.392	143.993	197.847	54.6477	271.642	604.399	118.038	85.7272	31.571
MD02G1302900	38.2803	160.174	69.2512	46.6779	51.9206	8.41509	31.964	25.8136	17.8332	16.3601	240.438	410.437	130.731	38.8627	99.0489	28.296	16.6961	275.422	137.339	55.5924
MD02G1306200	8.37383	14.0153	8.93564	4.80508	5.19206	2.40431	13.0224	4.55535	1.78332	0	25.737	31.6379	6.94705	10.5989	9.10795	1.4148	9.34982	38.5893	20.1197	14.4128
MD02G1308000	8.37383	20.0218	2.23391	56.2881	60.3577	31.2561	36.6994	7.59224	151.582	308.796	0.67729	4.27539	0.63155	272.922	27.3238	12.7332	36.7314	9.83649	0	32.2573
MD02G1308900	7.17757	7.00763	4.46782	6.17796	5.19206	6.01078	29.5963	1.51845	3.56663	2.04501	4.06374	10.2609	11.9994	9.71568	10.2464	4.2444	10.6855	9.07984	5.24861	3.43163
MD02G1313500	2.39252	3.00327	4.46782	41.1864	38.2914	19.2345	1.18385	22.7767	3.56663	0	18.2868	27.3625	20.2096	25.6141	29.6008	25.4664	26.7138	28.7528	26.243	10.9812
MD02G1316300	13.1589	21.0229	20.1052	13.7288	12.9801	15.628	35.5155	9.11069	35.6663	118.61	35.8964	108.595	7.5786	73.3092	61.4786	19.8072	29.3851	105.175	133.839	203.152
MD02G1317700	25.1215	30.0327	29.0408	136.602	105.139	52.8949	35.5155	44.035	34.7747	26.5851	96.1752	80.3773	89.0485	342.699	94.495	215.05	259.124	106.688	60.359	58.3377
MD02G1317800	247.626	110.12	386.466	615.737	415.365	810.253	460.518	589.158	419.971	341.516	1013.9	418.133	387.14	2880.26	422.381	2642.85	5534.42	300.391	442.633	746.036
MD02G1318100	19.1402	44.048	11.1695	4.80508	23.3643	4.80862	16.5739	9.11069	16.9415	6.13502	51.4741	77.8121	27.1566	13.2487	43.2628	16.9776	16.6961	45.3992	53.3608	50.1018
MD02G1318400	22.729	34.0371	33.5086	54.2288	38.9404	72.1294	59.1926	34.9243	49.0412	83.8453	57.5697	69.2613	47.3662	245.542	46.6782	192.413	275.152	48.4258	74.3553	120.107
MD02G1318700	14.3551	19.0207	8.93564	19.2203	18.8212	13.2237	15.3901	10.6291	9.80824	6.13502	37.251	51.3047	27.1566	20.3146	35.2933	19.8072	12.0212	65.0722	49.8618	40.4932
MD02G1319500	4.78504	1.00109	20.1052	56.9745	14.9272	10.8194	16.5739	7.59224	4.45829	2.04501	25.737	24.7973	4.42085	51.2281	43.2628	45.2736	78.1378	20.4296	55.1104	59.024
MD02G1320700	9.57009	5.00545	8.93564	18.5339	20.7682	13.2237	33.1478	16.7029	23.1831	40.9001	3.38645	4.27539	5.0524	7.06595	11.3849	9.9036	24.0424	6.05322	15.7458	14.4128
MD03G1001100	443.813	181.197	84.8886	418.728	373.179	685.229	807.387	461.608	1184.12	2153.39	202.51	569.482	113.047	1000.72	163.943	1235.12	2854.37	78.6919	113.72	325.318
MD03G1001300	40.6729	24.0262	26.8069	54.9152	40.8875	72.1294	66.2957	42.5166	53.4995	49.0802	21.6733	29.0726	21.4727	58.2941	22.7699	41.0292	124.887	40.8593	62.1085	38.4342
MD03G1010700	2.39252	8.00872	2.23391	38.4406	51.9206	26.4474	16.5739	19.7398	7.13326	8.18003	109.044	145.363	102.943	181.065	233.391	206.561	140.247	15.8897	54.2356	20.5898
MD03G1010900	77.757	43.0469	11.1695	24.7118	23.3643	115.407	93.5243	66.8117	101.649	40.9001	35.8964	23.0871	13.2625	27.3806	31.8778	101.866	51.424	6.80988	6.99814	47.3565
MD03G1011600	64.5981	78.085	100.526	98.1609	119.417	97.3746	73.3988	113.884	83.8158	16.3601	142.908	126.552	140.204	188.131	142.312	149.969	62.1095	27.2395	28.8673	52.1607
MD03G1015800	3.58878	7.00763	24.573	18.5339	35.0464	14.4259	4.73541	7.59224	7.13326	0	18.9641	27.3625	31.5775	37.9795	15.9389	69.3252	16.6961	7.56653	12.2467	4.80428
MD03G1017300	29.9065	29.0316	24.573	10.2966	11.0331	8.41509	4.73541	10.6291	12.4832	14.315	32.5099	58.1453	55.5764	36.213	55.7862	33.9552	12.0212	23.4562	74.3553	48.7291
MD03G1020000	1.19626	2.00218	8.93564	1.37288	0.649007	0	0	0	0.891658	0	7.45019	7.6957	3.15775	1.76649	12.5234	0	0	12.1064	18.3701	0.686326
MD03G1020400	10.7663	25.0273	2.23391	48.0508	73.3378	27.6496	23.677	10.6291	83.8158	79.7553	6.09561	12.8262	3.7893	226.11	21.6314	24.0516	68.7879	9.83649	6.99814	8.92223
MD03G1028900	10.7663	34.0371	17.8713	5.49152	3.89404	2.40431	4.73541	7.59224	3.56663	4.09001	27.0916	61.5656	18.3149	5.29946	6.83096	1.4148	6.0106	40.8593	13.1215	6.86326
MD03G1032600	9.57009	9.00981	6.70173	6.17796	11.6821	8.41509	4.73541	9.11069	10.6999	2.04501	2.70916	1.71016	7.5786	8.83244	15.9389	7.074	13.3569	14.3764	9.62245	7.54958
MD03G1034200	192.598	110.12	55.8477	101.593	81.1259	180.323	220.196	113.884	186.356	108.385	132.749	121.421	59.9972	370.079	371.149	100.451	101.512	212.619	185.451	1102.93
MD03G1038400	15.5514	29.0316	71.4851	89.2372	120.066	19.2345	18.9416	40.9981	28.5331	6.13502	157.809	106.885	101.048	91.8574	150.281	104.695	92.8303	77.9353	126.841	19.9034
MD03G1039100	19.1402	32.0349	29.0408	17.8474	15.5762	4.80862	3.55155	4.55535	9.80824	8.18003	23.7052	11.9711	18.3149	2.64973	12.5234	25.4664	8.68197	15.1331	13.1215	6.86326
MD03G1039700	56.2243	32.0349	26.8069	79.627	99.2981	58.9056	75.7665	62.2564	64.1994	28.6301	79.243	56.4351	78.9437	156.334	162.805	151.384	66.7844	20.4296	37.615	19.9034
MD03G1040000	0	1.00109	4.46782	13.0424	19.4702	3.60647	4.73541	1.51845	9.80824	0	12.1912	11.116	11.3679	17.6649	21.6314	9.9036	16.6961	20.4296	25.3683	1.37265
MD03G1044600	3.58878	1.00109	6.70173	2.74576	4.54305	0	0	0	1.78332	2.04501	80.5975	108.595	11.9994	25.6141	54.6477	7.074	0.667844	60.5322	45.4879	22.6487
MD03G1045200	10.7663	22.024	6.70173	14.4152	14.9272	19.2345	10.6547	21.2583	12.4832	8.18003	62.3107	36.7683	27.1566	91.8574	39.8473	107.525	62.1095	4.53992	10.4972	21.9624
MD03G1061600	11.9626	51.0556	127.333	123.559	205.735	36.0647	26.0447	56.1826	23.1831	28.6301	563.506	539.554	373.246	1103.17	727.497	512.158	416.067	354.87	377.9	46.6701
MD03G1062400	40.6729	35.0382	26.8069	55.6016	55.8146	52.8949	73.3988	71.3671	45.4746	8.18003	17.6095	22.232	22.1042	60.0606	37.5703	52.3476	97.5052	41.6159	60.359	24.7077
MD03G1065300	15.5514	23.0251	22.3391	39.1271	38.9404	42.0755	35.5155	31.8874	40.1246	28.6301	16.9323	13.6812	18.9465	34.4465	18.2159	42.444	45.4134	11.3498	20.9944	20.5898
MD03G1065400	7.17757	4.00436	8.93564	87.8643	62.3047	20.4366	4.73541	13.666	4.45829	6.13502	31.8326	32.493	49.8924	281.755	122.957	55.1772	42.0742	109.715	36.7402	19.2171
MD03G1065600	4.78504	5.00545	8.93564	59.0338	29.2053	24.0431	27.2286	6.0738	32.0997	42.9451	34.5418	57.2902	13.8941	52.1114	60.3402	35.37	66.1166	40.8593	82.2282	51.4744
MD03G1066000	1903.25	4226.6	8062.18	628.779	669.776	254.857	616.787	639.267	556.395	2071.59	8911.79	5292.93	2354.42	8345.77	6508.77	881.421	957.689	7642.2	2256.03	48491
MD03G1066200	177.047	76.0829	44.6782	201.127	164.848	262.07	114.834	168.548	159.607	132.925	31.1554	41.8988	49.8924	134.253	36.4318	123.088	176.311	24.9695	39.3646	104.321
MD03G1069500	2912.9	1933.11	3044.82	7187.03	6201.91	5348.39	4251.21	5211.32	3098.51	513.297	3280.12	2347.19	3234.8	3122.27	2956.67	6175.6	12012.5	1873.47	3562.05	936.148
MD03G1076400	52.6355	30.0327	13.4035	76.1948	59.7087	79.3423	84.0535	62.2564	70.441	34.7651	8.12748	11.116	15.1572	65.36	34.1548	43.8588	78.8056	33.2927	54.2356	63.8283
MD03G1082200	0	5.00545	13.4035	0.68644	0	0	0	0	0	0	17.6095	31.6379	6.3155	18.5481	10.2464	0	2.00353	88.5284	36.7402	16.4718
MD03G1085000	19.1402	18.0196	0	6.17796	1.29801	18.0323	35.5155	16.7029	19.6165	53.1702	37.251	62.4207	8.21015	20.3146	5.69247	12.7332	54.7632	9.07984	5.24861	42.5522
MD03G1089200	22.729	59.0643	62.5495	65.2118	43.4835	32.4582	39.0671	44.035	24.9664	51.1252	100.916	126.552	67.5758	45.9287	128.65	46.6884	30.053	102.148	133.839	53.5334
MD03G1091100	65.7944	231.252	138.502	43.9322	55.8146	19.2345	34.3317	37.9612	25.8581	22.4951	291.235	503.641	165.466	98.0401	220.868	26.8812	34.0601	213.376	252.808	160.6
MD03G1094900	7.17757	23.0251	13.4035	6.8644	5.84107	1.20216	0	1.51845	2.67497	0	10.8366	25.6523	8.21015	0.883244	6.83096	1.4148	2.00353	7.56653	14.8711	2.05898
MD03G1098100	38.2803	50.0545	71.4851	249.178	278.424	111.8	92.3404	98.6992	143.557	65.4402	197.769	144.508	110.521	736.625	259.577	278.716	492.201	180.84	244.06	31.571
MD03G1098600	15.5514	2.00218	0	26.7712	10.3841	31.2561	21.3093	36.4428	65.9827	100.205	3.38645	2.56523	0.63155	97.1568	15.9389	5.6592	26.7138	32.5361	13.1215	246.391
MD03G1101300	52.6355	32.0349	22.3391	49.4237	25.9603	45.6819	65.1118	59.2195	55.2828	67.4852	75.8565	42.7539	75.1544	113.055	33.0163	63.666	198.35	38.5893	53.3608	26.0804
MD03G1103800	23.9252	32.0349	60.3155	76.8813	100.596	45.6819	53.2733	71.3671	42.7996	20.4501	123.267	75.2468	141.467	151.918	138.896	145.724	130.897	118.795	108.471	39.8069
MD03G1104500	29.9065	21.0229	8.93564	17.161	17.5232	24.0431	13.0224	6.0738	14.2665	30.6751	13.5458	15.3914	12.631	24.7308	11.3849	31.1256	24.7102	9.83649	6.99814	6.17693
MD03G1108900	2.39252	5.00545	0	4.80508	4.54305	13.2237	7.10311	15.1845	5.34995	10.225	6.09561	6.84062	4.42085	2.64973	2.27699	14.148	5.34275	0.756653	2.6243	0
MD03G1115500	13.1589	31.0338	40.2104	18.5339	17.5232	25.2453	13.0224	12.1476	17.8332	18.4051	52.8286	83.7976	44.2085	26.4973	11.3849	19.8072	24.0424	31.7794	43.7384	35.0026
MD03G1117400	57.4205	45.0491	26.8069	65.2118	77.8809	51.6927	31.964	53.1457	49.9328	2.04501	25.0597	23.9422	42.9454	39.746	12.5234	38.1996	59.4381	8.32318	9.62245	2.7453
MD03G1120000	15.5514	10.0109	15.6374	38.4406	31.8014	20.4366	18.9416	37.9612	32.9913	8.18003	4.06374	14.5363	20.2096	41.5125	48.9552	41.0292	27.3816	3.78326	17.4954	16.4718
MD03G1120800	534.729	235.256	268.069	379.601	305.033	655.175	575.352	457.053	437.804	588.962	227.57	132.537	188.833	206.679	170.774	216.464	904.261	83.2318	353.406	242.273
MD03G1128900	4131.89	8465.22	1331.41	748.22	1390.82	7309.11	602.58	4903.07	7418.59	854.813	2423.34	4554.14	2883.66	1899.86	1539.24	4015.2	482.183	2244.99	2547.32	2240.17
MD03G1131500	5.9813	8.00872	11.1695	13.0424	25.9603	6.01078	4.73541	6.0738	3.56663	0	14.9004	24.7973	20.8411	25.6141	46.6782	42.444	14.0247	9.07984	6.99814	2.05898
MD03G1133700	789.532	613.668	341.788	680.262	517.259	955.714	1315.26	806.296	1226.92	1163.61	394.86	422.408	207.148	1148.22	310.809	841.806	2113.73	155.114	345.533	787.902
MD03G1134700	272.747	180.196	145.204	359.008	392.649	394.307	402.51	437.313	476.145	333.336	388.087	231.726	202.096	538.779	255.023	400.388	722.607	136.954	222.191	208.643
MD03G1137900	55.028	44.048	129.567	181.907	170.04	91.3638	53.2733	110.847	83.8158	55.2152	283.785	241.987	197.675	221.694	211.76	203.731	400.706	297.365	471.5	99.5172
MD03G1141400	3.58878	2.00218	2.23391	9.61016	3.24504	1.20216	4.73541	3.0369	30.3164	49.0802	0	3.42031	1.89465	69.7763	4.55397	5.6592	18.0318	5.29657	4.37384	24.0214
MD03G1142400	22.729	15.0164	15.6374	39.8135	49.3246	28.8517	24.8609	33.4059	34.7747	12.27	23.0279	23.0871	19.578	52.1114	52.3707	46.6884	56.7668	8.32318	9.62245	13.0402
MD03G1144500	3.58878	17.0185	29.0408	30.8898	42.1855	30.0539	9.47081	21.2583	14.2665	10.225	41.992	48.7394	49.8924	48.5784	47.8167	49.518	31.3887	35.5627	28.8673	26.7667
MD03G1148200	0	0	6.70173	21.9661	14.9272	1.20216	0	10.6291	0.891658	0	23.0279	11.116	13.2625	23.8476	26.1854	25.4664	36.7314	33.2927	27.9926	8.92223
MD03G1150200	0	17.0185	11.1695	6.8644	12.9801	2.40431	0	3.0369	0.891658	0	81.2748	135.957	47.9978	15.0151	71.7251	9.9036	2.00353	34.0494	26.243	0.686326
MD03G1150500	9944.52	9878.76	17203.3	40069.6	54569.2	25329.4	12027.9	31639.9	14390.5	6548.11	8630.71	9763.28	20073.8	16710.1	26542.8	27257.5	11201.1	5805.04	12265.1	3017.77
MD03G1154900	37.0841	51.0556	55.8477	163.373	207.033	55.2992	48.5379	59.2195	57.0661	24.5401	237.052	234.291	159.151	164.283	234.53	196.657	193.675	190.677	243.185	39.1206
MD03G1160300	51.4392	66.072	129.567	108.458	230.398	93.7682	44.9864	85.0331	38.3413	14.315	140.876	166.74	250.725	386.861	236.807	346.626	48.7526	32.5361	31.4916	32.9436
MD03G1170200	33.4953	14.0153	2.23391	52.1694	56.4636	43.2776	37.8833	16.7029	126.615	449.902	6.7729	2.56523	11.9994	130.72	23.9084	7.074	21.371	9.83649	7.87291	94.0266
MD03G1180000	3.58878	8.00872	0	14.4152	22.0662	4.80862	5.91926	3.0369	8.91658	2.04501	19.6414	19.6668	20.8411	37.9795	23.9084	29.7108	18.0318	3.78326	5.24861	3.43163
MD03G1182000	192.598	155.169	118.397	176.415	184.318	284.911	205.99	211.064	112.349	130.88	52.1514	50.4496	80.8384	123.654	79.6945	131.576	173.639	66.5855	119.843	144.815
MD03G1183900	8.37383	8.00872	6.70173	16.4746	11.6821	10.8194	7.10311	15.1845	8.02492	0	13.5458	11.116	24.6304	13.2487	12.5234	29.7108	31.3887	3.02661	6.99814	4.11795
MD03G1185900	23.9252	24.0262	6.70173	32.9491	38.9404	32.4582	76.9504	27.3321	72.2243	51.1252	6.7729	11.116	3.15775	61.8271	29.6008	41.0292	85.4841	3.02661	15.7458	18.5308
MD03G1187100	63.4018	105.114	84.8886	453.737	898.226	103.385	82.8696	171.585	83.8158	44.9902	710.477	560.931	476.82	1614.57	1178.34	943.672	338.597	407.079	368.277	65.2009
MD03G1188200	900.784	1191.3	757.295	698.109	684.054	613.099	832.248	607.38	954.074	768.923	839.163	978.209	699.126	620.037	2057.26	505.084	423.413	3731.81	2988.21	1852.39
MD03G1189700	2.39252	7.00763	0	17.161	29.8543	13.2237	22.4932	4.55535	70.441	40.9001	2.03187	0.855078	0.63155	64.4768	11.3849	1.4148	10.0177	1.51331	6.12337	13.0402
MD03G1195100	229.682	677.738	480.29	175.042	230.398	177.919	161.004	156.4	148.907	114.52	954.302	890.991	506.503	184.598	449.705	346.626	178.314	714.28	420.763	409.736
MD03G1196300	89.7196	76.0829	163.075	257.415	375.775	152.674	76.9504	150.326	114.132	51.1252	260.079	311.248	279.777	353.298	314.224	397.559	307.208	274.665	363.029	70.0052
MD03G1207300	64.5981	64.0698	60.3155	98.1609	72.6888	127.429	126.672	68.3302	126.615	186.096	92.1115	58.1453	81.4699	155.451	59.2017	116.014	470.162	58.2623	144.337	71.3779
MD03G1210400	1.19626	1.00109	6.70173	3.4322	3.89404	2.40431	3.55155	3.0369	7.13326	0	1.35458	2.56523	1.89465	4.41622	9.10795	1.4148	4.67491	188.407	6.12337	18.5308
MD03G1211500	8.37383	3.00327	13.4035	41.8728	94.1061	18.0323	7.10311	39.4797	17.8332	2.04501	33.8645	29.0726	59.9972	88.3244	40.9858	65.0808	15.3604	22.6996	25.3683	6.17693
MD03G1212400	37.0841	35.0382	187.648	35.6949	63.6027	32.4582	31.964	45.5535	33.883	42.9451	11.5139	15.3914	61.2603	39.746	23.9084	33.9552	40.7385	19.673	40.2393	32.2573
MD03G1215000	351.701	407.444	209.987	124.932	225.855	205.569	108.914	150.326	160.498	200.411	343.386	413.858	236.831	648.301	291.454	124.502	54.0954	347.304	110.221	926.54
MD03G1216500	93.3084	97.1058	404.338	570.432	574.371	183.93	110.098	235.36	116.807	38.8551	373.864	387.35	495.135	368.313	552.169	449.906	330.583	461.558	582.595	104.321
MD03G1217700	15.5514	21.0229	42.4443	35.0084	29.2053	33.6604	30.7801	42.5166	28.5331	20.4501	5.41832	0.855078	24.6304	15.8984	23.9084	24.0516	19.3675	2.26996	14.8711	40.4932
MD03G1218900	21033.9	14779.1	20431.3	31970.9	31440.5	35157	25955.9	41743.7	24552.7	14558.4	4862.94	5246.76	12854.6	6474.18	12313.9	16271.6	18404.4	5383.59	18270.4	8360.13
MD03G1219300	334.953	544.593	366.361	387.839	470.53	240.431	217.829	277.876	312.972	188.141	1282.11	1439.95	714.283	1320.45	687.65	554.602	339.933	1212.16	616.711	1198.32
MD03G1223300	41.8691	14.0153	22.3391	73.4491	59.7087	94.9703	79.3181	98.6992	46.3662	24.5401	52.8286	30.7828	59.3657	55.6444	48.9552	131.576	66.1166	15.1331	29.7421	15.0992
MD03G1223900	11.9626	20.0218	46.9121	59.7203	62.3047	42.0755	27.2286	40.9981	25.8581	2.04501	115.817	88.9281	80.2068	128.07	96.7719	97.6212	59.4381	66.5855	63.858	20.5898
MD03G1224400	16.7477	17.0185	8.93564	4.80508	14.2782	7.21294	8.28696	12.1476	10.6999	4.09001	14.9004	14.5363	15.1572	6.18271	12.5234	5.6592	0.667844	6.05322	1.74954	3.43163
MD03G1224600	22.729	15.0164	8.93564	19.2203	12.3311	20.4366	26.0447	27.3321	30.3164	30.6751	6.7729	1.71016	8.8417	9.71568	6.83096	11.3184	24.7102	4.53992	9.62245	10.2949
MD03G1226300	26.3177	22.024	8.93564	39.1271	62.9537	14.4259	4.73541	19.7398	13.3749	4.09001	71.7928	87.2179	51.1555	67.1265	109.295	31.1256	12.689	62.0455	114.595	147.56
MD03G1227100	2.39252	7.00763	4.46782	1.37288	2.59603	2.40431	2.3677	3.0369	4.45829	0	14.9004	0.855078	3.7893	0	2.27699	8.4888	4.00706	0	0.874768	0
MD03G1228500	3.58878	6.00654	2.23391	7.55084	5.19206	4.80862	8.28696	1.51845	17.8332	38.8551	0	0	0	27.3806	2.27699	0	15.3604	2.26996	0.874768	4.80428
MD03G1229600	15.5514	13.0142	20.1052	18.5339	26.6093	24.0431	43.8025	30.369	49.0412	198.366	10.8366	8.55078	17.0518	79.4919	44.4012	25.4664	12.689	10.5931	9.62245	26.0804
MD03G1230600	84.9345	56.0611	53.6138	67.2711	51.2716	68.5229	95.892	54.6642	95.4074	112.475	43.3466	29.0726	47.3662	59.1773	31.8778	114.599	224.396	64.3155	48.987	91.9676
MD03G1233100	21.5327	49.0534	98.292	63.1525	67.4968	32.4582	14.2062	16.7029	19.6165	20.4501	149.004	192.392	69.4705	41.5125	229.976	33.9552	40.0706	174.787	285.174	43.2385
MD03G1240600	89.7196	74.0807	169.777	199.068	277.126	143.057	49.7218	148.808	39.2329	12.27	234.342	230.871	438.927	253.491	195.821	475.373	195.01	78.6919	83.1029	25.394
MD03G1242900	8.37383	5.00545	4.46782	25.3983	16.2252	24.0431	20.1255	15.1845	16.0498	8.18003	5.41832	6.84062	3.15775	23.8476	5.69247	29.7108	28.0495	7.56653	10.4972	13.0402
MD03G1245400	9.57009	17.0185	4.46782	11.6695	6.49007	14.4259	10.6547	9.11069	9.80824	12.27	30.4781	29.9277	22.7358	6.18271	19.3544	7.074	8.01413	30.2661	21.8692	16.4718
MD03G1245500	1221.38	3981.34	1717.88	694.677	678.213	343.817	291.227	481.348	406.596	327.201	2387.45	3704.2	1342.04	94.5071	644.387	273.056	220.389	1596.54	980.615	600.535
MD03G1246000	71.7757	164.179	96.0581	39.1271	42.1855	33.6604	20.1255	33.4059	61.5244	67.4852	155.099	135.957	128.205	32.68	74.0021	48.1032	8.68197	216.403	58.6094	34.3163
MD03G1246700	38.2803	24.0262	2.23391	37.7542	33.0994	42.0755	60.3764	31.8874	44.5829	16.3601	10.1594	22.232	1.89465	136.02	12.5234	48.1032	102.848	7.56653	7.87291	12.3539
MD03G1251300	3.58878	6.00654	0	4.11864	2.59603	2.40431	3.55155	1.51845	27.6414	77.7103	1.35458	2.56523	1.2631	13.2487	1.13849	5.6592	7.34629	3.78326	2.6243	4.11795
MD03G1256300	10.7663	13.0142	15.6374	26.7712	28.5563	22.841	28.4124	34.9243	35.6663	36.8101	7.45019	15.3914	5.68395	133.37	33.0163	19.8072	70.1236	21.9429	27.1178	15.0992
MD03G1259200	14.3551	13.0142	6.70173	17.8474	12.9801	18.0323	17.7578	9.11069	15.1582	10.225	18.9641	11.116	13.2625	50.3449	17.0774	41.0292	64.113	28.7528	37.615	37.0616
MD03G1264500	161.495	228.249	60.3155	61.0932	46.0795	97.3746	117.201	110.847	144.449	593.052	83.984	99.189	64.4181	62.7103	56.9247	83.4732	62.7774	149.061	57.7347	243.646
MD03G1265600	11.9626	14.0153	11.1695	14.4152	31.1524	8.41509	11.8385	9.11069	13.3749	8.18003	107.689	53.8699	80.2068	30.0303	133.204	18.3924	6.67844	32.5361	19.2449	4.80428
MD03G1268700	95.7009	190.207	234.56	247.118	518.557	165.898	163.372	239.915	148.015	22.4951	348.127	318.089	443.348	941.538	769.622	626.756	141.583	76.422	103.223	30.8847
MD03G1272900	705.794	1068.16	685.81	527.872	757.392	552.992	594.293	619.527	550.153	120.655	1668.84	1591.3	923.326	484.901	1262.59	523.476	395.364	469.125	659.575	412.482
MD03G1280300	14.3551	16.0174	20.1052	21.2796	14.9272	16.8302	15.3901	19.7398	14.2665	16.3601	13.5458	9.40586	15.1572	14.1319	9.10795	25.4664	40.0706	24.2129	25.3683	15.0992
MD03G1282700	2386.54	2684.92	1932.33	2101.19	2146.27	1583.24	1032.32	1729.51	1036.11	850.723	2787.05	3524.63	2502.2	1427.32	2616.26	1355.38	1255.55	3820.34	5018.54	2953.95
MD03G1282900	76.5607	271.295	243.496	87.8643	74.6358	16.8302	20.1255	36.4428	17.8332	24.5401	826.294	1196.25	227.989	159.867	121.819	65.0808	94.166	389.676	600.091	60.3966
MD03G1288300	87.327	49.0534	35.7425	62.466	65.5497	117.811	71.0311	77.4409	69.5493	42.9451	24.3824	13.6812	39.7876	37.0962	42.1243	49.518	63.4452	46.9125	36.7402	48.0428
MD03G1288600	89.7196	69.0752	118.397	363.813	519.855	169.504	65.1118	279.395	74.8993	24.5401	173.386	190.682	332.827	581.174	306.255	611.194	135.572	93.825	114.595	37.7479
MD03G1291000	0	1.00109	0	0	0	0	0	0	0	0	88.0477	41.8988	21.4727	16.7816	4.55397	2.8296	3.33922	56.749	175.828	2.05898
MD03G1292500	369.645	752.82	310.513	431.771	418.61	234.42	288.86	223.212	296.03	108.385	912.31	1097.06	569.658	197.847	1280.81	333.893	86.8197	540.25	551.978	522.294
MD03G1296600	435.439	217.237	142.97	842.262	877.458	714.081	447.496	795.667	452.962	370.146	368.446	261.654	491.977	1830.96	601.125	765.407	995.756	152.087	335.036	196.975
MD03G1296900	464.149	850.927	359.659	466.779	641.219	387.094	380.016	454.016	728.484	194.276	1064.02	1321.1	596.814	1459.12	1680.42	584.312	267.806	768.003	747.926	2175.65
MD04G1008900	17.9439	26.0283	11.1695	41.1864	34.3974	25.2453	18.9416	18.2214	24.9664	22.4951	44.0239	43.609	25.262	4.41622	17.0774	15.5628	14.0247	132.414	84.8525	18.5308
MD04G1018500	191.402	366.399	1183.97	1043.39	1467.41	419.552	208.358	400.87	212.215	61.3502	1189.32	1153.5	1168.37	1210.93	1449.3	1029.97	748.653	1594.27	1894.75	317.769
MD04G1023200	35.8878	26.0283	49.146	74.1355	119.417	40.8733	27.2286	48.5904	33.883	8.18003	115.139	100.899	155.361	202.263	154.835	246.175	104.184	16.6464	46.3627	7.54958
MD04G1024300	0	1.00109	0	0	0	0	1.18385	1.51845	0.891658	2.04501	8.12748	5.13047	14.5256	3.53298	26.1854	8.4888	4.00706	146.791	97.0992	2.7453
MD04G1025600	49.0467	81.0883	22.3391	40.5	42.8345	24.0431	37.8833	36.4428	42.7996	75.6653	130.04	221.465	74.5229	61.8271	176.466	46.6884	48.7526	165.707	128.591	142.069
MD04G1028300	13.1589	4.00436	0	21.9661	20.1192	30.0539	26.0447	10.6291	98.0824	186.096	0	0	0	88.3244	3.41548	2.8296	126.223	0	1.74954	15.7855
MD04G1029400	29.9065	27.0294	20.1052	51.483	61.0067	39.6711	18.9416	45.5535	37.4496	40.9001	38.6055	44.464	44.2085	67.1265	69.4481	74.9844	70.7915	11.3498	38.4898	20.5898
MD04G1029900	34.6916	9.00981	82.6546	78.9406	77.2319	48.0862	20.1255	69.8486	29.4247	8.18003	24.3824	22.232	47.9978	30.9135	36.4318	45.2736	90.8268	55.2357	110.221	41.1795
MD04G1030000	8.37383	9.00981	4.46782	57.661	114.874	12.0216	26.0447	16.7029	19.6165	2.04501	188.287	191.537	102.943	504.332	538.507	465.469	96.8374	18.1597	43.7384	3.43163
MD04G1030400	61.0093	21.0229	15.6374	61.7796	68.7948	67.3207	44.9864	91.1069	32.9913	28.6301	25.0597	29.0726	73.2598	128.954	56.9247	116.014	66.1166	9.83649	24.4935	33.63
MD04G1035300	0	3.00327	13.4035	41.1864	36.3444	24.0431	13.0224	18.2214	6.24161	0	43.3466	47.0293	35.9983	55.6444	37.5703	39.6144	102.18	117.281	77.8543	31.571
MD04G1040300	123.215	240.262	634.43	773.618	824.888	342.614	279.389	454.016	300.489	81.8003	484.94	385.64	574.71	359.48	818.577	597.046	1025.14	744.547	1161.69	91.9676
MD04G1040500	0	4.00436	0	8.23728	5.19206	8.41509	15.3901	0	18.7248	18.4051	1.35458	5.13047	3.15775	27.3806	9.10795	15.5628	21.371	0.756653	0	0
MD04G1060200	5.9813	3.00327	2.23391	22.6525	22.0662	18.0323	23.677	21.2583	18.7248	0	22.3506	21.3769	8.21015	12.3654	19.3544	28.296	29.3851	6.80988	9.62245	2.7453
MD04G1064400	104.075	380.414	344.022	75.5084	90.212	26.4474	42.6187	37.9612	18.7248	14.315	692.191	639.598	192.623	105.106	236.807	56.592	110.862	546.303	289.548	93.3403
MD04G1069600	226.093	360.393	174.245	176.415	184.318	170.706	164.555	171.585	201.515	226.996	419.92	643.018	257.672	157.217	481.583	182.509	106.855	532.684	448.756	572.396
MD04G1070300	4.78504	7.00763	29.0408	83.0592	107.735	48.0862	15.3901	47.0719	11.5916	6.13502	50.7968	65.841	79.5753	104.223	245.915	138.65	70.1236	156.627	139.088	12.3539
MD04G1078600	35.8878	22.024	20.1052	26.7712	32.4504	50.4905	35.5155	34.9243	40.1246	32.7201	42.6693	34.2031	23.3673	54.7611	38.7088	52.3476	95.5017	21.9429	30.6169	26.7667
MD04G1089700	10.7663	5.00545	4.46782	5.49152	9.0861	9.61725	8.28696	15.1845	7.13326	6.13502	26.4143	19.6668	11.3679	9.71568	12.5234	4.2444	7.34629	17.403	13.9963	11.6675
MD04G1092400	250.019	382.416	160.841	81.6864	123.96	88.9595	67.4795	150.326	74.8993	53.1702	304.103	321.509	341.668	40.6292	155.974	89.1324	22.0389	311.741	57.7347	77.5548
MD04G1093300	84.9345	221.241	297.11	220.347	255.06	117.811	108.914	133.623	123.94	49.0802	679.999	1108.18	501.45	553.794	1094.09	307.012	225.063	1971.08	811.785	547.688
MD04G1096200	307.439	263.287	73.719	311.644	356.954	531.353	703.208	367.465	1393.66	2429.47	158.486	717.41	87.1539	1205.63	464.505	1150.23	3424.04	205.053	306.169	610.143
MD04G1097800	4.78504	6.00654	6.70173	4.11864	8.4371	0	0	0	0.891658	0	31.8326	23.0871	16.4203	17.6649	13.6619	0	2.67138	10.5931	4.37384	9.60856
MD04G1100400	0	6.00654	2.23391	1.37288	0	0	1.18385	4.55535	3.56663	0	14.2231	11.116	36.6299	14.1319	4.55397	53.7624	39.4028	4.53992	7.87291	3.43163
MD04G1101000	51.4392	91.0992	29.0408	24.7118	26.6093	2.40431	7.10311	15.1845	8.02492	4.09001	96.1752	171.016	45.4716	10.5989	20.4929	2.8296	2.00353	69.6121	51.6113	30.8847
MD04G1102400	144.748	80.0872	11.1695	221.034	144.08	174.313	189.416	177.659	182.79	34.7651	93.4661	43.609	6.94705	142.202	15.9389	73.5696	295.187	12.1064	36.7402	31.571
MD04G1104900	11.9626	5.00545	6.70173	1.37288	5.84107	0	1.18385	13.666	1.78332	0	19.6414	17.1016	40.4192	5.29946	42.1243	50.9328	7.34629	1.51331	5.24861	2.7453
MD04G1105100	7.17757	7.00763	69.2512	102.28	114.874	40.8733	10.6547	24.2952	15.1582	6.13502	58.9243	57.2902	65.0496	76.8422	100.187	58.0068	180.986	94.5816	155.709	17.8445
MD04G1110600	3.58878	4.00436	4.46782	11.6695	14.2782	7.21294	8.28696	3.0369	3.56663	4.09001	5.41832	4.27539	5.0524	19.4314	9.10795	15.5628	28.7173	9.07984	6.12337	5.4906
MD04G1110900	2.39252	2.00218	0	4.11864	3.89404	4.80862	1.18385	4.55535	13.3749	28.6301	0	0	0.63155	13.2487	3.41548	0	4.67491	0.756653	0	6.86326
MD04G1111000	11.9626	12.0131	4.46782	17.161	5.84107	15.628	15.3901	10.6291	28.5331	44.9902	1.35458	3.42031	3.7893	37.9795	13.6619	4.2444	30.7208	15.8897	10.4972	15.7855
MD04G1112000	62.2056	35.0382	46.9121	40.5	28.5563	73.3315	71.0311	65.2933	49.0412	98.1603	12.8685	18.8117	21.4727	29.147	44.4012	43.8588	68.1201	55.2357	62.1085	73.4368
MD04G1119500	5.9813	7.00763	4.46782	16.4746	19.4702	9.61725	26.0447	10.6291	58.8494	85.8903	2.03187	1.71016	2.5262	49.4617	6.83096	7.074	15.3604	6.05322	6.12337	32.2573
MD04G1119600	1.19626	4.00436	2.23391	70.0169	12.3311	7.21294	5.91926	7.59224	4.45829	0	34.5418	53.0148	5.0524	24.7308	52.3707	11.3184	22.7067	32.5361	27.1178	46.6701
MD04G1123100	14.3551	12.0131	4.46782	8.23728	9.0861	4.80862	7.10311	6.0738	4.45829	4.09001	26.4143	7.6957	10.7363	30.0303	6.83096	29.7108	58.1024	9.07984	16.6206	10.9812
MD04G1126800	15.5514	20.0218	49.146	168.178	216.119	49.2884	17.7578	57.7011	13.3749	8.18003	83.3067	93.2035	158.519	235.826	260.715	175.435	70.7915	147.547	105.847	17.8445
MD04G1129000	7.17757	5.00545	2.23391	26.7712	18.8212	19.2345	31.964	3.0369	74.8993	141.105	0	2.56523	0	73.3092	9.10795	4.2444	20.7032	1.51331	2.6243	30.8847
MD04G1129800	29.9065	60.0654	17.8713	145.525	139.537	39.6711	34.3317	60.738	77.5742	92.0253	35.8964	35.9133	38.5245	490.2	93.3565	83.4732	124.887	41.6159	51.6113	41.1795
MD04G1130100	4.78504	8.00872	24.573	26.0847	31.1524	16.8302	116.017	25.8136	24.9664	89.9803	13.5458	6.84062	14.5256	13.2487	40.9858	19.8072	34.0601	14.3764	13.1215	19.2171
MD04G1133500	9.57009	27.0294	15.6374	6.17796	3.89404	4.80862	2.3677	1.51845	1.78332	8.18003	128.008	157.334	33.4721	24.7308	39.8473	22.6368	2.67138	68.8554	62.1085	36.3753
MD04G1134300	110.056	235.256	218.923	122.873	140.186	46.8841	24.8609	45.5535	40.1246	6.13502	202.51	306.973	130.731	27.3806	146.866	39.6144	37.3993	171.004	289.548	21.9624
MD04G1135300	0	7.00763	4.46782	4.11864	3.89404	1.20216	2.3677	7.59224	0	2.04501	58.9243	92.3484	27.7882	21.1979	11.3849	12.7332	20.0353	17.403	35.8655	51.4744
MD04G1138500	26.3177	53.0578	51.3799	61.0932	78.5299	70.9272	40.251	66.8117	56.1744	16.3601	198.446	204.364	269.04	484.901	200.375	393.314	305.873	81.7185	142.587	129.716
MD04G1139000	1681.94	3239.53	2745.47	1539.68	1243.5	1434.17	1356.69	1463.78	1833.25	3664.65	4841.27	4040.24	2793.34	3790	2180.22	2303.29	1944.09	7463.63	3610.17	15816.4
MD04G1139400	10.7663	23.0251	8.93564	0.68644	6.49007	0	0	1.51845	0.891658	2.04501	34.5418	35.9133	20.2096	1.76649	79.6945	7.074	0.667844	36.3193	16.6206	4.11795
MD04G1139500	3.58878	22.024	4.46782	0.68644	0	0	1.18385	9.11069	1.78332	2.04501	73.1473	47.8844	23.3673	3.53298	7.96945	0	0	47.6691	0.874768	0.686326
MD04G1141100	16.7477	49.0534	15.6374	16.4746	14.2782	6.01078	15.3901	7.59224	5.34995	6.13502	171.354	364.263	73.8913	45.0454	30.7393	18.3924	20.0353	71.1254	20.1197	51.4744
MD04G1142300	20.3364	46.0502	6.70173	6.17796	3.89404	19.2345	16.5739	13.666	14.2665	81.8003	1425.7	1068.85	125.678	141.319	53.5092	90.5472	56.0989	2068.69	523.986	627.988
MD04G1143200	21.5327	28.0305	120.631	54.9152	59.0597	21.6388	40.251	45.5535	44.5829	32.7201	43.3466	50.4496	39.7876	38.8627	58.0632	42.444	47.4169	40.1026	67.3571	8.23591
MD04G1144000	174.654	179.195	223.391	186.712	206.384	193.547	203.622	350.762	422.646	321.066	181.514	112.87	129.468	63.5936	46.6782	80.6436	85.4841	655.261	266.804	192.857
MD04G1144500	3.58878	2.00218	13.4035	24.7118	18.8212	3.60647	3.55155	12.1476	12.4832	20.4501	20.3187	17.9566	21.4727	45.9287	67.1711	33.9552	16.0283	12.1064	23.6187	7.54958
MD04G1147900	0	0	0	2.74576	2.59603	0	1.18385	0	0	0	4.74103	5.13047	8.8417	172.233	150.281	4.2444	7.34629	0	6.12337	6.17693
MD04G1148700	89.7196	64.0698	6.70173	182.593	179.775	159.887	196.519	116.921	181.898	169.736	36.5737	40.1887	13.8941	238.476	95.6335	114.599	317.226	16.6464	34.9907	58.3377
MD04G1149000	41.8691	55.06	8.93564	39.1271	43.4835	62.5121	132.591	48.5904	85.5992	30.6751	18.9641	6.84062	0.63155	6.18271	7.96945	11.3184	37.3993	1.51331	6.99814	1.37265
MD04G1150900	119.626	63.0687	44.6782	132.483	90.861	212.782	111.282	157.919	117.699	104.295	39.9601	29.0726	46.1031	58.2941	26.1854	76.3992	126.223	55.2357	68.2319	94.7129
MD04G1153300	17875.7	19412.1	19316.6	12508.3	18402	10660.7	13323.1	16570.8	15147.5	12165.7	37458.9	35387.4	15985.8	14169.9	34490.7	11826.3	5328.06	25674	22031	30594.3
MD04G1159700	0	0	2.23391	3.4322	9.0861	0	1.18385	0	1.78332	0	13.5458	9.40586	7.5786	20.3146	33.0163	16.9776	14.0247	15.8897	37.615	1.37265
MD04G1161300	29.9065	63.0687	44.6782	47.3644	62.9537	36.0647	27.2286	21.2583	41.0163	22.4951	100.239	96.6238	37.893	34.4465	122.957	18.3924	28.0495	55.2357	97.974	38.4342
MD04G1161700	123.215	175.191	113.929	110.517	122.013	67.3207	59.1926	95.6623	69.5493	47.0352	142.231	218.9	140.836	78.6087	188.99	83.4732	45.4134	177.813	196.823	133.833
MD04G1162200	32.299	35.0382	29.0408	21.2796	19.4702	19.2345	10.6547	13.666	15.1582	14.315	76.5338	98.3339	41.0507	31.7968	56.9247	22.6368	24.0424	90.0417	88.3515	70.0052
MD04G1166300	1.19626	4.00436	2.23391	28.8305	29.8543	12.0216	1.18385	1.51845	27.6414	53.1702	0.67729	4.27539	1.2631	130.72	28.4623	4.2444	8.01413	1.51331	3.49907	31.571
MD04G1166500	5.9813	3.00327	6.70173	52.1694	53.8676	21.6388	10.6547	13.666	1.78332	0	38.6055	25.6523	19.578	23.8476	48.9552	24.0516	76.1342	44.6425	107.596	4.80428
MD04G1167700	543.102	760.829	480.29	1033.09	876.16	438.787	486.563	385.686	629.51	235.176	885.896	951.702	917.01	408.942	3027.25	507.913	227.735	1066.88	1202.81	2631.37
MD04G1168600	90.9158	48.0523	44.6782	124.246	137.59	88.9595	99.4435	115.402	78.4659	38.8551	390.119	145.363	397.876	1842.45	1034.89	292.864	323.904	556.14	363.903	487.977
MD04G1168800	8.37383	11.012	31.2747	45.9915	44.7815	16.8302	20.1255	28.8505	19.6165	6.13502	60.9561	66.6961	41.0507	82.1417	119.542	79.2288	60.106	91.555	98.8488	21.2761
MD04G1173600	1.19626	0	11.1695	13.0424	18.1722	14.4259	1.18385	10.6291	0	0	6.7729	10.2609	17.0518	47.6952	12.5234	46.6884	114.869	1.51331	19.2449	6.86326
MD04G1176300	309.832	164.179	96.0581	335.669	265.444	471.245	531.549	384.168	409.271	141.105	88.0477	125.696	193.886	582.941	292.593	304.182	505.558	174.03	191.574	422.09
MD04G1176700	100.486	50.0545	11.1695	101.593	66.1987	119.013	73.3988	78.9593	91.8408	98.1603	42.6693	26.5074	32.8406	90.0909	47.8167	79.2288	201.689	31.0228	133.839	124.911
MD04G1176900	32.299	46.0502	42.4443	63.1525	85.669	42.0755	42.6187	37.9612	68.6577	38.8551	114.462	156.479	39.7876	60.0606	201.513	33.9552	50.7562	137.711	314.042	37.0616
MD04G1177400	95.7009	177.193	84.8886	65.8982	66.8478	43.2776	29.5963	42.5166	32.0997	26.5851	82.6294	96.6238	104.206	13.2487	27.3238	22.6368	12.0212	91.555	54.2356	13.7265
MD04G1178500	68.1869	50.0545	125.099	243	253.762	146.663	61.5603	153.363	105.216	18.4051	160.518	165.885	227.989	265.856	188.99	249.005	169.632	203.54	204.696	110.498
MD04G1181500	28.7103	27.0294	6.70173	18.5339	12.9801	25.2453	30.7801	19.7398	88.2741	572.602	19.6414	13.6812	8.8417	71.5428	11.3849	29.7108	30.7208	12.1064	8.74768	126.97
MD04G1184600	513.196	154.168	69.2512	390.584	366.04	590.259	475.908	490.459	401.246	709.617	60.9561	70.9715	66.3127	215.512	95.6335	217.879	392.025	35.5627	147.836	185.308
MD04G1184700	108.86	120.131	118.397	111.203	88.914	103.385	94.7081	104.773	90.9491	57.2602	151.036	236.001	83.3646	45.0454	169.636	58.0068	78.1378	231.536	346.408	100.204
MD04G1187700	76.5607	37.0403	49.146	56.9745	104.49	44.4798	65.1118	220.175	35.6663	57.2602	14.9004	25.6523	124.415	34.4465	175.328	67.9104	48.7526	62.0455	106.722	34.3163
MD04G1190900	5.9813	20.0218	22.3391	5.49152	8.4371	6.01078	2.3677	13.666	0	0	115.817	155.624	57.471	22.0811	19.3544	24.0516	8.01413	104.418	28.8673	18.5308
MD04G1191700	349.308	307.335	252.432	735.177	994.928	1031.45	853.557	1017.36	580.469	16.3601	773.465	672.946	495.135	1541.26	1417.42	1670.88	928.303	100.635	384.898	190.112
MD04G1192500	120.822	116.126	158.608	136.602	162.252	199.558	78.1342	270.284	125.724	79.7553	70.4382	89.7832	231.147	142.202	135.481	251.834	183.657	43.1292	51.6113	120.793
MD04G1192700	21.5327	18.0196	102.76	340.474	354.358	87.7574	28.4124	86.5516	33.883	24.5401	226.892	234.291	451.558	1026.33	465.644	755.503	926.968	544.033	283.425	69.3189
MD04G1192900	15.5514	12.0131	13.4035	8.92372	12.3311	21.6388	26.0447	18.2214	16.9415	20.4501	14.2231	15.3914	30.3144	17.6649	14.8004	24.0516	24.0424	0.756653	5.24861	10.2949
MD04G1200000	730.915	1063.16	761.763	407.059	490.65	516.927	413.164	654.451	471.687	194.276	890.637	1174.02	811.541	302.953	472.475	505.084	163.622	562.193	397.145	269.726
MD04G1201000	1.19626	6.00654	31.2747	43.9322	40.2385	6.01078	5.91926	4.55535	3.56663	6.13502	37.9283	41.0437	29.0513	19.4314	60.3402	25.4664	52.0918	77.9353	120.718	8.23591
MD04G1201100	289.495	222.242	158.608	116.695	100.596	140.652	158.636	159.437	152.473	468.307	346.773	476.278	174.308	328.567	237.945	132.991	109.526	356.384	140.838	683.58
MD04G1202000	1.19626	2.00218	17.8713	9.61016	24.0133	6.01078	0	7.59224	5.34995	0	12.1912	19.6668	19.578	19.4314	22.7699	22.6368	26.0459	24.2129	24.4935	0.686326
MD04G1202100	468.934	363.396	160.841	579.355	294.649	376.275	496.034	347.725	542.128	840.498	407.729	312.103	231.779	478.718	692.204	311.256	195.01	444.912	275.552	2398.02
MD04G1202300	13.1589	23.0251	40.2104	304.093	495.193	33.6604	22.4932	71.3671	16.9415	2.04501	331.872	390.771	418.086	1817.72	1897.87	751.259	207.032	803.565	280.8	20.5898
MD04G1207300	26.3177	18.0196	13.4035	15.7881	25.9603	22.841	20.1255	27.3321	15.1582	10.225	18.2868	12.8262	37.2614	31.7968	27.3238	29.7108	15.3604	2.26996	1.74954	10.2949
MD04G1211700	8.37383	5.00545	11.1695	10.983	9.73511	19.2345	14.2062	22.7767	11.5916	10.225	8.12748	5.13047	10.7363	16.7816	19.3544	28.296	24.0424	6.80988	13.9963	8.23591
MD04G1213800	16.7477	32.0349	17.8713	12.3559	11.6821	12.0216	14.2062	3.0369	7.13326	38.8551	132.072	256.523	83.3646	44.1622	56.9247	29.7108	32.0565	290.555	192.449	129.716
MD04G1216100	20.3364	5.00545	11.1695	30.8898	36.9934	40.8733	31.964	21.2583	19.6165	16.3601	8.80477	9.40586	17.6834	25.6141	12.5234	24.0516	53.4275	11.3498	11.372	25.394
MD04G1216300	303.85	183.2	310.513	665.16	519.206	615.504	630.993	510.199	724.918	685.077	510	522.453	273.461	1429.09	219.729	1160.14	5189.82	618.185	424.262	398.755
MD04G1218500	37.0841	156.17	67.0173	59.7203	38.2914	33.6604	23.677	69.8486	12.4832	2.04501	91.4342	193.248	102.943	5.29946	89.941	16.9776	6.67844	203.54	117.219	9.60856
MD04G1218900	878.056	232.253	328.385	392.644	499.087	359.445	268.734	364.428	242.531	409.001	429.402	261.654	320.196	727.793	370.01	282.96	182.321	624.239	206.445	1544.92
MD04G1219300	11.9626	24.0262	33.5086	183.966	335.537	55.2992	34.3317	60.738	35.6663	2.04501	135.458	118.856	171.782	369.196	364.318	363.604	96.8374	61.2889	71.731	6.86326
MD04G1222300	368.448	735.801	277.005	118.068	116.821	90.1617	68.6634	220.175	35.6663	12.27	575.697	498.51	388.403	30.9135	110.434	101.866	51.424	304.931	220.441	44.6112
MD04G1222400	577.794	862.94	314.981	232.703	201.841	158.685	137.327	302.171	113.241	51.1252	852.708	885.005	413.665	103.34	363.179	104.695	111.53	584.893	485.496	319.828
MD04G1223900	7.17757	17.0185	20.1052	6.8644	3.89404	2.40431	4.73541	13.666	1.78332	14.315	63.6653	152.204	29.0513	24.7308	10.2464	22.6368	22.0389	30.2661	11.372	12.3539
MD04G1224000	76.5607	66.072	69.2512	49.4237	40.2385	31.2561	33.1478	31.8874	40.1246	65.4402	92.7888	147.073	56.8395	45.0454	78.5561	26.8812	33.3922	61.2889	98.8488	78.9274
MD04G1225300	4.78504	138.15	49.146	6.8644	3.24504	1.20216	3.55155	1.51845	0.891658	6.13502	535.059	420.698	298.091	97.1568	111.572	83.4732	68.7879	553.113	185.451	74.1232
MD04G1225400	53.8317	245.267	261.367	133.856	107.735	39.6711	46.1702	18.2214	38.3413	40.9001	2966.53	3097.95	224.832	726.026	613.648	186.754	634.452	4845.61	1585.95	635.537
MD04G1227900	23.9252	65.0709	37.9765	13.7288	16.2252	19.2345	41.4348	48.5904	111.457	112.475	29.1235	23.0871	7.5786	11.4822	25.0469	12.7332	17.3639	113.498	58.6094	17.8445
MD04G1228800	14.3551	25.0273	29.0408	4.80508	8.4371	3.60647	23.677	10.6291	8.91658	4.09001	33.8645	41.0437	15.7887	20.3146	93.3565	5.6592	1.33569	24.9695	28.8673	32.2573
MD04G1237200	10.7663	11.012	6.70173	6.8644	9.0861	14.4259	8.28696	10.6291	7.13326	12.27	14.2231	1.71016	11.3679	45.9287	21.6314	4.2444	2.67138	17.403	9.62245	52.8471
MD04G1238300	7.17757	7.00763	8.93564	4.80508	3.24504	6.01078	2.3677	3.0369	1.78332	0	13.5458	19.6668	10.7363	9.71568	7.96945	4.2444	2.67138	18.9163	14.8711	6.17693
MD04G1238400	22.729	50.0545	49.146	21.2796	26.6093	12.0216	5.91926	10.6291	8.91658	8.18003	30.4781	47.0293	26.5251	18.5481	31.8778	16.9776	14.0247	43.8859	29.7421	53.5334
MD04G1238900	1.19626	2.00218	4.46782	5.49152	3.24504	1.20216	2.3677	3.0369	1.78332	0	8.80477	12.8262	4.42085	2.64973	3.41548	0	2.67138	14.3764	20.1197	5.4906
MD04G1239300	31.1028	82.0894	67.0173	52.8559	68.1458	19.2345	13.0224	25.8136	35.6663	2.04501	443.625	355.712	152.835	98.0401	269.823	65.0808	32.0565	327.631	201.197	46.6701
MD04G1243300	29.9065	12.0131	26.8069	49.4237	36.9934	43.2776	36.6994	48.5904	32.9913	26.5851	37.9283	19.6668	39.1561	27.3806	29.6008	110.354	79.4735	21.1863	69.9814	26.0804
MD04G1244300	211.738	167.182	212.221	146.212	173.934	257.261	300.698	302.171	288.897	163.601	34.5418	67.5511	121.258	282.638	200.375	205.146	227.735	30.2661	111.97	265.608
MD04G1245100	529.944	462.504	397.636	595.83	542.57	345.019	242.69	411.5	277.306	280.166	514.063	767.86	503.977	363.896	865.255	336.722	229.071	637.102	831.904	1018.51
MD05G1000500	41043.7	25515.8	73848.6	49263.7	50692	51421	37935.3	55447.7	30682.8	26090.2	7854.54	9375.93	21260.5	10736.7	19429.5	21386.1	30726.8	11410.3	41291.7	11174.1
MD05G1006800	15.5514	61.0665	35.7425	7.55084	25.3113	2.40431	9.47081	16.7029	25.8581	14.315	113.785	193.248	43.5769	49.4617	52.3707	26.8812	22.0389	98.3649	45.4879	38.4342
MD05G1014900	9.57009	4.00436	8.93564	7.55084	9.0861	14.4259	21.3093	13.666	15.1582	4.09001	0	0.855078	1.89465	26.4973	4.55397	4.2444	11.3534	1.51331	0.874768	6.17693
MD05G1015700	55.028	57.0621	51.3799	49.4237	27.9073	25.2453	91.1566	45.5535	101.649	366.056	34.5418	36.7683	53.6817	41.5125	25.0469	16.9776	56.0989	188.407	81.3534	148.246
MD05G1020500	484.486	955.04	417.741	742.042	857.988	415.946	641.648	473.756	749.884	165.646	2443.66	2744.8	659.969	1072.26	3549.82	567.335	408.721	1730.47	1486.23	1988.97
MD05G1024800	65.7944	46.0502	122.865	84.4321	91.51	70.9272	80.5019	130.587	72.2243	40.9001	60.9561	49.5945	181.886	215.512	40.9858	206.561	110.194	27.9962	39.3646	24.0214
MD05G1026900	0	0	4.46782	0.68644	0.649007	7.21294	11.8385	0	6.24161	8.18003	1.35458	1.71016	0.63155	11.4822	6.83096	1.4148	4.00706	1.51331	0	6.86326
MD05G1030800	13.1589	25.0273	73.719	33.6356	38.2914	9.61725	4.73541	19.7398	10.6999	8.18003	156.454	211.204	96.6271	72.426	159.389	21.222	19.3675	195.216	261.556	81.6727
MD05G1034300	777.57	964.05	446.782	437.262	416.014	446	523.262	558.789	560.853	359.921	863.545	854.223	718.072	382.445	959.75	380.581	343.272	1327.93	1004.23	988.995
MD05G1037700	175.85	195.213	203.286	198.381	192.755	131.035	119.569	154.882	190.815	190.186	201.833	229.161	188.833	136.903	242.499	107.525	133.569	491.824	322.789	229.919
MD05G1038500	13.1589	5.00545	22.3391	36.3813	29.2053	37.2668	21.3093	19.7398	11.5916	6.13502	17.6095	29.0726	22.1042	20.3146	29.6008	38.1996	36.7314	29.5095	39.3646	15.7855
MD05G1039600	86.1308	50.0545	46.9121	40.5	47.3775	57.7035	73.3988	72.8855	40.1246	36.8101	25.737	47.0293	82.733	7.94919	44.4012	148.554	15.3604	10.5931	9.62245	0.686326
MD05G1040500	5.9813	12.0131	6.70173	17.8474	16.8742	7.21294	8.28696	4.55535	32.0997	126.79	6.09561	11.116	5.68395	29.147	9.10795	5.6592	23.3745	20.4296	10.4972	35.0026
MD05G1043200	52.6355	87.0949	46.9121	52.8559	53.8676	61.3099	44.9864	83.5147	68.6577	85.8903	75.8565	114.58	68.2074	99.8066	111.572	58.0068	42.0742	181.597	139.088	115.989
MD05G1046000	690.243	1163.27	1161.63	961.702	523.1	617.908	471.173	578.529	218.456	361.966	1970.91	3519.5	1480.35	799.336	1384.41	882.835	922.293	2677.79	1879	1621.79
MD05G1056000	1162.77	2296.5	1049.94	558.762	569.179	361.849	291.227	715.189	342.397	224.951	4739.68	5521.24	3697.72	1381.39	1944.55	2130.69	637.123	770.273	1654.19	1258.72
MD05G1061200	28.7103	26.0283	53.6138	106.398	138.239	57.7035	35.5155	69.8486	44.5829	10.225	49.4422	53.8699	78.9437	90.9741	69.4481	89.1324	88.1554	87.0151	71.731	24.0214
MD05G1064700	22.729	31.0338	8.93564	36.3813	55.8146	49.2884	61.5603	28.8505	151.582	531.702	2.70916	9.40586	2.5262	256.141	20.4929	18.3924	45.4134	14.3764	7.87291	68.6326
MD05G1064800	8.37383	11.012	4.46782	4.11864	2.59603	4.80862	2.3677	4.55535	4.45829	0	1.35458	4.27539	4.42085	1.76649	0	2.8296	1.33569	16.6464	5.24861	19.9034
MD05G1081100	123.215	233.254	455.717	207.305	181.722	97.3746	31.964	80.4778	41.9079	36.8101	960.398	1033.79	438.295	295.003	248.192	223.538	208.367	736.223	344.659	126.97
MD05G1081800	2.39252	8.00872	11.1695	31.5762	54.5166	14.4259	7.10311	21.2583	8.02492	0	32.5099	34.2031	20.2096	22.0811	46.6782	31.1256	18.6996	39.346	34.1159	8.92223
MD05G1082600	7.17757	7.00763	15.6374	26.7712	40.2385	7.21294	8.28696	9.11069	5.34995	6.13502	48.0876	62.4207	65.6812	275.572	84.2485	144.31	41.4063	27.2395	22.744	8.23591
MD05G1083600	1.19626	0	6.70173	5.49152	21.4172	2.40431	1.18385	3.0369	3.56663	0	11.5139	8.55078	8.21015	10.5989	29.6008	7.074	5.34275	9.83649	9.62245	1.37265
MD05G1088300	14.3551	22.024	31.2747	131.11	179.126	37.2668	21.3093	51.6273	27.6414	0	132.749	118.856	133.889	156.334	151.42	148.554	130.897	58.2623	81.3534	9.60856
MD05G1091700	14.3551	11.012	29.0408	50.7966	58.4107	44.4798	26.0447	63.7748	18.7248	0	52.8286	34.2031	61.2603	79.4919	76.2791	127.332	95.5017	22.6996	41.9889	13.0402
MD05G1092300	9.57009	39.0425	15.6374	51.483	20.7682	33.6604	36.6994	15.1845	20.5081	83.8453	109.044	171.871	31.5775	149.268	108.157	46.6884	41.4063	207.323	105.847	570.337
MD05G1094200	850.542	671.732	721.553	1144.98	1150.04	1321.17	1691.72	2182.01	1744.97	910.028	407.051	473.713	445.243	1449.4	1769.22	1658.15	1626.2	245.912	894.013	511.999
MD05G1097300	39.4766	38.0414	129.567	91.2965	131.099	62.5121	63.928	80.4778	52.6078	51.1252	115.817	89.7832	121.258	76.8422	159.389	104.695	104.184	65.0722	83.1029	40.4932
MD05G1102500	7.17757	5.00545	0	10.983	10.3841	7.21294	5.91926	1.51845	12.4832	10.225	0	0	0	29.147	1.13849	0	8.68197	0	0	4.80428
MD05G1106300	5.9813	14.0153	20.1052	55.6016	92.808	25.2453	23.677	44.035	20.5081	0	61.6334	64.1308	45.4716	79.4919	83.11	77.814	86.8197	55.2357	64.7328	4.80428
MD05G1106800	2953.57	1903.07	1554.8	2109.43	2368.88	3341.99	3469.87	3304.14	7657.56	36632.2	208.605	361.698	686.495	6003.41	1248.93	1068.17	1233.51	313.254	486.371	3916.17
MD05G1110500	51.4392	112.122	107.228	89.2372	92.808	27.6496	54.4572	81.9962	45.4746	38.8551	498.486	773.845	142.73	182.831	163.943	93.3768	97.5052	691.581	188.95	91.2813
MD05G1112100	3.58878	5.00545	2.23391	10.2966	3.89404	4.80862	4.73541	7.59224	5.34995	2.04501	14.9004	31.6379	2.5262	7.94919	13.6619	8.4888	3.33922	19.673	25.3683	40.4932
MD05G1113200	0	2.00218	2.23391	24.0254	30.5033	0	0	6.0738	1.78332	0	60.2788	29.9277	29.0513	15.8984	51.2322	25.4664	47.4169	46.9125	78.7291	3.43163
MD05G1120400	0	3.00327	2.23391	0	0	3.60647	1.18385	3.0369	0	0	0	0	1.2631	1.76649	0	24.0516	44.0777	0	0	1.37265
MD05G1122000	25.1215	69.0752	67.0173	30.8898	32.4504	19.2345	35.5155	21.2583	41.0163	47.0352	125.299	159.044	38.5245	28.2638	61.4786	24.0516	26.7138	227.753	92.7254	51.4744
MD05G1126300	43.0654	66.072	118.397	321.254	330.994	100.981	30.7801	132.105	47.2579	20.4501	331.195	462.597	262.725	231.41	393.919	346.626	318.562	817.942	588.719	50.7881
MD05G1126700	5.9813	1.00109	6.70173	4.11864	3.24504	0	0	3.0369	8.91658	8.18003	3.38645	1.71016	6.94705	7.06595	4.55397	8.4888	4.67491	11.3498	2.6243	10.9812
MD05G1127900	93.3084	172.188	46.9121	49.4237	41.5365	25.2453	82.8696	59.2195	42.7996	42.9451	367.091	436.09	89.6801	59.1773	121.819	62.2512	69.4558	116.525	103.223	108.439
MD05G1128000	87.327	58.0632	26.8069	38.4406	36.9934	80.5444	69.8472	75.9224	92.7324	161.556	46.733	41.8988	22.1042	68.893	25.0469	116.014	120.212	2.26996	20.1197	31.571
MD05G1129600	263.177	350.382	156.374	123.559	166.795	165.898	220.196	98.6992	120.374	59.3052	402.988	569.482	218.516	91.8574	754.821	91.962	86.1519	481.231	360.404	157.855
MD05G1134100	7.17757	9.00981	8.93564	26.7712	31.8014	25.2453	26.0447	1.51845	70.441	306.751	0	2.56523	3.7893	83.9082	13.6619	1.4148	7.34629	2.26996	3.49907	54.906
MD05G1140900	17.9439	2.00218	6.70173	69.3304	81.7749	37.2668	21.3093	33.4059	16.0498	8.18003	27.7689	48.7394	18.9465	281.755	71.7251	192.413	185.661	14.3764	41.1141	12.3539
MD05G1141100	178.243	127.138	53.6138	170.924	212.225	245.24	233.219	209.546	237.181	157.466	39.9601	79.5222	71.9967	758.706	152.558	124.502	309.88	49.1824	79.6039	216.879
MD05G1143500	148.336	174.19	194.35	280.754	205.735	147.865	139.694	177.659	117.699	241.311	611.593	1144.95	507.766	456.637	593.155	377.752	178.314	761.95	526.61	636.91
MD05G1144000	2.39252	2.00218	0	37.0678	24.0133	10.8194	5.91926	3.0369	5.34995	0	12.1912	62.4207	1.2631	469.002	30.7393	144.31	142.919	1.51331	4.37384	5.4906
MD05G1148400	9.57009	16.0174	37.9765	49.4237	68.1458	31.2561	14.2062	36.4428	23.1831	0	93.4661	77.8121	72.6282	102.456	72.8636	94.7916	90.8268	71.1254	79.6039	24.7077
MD05G1156100	58.6168	53.0578	67.0173	145.525	134.994	150.269	60.3764	147.29	80.2492	18.4051	101.594	68.4062	74.5229	127.187	56.9247	164.117	143.586	14.3764	54.2356	27.453
MD05G1159900	33.4953	31.0338	60.3155	116.008	110.98	81.7466	61.5603	51.6273	97.1907	36.8101	122.59	72.6816	90.3116	143.969	107.018	140.065	158.279	276.935	175.828	85.7907
MD05G1165400	167.477	92.1003	100.526	157.881	146.027	235.623	273.47	214.101	170.307	253.581	126.653	118.001	82.1015	285.288	110.434	256.079	643.802	87.0151	149.585	140.697
MD05G1167400	437.831	277.302	498.162	676.83	717.802	904.021	517.343	646.859	350.422	139.06	1123.62	831.991	615.129	2682.41	255.023	2637.19	3130.85	118.795	190.699	506.508
MD05G1167600	373.233	278.303	377.531	724.881	791.14	791.019	529.182	675.71	353.097	118.61	843.226	661.83	621.445	1189.73	280.069	1782.65	1727.71	235.319	278.176	255.313
MD05G1167700	185.42	73.0796	109.462	209.364	194.702	313.763	153.901	176.14	136.424	104.295	211.992	84.6527	125.678	260.557	105.88	357.944	467.491	20.4296	97.0992	91.9676
MD05G1168200	136.374	51.0556	60.3155	324	245.974	293.326	224.932	180.695	131.965	102.25	542.51	354.002	176.202	960.086	190.128	1162.97	1325	32.5361	123.342	148.246
MD05G1168300	4.78504	4.00436	2.23391	6.17796	2.59603	7.21294	5.91926	7.59224	6.24161	2.04501	0	0	1.89465	7.94919	3.41548	2.8296	4.67491	17.403	4.37384	8.92223
MD05G1168400	22.729	28.0305	24.573	37.0678	19.4702	34.8625	60.3764	19.7398	21.3998	12.27	288.526	289.871	58.1026	83.9082	182.159	39.6144	42.0742	134.684	251.933	98.1446
MD05G1171900	244.037	96.1047	98.292	251.237	163.55	358.242	273.47	262.692	196.165	194.276	298.685	190.682	176.834	478.718	227.699	572.994	896.247	95.3383	265.055	365.125
MD05G1173800	16.7477	24.0262	17.8713	22.6525	25.9603	22.841	22.4932	19.7398	39.2329	47.0352	10.1594	23.0871	24.6304	38.8627	25.0469	60.8364	84.1484	14.3764	50.7365	12.3539
MD05G1179000	7.17757	2.00218	2.23391	5.49152	9.73511	0	0	10.6291	3.56663	0	11.5139	18.8117	10.1048	5.29946	7.96945	9.9036	12.689	18.9163	7.87291	2.7453
MD05G1180700	3.58878	19.0207	17.8713	4.11864	6.49007	2.40431	5.91926	4.55535	2.67497	4.09001	7.45019	14.5363	10.1048	4.41622	7.96945	1.4148	0	4.53992	4.37384	1.37265
MD05G1181200	0	0	8.93564	6.8644	7.13908	6.01078	2.3677	4.55535	3.56663	0	4.74103	5.13047	2.5262	6.18271	3.41548	7.074	6.0106	3.78326	0.874768	1.37265
MD05G1181500	1384.07	1386.51	58.0816	8157.65	9785.08	5618.88	3152.6	3187.22	7206.38	1092.03	390.796	1037.21	77.0491	38386.7	3683.03	1314.35	8021.48	344.277	307.918	1078.22
MD05G1184200	11.9626	35.0382	11.1695	28.144	29.8543	7.21294	11.8385	7.59224	20.5081	18.4051	98.2071	141.943	17.6834	34.4465	176.466	24.0516	15.3604	124.091	172.329	26.7667
MD05G1184300	2.39252	15.0164	8.93564	3.4322	2.59603	0	4.73541	4.55535	8.02492	2.04501	38.6055	76.1019	9.47325	17.6649	63.7556	4.2444	2.67138	170.247	78.7291	26.0804
MD05G1184400	1.19626	5.00545	4.46782	2.05932	1.29801	0	1.18385	6.0738	1.78332	0	24.3824	42.7539	11.9994	14.1319	63.7556	5.6592	2.67138	43.8859	30.6169	13.7265
MD05G1184600	0	0	0	0	0	0	1.18385	0	0.891658	0	7.45019	4.27539	1.2631	2.64973	4.55397	0	0	34.0494	18.3701	3.43163
MD05G1188200	5.9813	3.00327	0	15.1017	9.73511	4.80862	5.91926	3.0369	1.78332	0	8.12748	2.56523	3.7893	5.29946	18.2159	8.4888	10.0177	467.612	65.6076	1.37265
MD05G1189700	56.2243	36.0393	178.713	86.4914	94.1061	81.7466	56.8249	110.847	65.9827	132.925	10.1594	13.6812	70.102	40.6292	45.5397	72.1548	48.7526	15.8897	48.987	41.8659
MD05G1189900	28.7103	13.0142	0	24.7118	20.1192	15.628	80.5019	16.7029	57.0661	147.241	0	1.71016	0	0	0	4.2444	54.7632	0.756653	0.874768	4.80428
MD05G1192900	3.58878	22.024	37.9765	101.593	202.49	27.6496	33.1478	37.9612	15.1582	0	333.227	247.973	171.15	416.008	343.825	335.308	209.703	96.0949	144.337	5.4906
MD05G1195500	418.691	177.193	203.286	410.491	332.292	605.887	393.039	567.9	352.205	282.211	80.5975	88.9281	90.9432	130.72	94.495	181.094	307.876	52.2091	144.337	148.933
MD05G1198800	0	2.00218	2.23391	0.68644	0	0	0	0	0	0	12.1912	12.8262	6.3155	6.18271	35.2933	0	0.667844	5.29657	5.24861	4.80428
MD05G1200400	198.579	209.228	221.157	117.381	140.186	156.28	153.901	226.249	293.355	292.436	184.9	94.0586	143.362	58.2941	55.7862	94.7916	120.212	1056.29	236.187	222.369
MD05G1200500	17.9439	30.0327	17.8713	26.0847	22.7153	26.4474	30.7801	42.5166	44.5829	49.0802	33.8645	23.0871	29.6828	6.18271	11.3849	16.9776	20.0353	144.521	38.4898	22.6487
MD05G1201800	142.355	174.19	339.554	553.957	556.848	334.199	162.188	344.688	172.982	110.43	508.645	504.496	510.924	416.891	456.536	517.817	715.261	744.547	764.547	286.884
MD05G1208700	1.19626	10.0109	0	0	0.649007	0	0	0	0.891658	0	23.7052	51.3047	1.89465	3.53298	36.4318	0	0.667844	23.4562	6.12337	0.686326
MD05G1210600	15.5514	25.0273	4.46782	11.6695	7.13908	4.80862	3.55155	1.51845	7.13326	14.315	31.1554	40.1887	15.1572	11.4822	88.8025	8.4888	4.67491	102.905	118.094	6.86326
MD05G1211000	1165.16	1870.04	1072.28	862.169	807.365	486.873	681.899	783.52	523.403	298.571	1999.36	3645.2	1817.6	292.354	5379.38	663.541	245.767	947.33	3152.66	251.881
MD05G1215900	10.7663	5.00545	8.93564	10.2966	11.0331	8.41509	2.3677	6.0738	16.0498	6.13502	12.8685	16.2465	8.21015	29.147	15.9389	15.5628	29.3851	0.756653	9.62245	2.7453
MD05G1216300	40.6729	91.0992	91.5903	78.2542	70.0928	32.4582	43.8025	42.5166	50.8245	30.6751	105.657	153.914	81.4699	28.2638	161.666	35.37	41.4063	161.924	188.95	68.6326
MD05G1218200	345.719	551.601	393.168	240.254	273.232	143.057	149.165	245.989	170.307	40.9001	686.095	842.252	481.241	144.852	907.379	233.442	157.611	461.558	511.739	150.305
MD05G1219000	3.58878	31.0338	11.1695	19.9068	19.4702	4.80862	8.28696	3.0369	21.3998	2.04501	77.8884	94.9136	17.6834	12.3654	120.68	14.148	14.6926	90.0417	125.092	40.4932
MD05G1237600	15.5514	23.0251	20.1052	6.8644	12.9801	2.40431	3.55155	7.59224	6.24161	0	77.2111	62.4207	31.5775	9.71568	18.2159	4.2444	10.6855	100.635	7.87291	23.3351
MD05G1240400	254.804	148.161	49.146	162.686	143.431	239.229	453.415	294.579	342.397	314.931	49.4422	50.4496	99.7849	306.486	110.434	131.576	251.109	45.3992	109.346	180.504
MD05G1240800	13.1589	11.012	31.2747	17.161	14.9272	33.6604	29.5963	16.7029	23.1831	16.3601	4.74103	3.42031	3.7893	7.06595	11.3849	14.148	22.7067	2.26996	14.8711	2.7453
MD05G1247200	25.1215	25.0273	29.0408	3.4322	10.3841	6.01078	1.18385	13.666	7.13326	16.3601	21.6733	20.5219	50.524	12.3654	12.5234	16.9776	9.34982	10.5931	13.9963	30.8847
MD05G1250500	0	3.00327	6.70173	32.2627	26.6093	16.8302	2.3677	13.666	13.3749	2.04501	18.9641	13.6812	8.8417	38.8627	21.6314	21.222	65.4487	16.6464	29.7421	0.686326
MD05G1251900	1081.42	797.869	569.647	323.313	343.325	396.711	248.609	490.459	207.756	435.587	560.796	772.99	598.709	166.05	296.008	282.96	102.848	700.661	360.404	870.947
MD05G1252900	718.953	1168.27	681.342	229.271	196	144.259	219.013	311.282	153.365	165.646	652.231	743.063	474.294	42.3957	458.813	117.428	80.1413	894.364	736.554	183.249
MD05G1256000	5.9813	10.0109	17.8713	71.3898	103.192	8.41509	17.7578	27.3321	16.9415	0	74.5019	82.0875	78.3122	19.4314	104.741	94.7916	23.3745	43.1292	79.6039	7.54958
MD05G1260400	1270.43	2080.27	2280.82	1110.66	1039.06	516.927	819.225	1082.65	872.041	748.473	1337.65	1430.55	1241.63	363.896	1057.66	462.64	406.717	1992.27	1426.75	987.622
MD05G1261500	27.514	15.0164	6.70173	35.0084	16.8742	40.8733	39.0671	30.369	36.558	57.2602	12.8685	15.3914	15.1572	47.6952	54.6477	58.0068	69.4558	3.02661	23.6187	26.0804
MD05G1262700	17.9439	23.0251	51.3799	89.2372	120.066	34.8625	13.0224	31.8874	21.3998	8.18003	178.127	232.581	149.046	90.9741	278.931	96.2064	78.8056	378.326	257.182	101.576
MD05G1263100	9.57009	19.0207	13.4035	23.339	27.2583	14.4259	13.0224	10.6291	12.4832	14.315	53.5059	76.957	11.3679	8.83244	55.7862	22.6368	12.0212	68.0988	76.1048	36.3753
MD05G1265900	57.4205	76.0829	20.1052	170.237	188.212	141.854	209.542	65.2933	710.651	2288.36	19.6414	24.7973	16.4203	759.59	186.713	35.37	92.1625	43.8859	32.3664	438.562
MD05G1266200	0	0	2.23391	0.68644	0.649007	1.20216	0	0	0	0	69.7609	51.3047	5.68395	12.3654	4.55397	2.8296	3.33922	115.011	34.1159	4.11795
MD05G1266600	5.9813	4.00436	0	41.1864	27.9073	16.8302	10.6547	9.11069	11.5916	0	41.992	40.1887	18.9465	149.268	33.0163	77.814	109.526	12.1064	8.74768	10.2949
MD05G1266700	46.6542	14.0153	8.93564	85.805	104.49	44.4798	40.251	40.9981	32.0997	32.7201	69.7609	112.87	47.9978	623.57	117.265	353.7	394.028	27.2395	53.3608	32.9436
MD05G1268400	1.19626	3.00327	17.8713	15.7881	24.6623	13.2237	4.73541	6.0738	2.67497	2.04501	110.398	94.9136	110.521	94.5071	214.037	59.4216	76.8021	91.555	132.965	10.2949
MD05G1274500	56.2243	51.0556	8.93564	56.9745	48.6756	85.3531	91.1566	62.2564	142.665	341.516	11.5139	9.40586	11.9994	61.8271	19.3544	42.444	70.1236	19.673	37.615	118.734
MD05G1274700	15.5514	34.0371	24.573	23.339	26.6093	8.41509	3.55155	7.59224	12.4832	16.3601	31.8326	59.0004	20.2096	18.5481	45.5397	8.4888	20.7032	107.445	171.454	32.9436
MD05G1279400	3.58878	11.012	33.5086	6.17796	5.19206	9.61725	5.91926	1.51845	2.67497	4.09001	26.4143	29.0726	13.8941	7.94919	145.727	8.4888	10.0177	33.2927	118.968	35.6889
MD05G1281900	40.6729	106.116	71.4851	36.3813	50.6226	33.6604	14.2062	36.4428	16.9415	16.3601	335.936	626.772	202.727	283.521	199.236	154.213	59.4381	294.338	204.696	106.38
MD05G1283100	1.19626	0	0	15.1017	15.5762	3.60647	1.18385	3.0369	2.67497	0	12.1912	10.2609	10.1048	31.7968	15.9389	24.0516	27.3816	21.1863	8.74768	3.43163
MD05G1284600	7327.1	5549.04	6969.8	8074.59	12020.3	10360.2	7909.31	14490.6	8897.85	3668.74	1718.96	1665.69	3952.24	2889.97	3959.68	3876.55	1124.65	189.92	844.151	1316.37
MD05G1286500	8.37383	11.012	4.46782	14.4152	5.84107	18.0323	4.73541	4.55535	46.3662	204.501	3.38645	5.98554	6.3155	14.1319	5.69247	4.2444	22.7067	17.403	6.12337	26.7667
MD05G1290300	8.37383	20.0218	6.70173	3.4322	12.3311	3.60647	14.2062	12.1476	8.02492	10.225	54.1832	83.7976	16.4203	22.9643	28.4623	19.8072	21.371	59.7756	44.6132	31.571
MD05G1296400	40.6729	44.048	40.2104	114.635	83.7219	86.5552	104.179	89.5885	81.1409	0	108.366	134.247	82.1015	269.389	97.9104	190.998	159.615	38.5893	40.2393	47.3565
MD05G1305700	7.17757	7.00763	6.70173	6.8644	7.78809	1.20216	4.73541	1.51845	8.02492	4.09001	13.5458	17.1016	6.94705	0	23.9084	2.8296	0	38.5893	29.7421	0.686326
MD05G1306900	16.7477	71.0774	44.6782	19.2203	37.6424	4.80862	8.28696	13.666	9.80824	0	142.908	220.61	68.2074	15.0151	121.819	15.5628	5.34275	245.912	99.7235	15.7855
MD05G1307500	19.1402	12.0131	2.23391	18.5339	20.1192	14.4259	15.3901	15.1845	21.3998	34.7651	4.06374	3.42031	3.15775	15.0151	7.96945	14.148	20.0353	12.1064	8.74768	15.7855
MD05G1308500	8.37383	10.0109	0	39.8135	53.8676	19.2345	16.5739	6.0738	60.6327	8.18003	0	3.42031	1.2631	112.172	2.27699	12.7332	47.4169	1.51331	1.74954	4.80428
MD05G1310400	1090.99	542.591	78.1868	1421.62	860.584	1577.23	1330.65	1114.54	1574.67	1527.62	154.422	179.566	135.783	650.951	251.607	425.855	1332.35	264.072	340.285	645.832
MD05G1311600	0	0	0	16.4746	12.3311	6.01078	4.73541	4.55535	0.891658	0	9.48206	14.5363	3.7893	47.6952	31.8778	15.5628	24.7102	16.6464	13.9963	3.43163
MD05G1311800	10.7663	17.0185	42.4443	94.0423	170.04	18.0323	10.6547	16.7029	24.9664	8.18003	124.621	118.856	114.31	395.693	395.057	220.709	117.541	205.81	134.714	8.23591
MD05G1312300	5.9813	4.00436	4.46782	18.5339	15.5762	19.2345	23.677	21.2583	15.1582	10.225	7.45019	3.42031	13.2625	15.8984	15.9389	26.8812	38.735	6.80988	15.7458	4.11795
MD05G1312900	0	0	4.46782	7.55084	3.89404	1.20216	2.3677	1.51845	0.891658	2.04501	8.12748	12.8262	10.1048	10.5989	5.69247	12.7332	33.3922	6.05322	20.9944	1.37265
MD05G1313700	8.37383	12.0131	4.46782	1.37288	1.29801	2.40431	3.55155	6.0738	1.78332	16.3601	48.7649	100.899	11.3679	13.2487	39.8473	8.4888	12.0212	71.1254	57.7347	65.2009
MD05G1314100	124.411	128.14	20.1052	46.6779	66.1987	43.2776	80.5019	48.5904	38.3413	34.7651	71.1155	115.435	31.5775	15.0151	100.187	28.296	13.3569	206.566	236.187	15.7855
MD05G1315200	4.78504	27.0294	42.4443	37.0678	53.8676	20.4366	8.28696	9.11069	9.80824	8.18003	324.422	424.119	20.8411	3241.5	1304.71	19.8072	36.0636	661.315	339.41	1264.21
MD05G1319300	10.7663	14.0153	11.1695	15.1017	20.7682	6.01078	3.55155	19.7398	5.34995	14.315	27.0916	29.9277	7.5786	0.883244	14.8004	2.8296	2.67138	1.51331	8.74768	1.37265
MD05G1319500	248.822	324.353	198.818	201.813	310.226	185.132	175.21	145.771	158.715	112.475	271.593	432.669	98.5218	411.592	275.515	77.814	50.7562	214.889	167.081	861.339
MD05G1321600	1.19626	5.00545	0	22.6525	9.0861	12.0216	9.47081	1.51845	3.56663	0	8.80477	14.5363	15.7887	23.8476	17.0774	32.5404	33.3922	4.53992	8.74768	0.686326
MD05G1324100	47.8504	48.0523	62.5495	35.6949	29.8543	46.8841	37.8833	40.9981	25.8581	47.0352	59.6015	87.2179	65.6812	32.68	44.4012	35.37	42.0742	263.315	174.954	86.477
MD05G1325400	227.29	306.334	194.35	289.678	308.278	210.377	229.667	133.623	272.847	196.321	373.864	398.466	312.617	489.317	1145.32	253.249	81.477	283.745	303.544	897.714
MD05G1326400	23.9252	20.0218	37.9765	70.0169	81.7749	25.2453	27.2286	18.2214	31.208	20.4501	65.6972	76.1019	60.6288	115.705	86.5255	65.0808	64.7809	51.4524	52.4861	30.1983
MD05G1329800	50.243	7.00763	6.70173	6.8644	7.78809	15.628	10.6547	10.6291	4.45829	4.09001	31.8326	11.116	8.8417	15.8984	9.10795	19.8072	34.7279	6.05322	3.49907	6.17693
MD05G1331000	0	3.00327	4.46782	0.68644	0	0	1.18385	0	0.891658	0	5.41832	16.2465	0.63155	0.883244	2.27699	0	0	1.51331	1.74954	0.686326
MD05G1331200	9.57009	47.0512	11.1695	24.0254	15.5762	9.61725	9.47081	22.7767	16.9415	16.3601	73.1473	118.856	37.893	22.0811	53.5092	9.9036	5.34275	117.281	72.6057	51.4744
MD05G1331300	34.6916	79.0861	42.4443	20.5932	24.6623	12.0216	14.2062	21.2583	21.3998	8.18003	96.8525	145.363	76.4175	18.5481	113.849	31.1256	10.6855	146.791	121.593	28.8257
MD05G1331700	7.17757	7.00763	8.93564	13.7288	11.6821	8.41509	2.3677	4.55535	9.80824	14.315	29.8008	44.464	37.2614	23.8476	45.5397	15.5628	8.68197	51.4524	36.7402	17.8445
MD05G1332500	1.19626	3.00327	2.23391	1.37288	1.29801	1.20216	1.18385	0	0.891658	0	8.12748	1.71016	2.5262	0	2.27699	0	0	9.83649	1.74954	7.54958
MD05G1334200	334.953	858.935	585.284	313.703	332.941	189.941	294.779	288.505	191.706	208.591	2925.89	3551.14	779.332	519.347	837.931	346.626	386.682	1193.24	1362.01	807.119
MD05G1334800	43.0654	21.0229	11.1695	111.203	55.8146	137.046	210.726	104.773	61.5244	30.6751	44.7012	53.0148	26.5251	22.0811	47.8167	199.487	144.922	9.07984	63.858	8.92223
MD05G1335100	51.4392	15.0164	6.70173	98.8474	23.3643	73.3315	137.327	36.4428	10.6999	22.4951	89.4023	108.595	55.5764	107.756	53.5092	154.213	232.41	52.2091	90.9759	67.9462
MD05G1335600	14.3551	12.0131	4.46782	14.4152	19.4702	18.0323	20.1255	7.59224	16.0498	147.241	12.1912	23.9422	11.9994	43.2789	13.6619	63.666	162.286	14.3764	20.1197	13.7265
MD05G1336300	27.514	45.0491	6.70173	84.4321	103.841	75.7358	76.9504	33.4059	179.223	188.141	2.03187	20.5219	9.47325	357.714	45.5397	25.4664	52.0918	18.9163	9.62245	67.2599
MD05G1336700	116.037	143.156	93.8242	55.6016	66.8478	48.0862	30.7801	68.3302	39.2329	32.7201	234.342	231.726	198.307	205.796	99.0489	50.9328	35.3957	251.209	78.7291	362.38
MD05G1336800	19.1402	33.036	20.1052	30.2034	40.2385	7.21294	15.3901	7.59224	29.4247	16.3601	65.6972	67.5511	35.9983	30.0303	93.3565	14.148	18.0318	130.901	216.942	164.032
MD05G1337000	11.9626	13.0142	15.6374	17.161	25.9603	24.0431	22.4932	15.1845	19.6165	47.0352	8.12748	17.9566	8.21015	7.06595	12.5234	14.148	10.6855	34.806	63.858	22.6487
MD05G1337400	190.205	249.271	183.181	205.932	257.007	102.183	108.914	75.9224	109.674	85.8903	226.892	242.842	168.624	68.893	416.689	142.895	89.4911	215.646	458.378	351.399
MD05G1337500	66.9906	82.0894	96.0581	76.8813	96.0531	44.4798	43.8025	62.2564	49.9328	67.4852	96.8525	82.0875	78.9437	46.8119	207.206	50.9328	70.7915	133.928	363.903	192.171
MD05G1338000	1.19626	2.00218	0	1.37288	0	0	1.18385	1.51845	6.24161	24.5401	0	0	1.2631	14.1319	11.3849	0	6.67844	1.51331	6.12337	19.9034
MD05G1348300	32.299	16.0174	46.9121	54.2288	49.3246	60.1078	29.5963	56.1826	47.2579	22.4951	41.3147	44.464	36.6299	74.1925	38.7088	82.0584	180.986	52.2091	102.348	27.453
MD05G1348500	4.78504	1.00109	0	8.92372	1.94702	9.61725	3.55155	6.0738	8.91658	14.315	0.67729	2.56523	0.63155	14.1319	2.27699	19.8072	10.6855	0	1.74954	1.37265
MD05G1351600	98.0934	118.129	192.116	416.669	384.212	323.38	233.219	242.952	300.489	149.286	20.996	36.7683	54.3133	52.1114	87.664	77.814	39.4028	34.0494	57.7347	26.7667
MD05G1351900	38.2803	27.0294	6.70173	49.4237	45.4305	85.3531	82.8696	86.5516	97.1907	53.1702	31.1554	30.7828	10.1048	111.289	30.7393	56.592	76.8021	6.05322	13.1215	26.7667
MD05G1352700	160.299	117.128	196.584	291.051	450.411	126.226	161.004	127.55	115.024	153.376	618.366	375.379	414.297	775.488	617.063	802.192	388.017	257.262	258.931	65.8873
MD05G1353500	40.6729	26.0283	6.70173	40.5	26.6093	39.6711	76.9504	45.5535	65.091	81.8003	25.737	19.6668	11.3679	51.2281	26.1854	46.6884	130.897	27.9962	52.4861	63.8283
MD05G1354200	1.19626	2.00218	15.6374	21.9661	18.8212	3.60647	9.47081	15.1845	8.91658	2.04501	16.255	22.232	16.4203	22.9643	48.9552	36.7848	29.3851	34.806	43.7384	8.23591
MD05G1355500	15.5514	18.0196	22.3391	26.0847	35.0464	40.8733	28.4124	19.7398	28.5331	61.3502	34.5418	27.3625	20.8411	60.9438	35.2933	96.2064	50.0883	12.1064	20.9944	29.512
MD05G1355900	83.7383	36.0393	60.3155	76.8813	68.7948	96.1725	67.4795	91.1069	65.9827	114.52	41.992	35.9133	49.8924	121.888	66.0326	101.866	122.883	51.4524	76.9796	91.2813
MD05G1357200	2520.52	1694.85	1146	2077.85	1760.76	3093.15	3795.43	2613.25	4194.36	5564.46	992.23	1143.24	980.797	1955.5	1128.25	2529.66	3148.22	420.699	851.149	953.306
MD05G1358700	3.58878	12.0131	13.4035	12.3559	12.9801	16.8302	11.8385	15.1845	22.2914	2.04501	8.80477	11.9711	22.7358	11.4822	13.6619	11.3184	24.0424	5.29657	1.74954	6.17693
MD05G1359900	35.8878	56.0611	73.719	38.4406	51.2716	22.841	18.9416	25.8136	19.6165	10.225	90.0796	116.291	49.8924	40.6292	46.6782	28.296	12.689	93.825	116.344	61.083
MD05G1360100	4.78504	2.00218	6.70173	17.8474	22.7153	15.628	9.47081	16.7029	14.2665	8.18003	18.2868	7.6957	10.7363	42.3957	11.3849	28.296	111.53	31.0228	52.4861	10.9812
MD06G1001300	1058.69	1711.86	3073.86	795.584	875.511	681.622	1039.42	1113.02	790.901	2016.38	1628.21	1492.97	1742.45	455.754	1419.7	749.844	803.417	3569.13	3175.41	1707.58
MD06G1003600	2.39252	9.00981	4.46782	1.37288	1.94702	2.40431	3.55155	7.59224	3.56663	8.18003	20.996	41.0437	1.89465	7.94919	5.69247	4.2444	1.33569	55.2357	9.62245	4.80428
MD06G1003700	72.9719	422.46	163.075	155.822	109.033	99.7789	86.4212	110.847	74.8993	47.0352	1181.87	1831.58	309.459	327.683	338.133	135.821	169.632	2077.01	638.58	424.149
MD06G1004100	5.9813	3.00327	6.70173	6.17796	5.19206	1.20216	4.73541	12.1476	8.02492	0	14.9004	30.7828	9.47325	12.3654	3.41548	2.8296	5.34275	10.5931	12.2467	5.4906
MD06G1010300	13.1589	19.0207	29.0408	17.8474	8.4371	9.61725	8.28696	16.7029	9.80824	16.3601	20.3187	30.7828	23.9989	13.2487	4.55397	5.6592	15.3604	46.9125	21.8692	45.2975
MD06G1010900	9.57009	123.134	44.6782	19.2203	13.6292	14.4259	29.5963	24.2952	16.0498	4.09001	80.5975	126.552	41.0507	15.0151	48.9552	8.4888	23.3745	21.9429	40.2393	15.0992
MD06G1011400	573.009	253.276	390.934	514.144	401.087	685.229	587.19	461.608	485.954	678.942	203.864	128.262	150.94	369.196	193.544	338.137	1168.06	158.897	546.73	511.999
MD06G1015900	3.58878	3.00327	2.23391	3.4322	7.78809	6.01078	3.55155	0	25.8581	69.5302	0	0	0.63155	19.4314	1.13849	2.8296	2.00353	3.02661	0.874768	9.60856
MD06G1016100	9.57009	8.00872	15.6374	83.7457	90.212	28.8517	18.9416	22.7767	13.3749	2.04501	43.3466	37.6234	65.6812	31.7968	29.6008	74.9844	71.4593	106.688	106.722	2.05898
MD06G1017400	0	4.00436	6.70173	19.9068	33.7484	9.61725	4.73541	10.6291	4.45829	0	41.3147	36.7683	42.9454	107.756	198.098	80.6436	59.4381	27.2395	54.2356	6.17693
MD06G1020500	16.7477	25.0273	69.2512	74.822	67.4968	14.4259	31.964	15.1845	29.4247	53.1702	96.1752	70.1164	69.4705	103.34	95.6335	108.94	98.8409	115.768	105.847	18.5308
MD06G1023500	320.598	291.317	683.576	1177.24	1261.67	458.021	308.985	586.121	316.539	151.331	554.701	572.047	587.341	317.085	660.326	628.171	997.091	808.105	1473.11	124.911
MD06G1023600	114.841	93.1014	239.028	491.491	526.345	295.73	124.304	270.284	160.498	94.0703	113.107	159.044	203.991	113.938	204.929	257.494	199.018	136.954	343.784	56.2787
MD06G1024000	37.0841	26.0283	60.3155	178.474	157.06	40.8733	28.4124	47.0719	28.5331	0	200.478	159.9	111.784	173.999	348.379	124.502	126.223	177.813	307.918	65.2009
MD06G1025300	5.9813	2.00218	6.70173	38.4406	49.3246	8.41509	4.73541	1.51845	8.91658	4.09001	6.7729	7.6957	8.21015	44.1622	15.9389	22.6368	52.0918	8.32318	15.7458	5.4906
MD06G1027300	419.888	2325.53	1695.54	551.211	650.954	270.485	488.931	769.854	765.934	153.376	1870	2102.64	1117.21	94.5071	1151.02	380.581	178.982	4993.91	1900.87	324.632
MD06G1027700	105.271	95.1036	127.333	59.0338	94.1061	87.7574	68.6634	139.697	128.399	306.751	73.1473	53.0148	75.786	36.213	25.0469	53.7624	56.7668	345.034	64.7328	150.992
MD06G1033600	3.58878	0	8.93564	15.1017	9.0861	9.61725	13.0224	10.6291	6.24161	10.225	4.74103	5.98554	14.5256	14.1319	15.9389	12.7332	16.0283	3.02661	9.62245	1.37265
MD06G1034900	1096.97	548.597	247.964	4007.44	4310.06	2322.57	1157.81	2485.7	1200.17	263.806	5368.88	2249.71	3443.84	23075.6	7718.99	12922.8	11852.9	1112.28	3324.12	532.589
MD06G1035300	9.57009	11.012	11.1695	87.1779	114.874	21.6388	5.91926	25.8136	13.3749	0	164.582	166.74	126.31	166.05	527.122	183.924	83.4805	167.22	182.826	21.9624
MD06G1038600	133.981	93.1014	87.1225	94.0423	120.066	52.8949	37.8833	42.5166	45.4746	40.9001	119.203	212.914	173.045	196.963	183.297	113.184	34.7279	139.224	168.83	376.793
MD06G1039600	68.1869	77.084	42.4443	52.8559	55.8146	72.1294	110.098	86.5516	79.3576	6.13502	69.7609	74.3918	80.2068	156.334	100.187	125.917	42.0742	15.1331	33.2412	24.7077
MD06G1041000	26.3177	112.122	71.4851	14.4152	32.4504	14.4259	28.4124	19.7398	19.6165	8.18003	397.569	280.466	155.993	51.2281	710.42	53.7624	24.0424	515.281	610.588	64.5146
MD06G1047600	440.224	1005.09	1304.6	423.533	732.729	353.434	409.613	444.905	279.981	263.806	3348.52	3942.76	3846.77	747.224	1567.71	1331.33	255.784	803.565	783.792	539.452
MD06G1048700	5.9813	5.00545	4.46782	28.8305	59.7087	7.21294	5.91926	12.1476	1.78332	4.09001	57.5697	54.725	41.0507	175.766	102.464	70.74	30.053	31.0228	30.6169	6.86326
MD06G1051800	155.514	119.13	64.7834	182.593	137.59	149.067	132.591	130.587	84.7075	104.295	203.864	350.582	126.31	348.881	609.094	168.361	117.541	264.829	202.946	888.105
MD06G1051900	1.19626	2.00218	6.70173	19.9068	18.1722	1.20216	1.18385	3.0369	2.67497	0	23.7052	32.493	20.2096	29.147	63.7556	31.1256	6.0106	16.6464	18.3701	4.11795
MD06G1055400	41.8691	53.0578	22.3391	13.7288	23.3643	13.2237	21.3093	28.8505	14.2665	22.4951	42.6693	29.9277	28.4197	17.6649	22.7699	9.9036	6.67844	33.2927	15.7458	30.1983
MD06G1058500	137.57	339.37	578.582	166.805	133.696	121.418	232.035	203.472	523.403	638.042	172.032	114.58	116.837	76.8422	58.0632	63.666	263.131	904.957	490.745	359.635
MD06G1058600	78.9532	22.024	8.93564	185.339	247.272	103.385	146.798	88.07	320.105	396.731	1.35458	5.13047	3.15775	293.237	52.3707	21.222	24.0424	2.26996	6.12337	64.5146
MD06G1062300	61.0093	17.0185	8.93564	50.1101	27.9073	50.4905	49.7218	36.4428	35.6663	65.4402	16.255	14.5363	26.5251	59.1773	26.1854	48.1032	118.876	18.1597	31.4916	91.2813
MD06G1069100	385.196	67.0731	109.462	99.5338	68.1458	88.9595	55.641	85.0331	52.6078	92.0253	104.303	45.3191	68.8389	52.1114	40.9858	73.5696	97.5052	53.7224	74.3553	78.9274
MD06G1075300	28.7103	16.0174	17.8713	6.8644	7.78809	6.01078	8.28696	7.59224	5.34995	0	24.3824	21.3769	15.7887	0	10.2464	2.8296	0.667844	18.9163	10.4972	0.686326
MD06G1077500	29.9065	22.024	20.1052	32.2627	16.2252	9.61725	8.28696	22.7767	5.34995	12.27	56.8924	53.0148	17.6834	15.8984	56.9247	7.074	30.053	147.547	202.071	14.4128
MD06G1077700	3.58878	5.00545	8.93564	4.80508	1.29801	4.80862	4.73541	6.0738	1.78332	0	23.7052	35.0582	18.3149	12.3654	51.2322	9.9036	5.34275	77.1786	161.832	5.4906
MD06G1080600	10.7663	8.00872	8.93564	2.74576	9.73511	4.80862	3.55155	3.0369	0.891658	0	10.8366	8.55078	8.21015	4.41622	3.41548	16.9776	7.34629	2.26996	0	2.05898
MD06G1086300	72.9719	110.12	120.631	85.805	83.7219	55.2992	47.3541	47.0719	59.7411	83.8453	141.554	167.595	105.469	54.7611	209.483	63.666	54.7632	188.407	271.178	161.287
MD06G1090200	2.39252	4.00436	2.23391	2.74576	3.89404	2.40431	1.18385	0	3.56663	4.09001	6.7729	2.56523	2.5262	2.64973	54.6477	0	3.33922	55.9923	14.8711	16.4718
MD06G1094200	52.6355	15.0164	31.2747	81.6864	31.8014	28.8517	16.5739	19.7398	27.6414	8.18003	21.6733	26.5074	29.0513	6.18271	75.1406	24.0516	5.34275	48.4258	95.3497	52.8471
MD06G1095300	5.9813	20.0218	33.5086	10.2966	11.6821	7.21294	8.28696	6.0738	11.5916	42.9451	32.5099	24.7973	17.6834	35.3298	39.8473	7.074	24.0424	55.2357	45.4879	120.107
MD06G1103000	39.4766	66.072	6.70173	188.085	164.199	139.45	144.43	45.5535	516.27	1366.06	5.41832	11.116	11.3679	647.418	37.5703	14.148	91.4946	40.8593	19.2449	233.351
MD06G1103200	1.19626	0	6.70173	47.3644	44.7815	6.01078	2.3677	7.59224	2.67497	2.04501	39.2828	25.6523	24.6304	30.0303	37.5703	28.296	64.113	89.2851	71.731	4.80428
MD06G1104100	45.4579	60.0654	60.3155	133.856	109.682	58.9056	61.5603	31.8874	65.9827	30.6751	102.271	115.435	55.5764	55.6444	341.548	65.0808	76.1342	195.973	295.672	214.82
MD06G1104200	395.962	272.297	178.713	413.923	528.292	549.385	475.908	666.599	488.629	59.3052	257.37	188.972	207.148	442.505	301.701	417.366	203.692	41.6159	129.466	83.7317
MD06G1106700	0	2.00218	4.46782	16.4746	27.9073	1.20216	0	1.51845	0.891658	0	25.0597	26.5074	28.4197	42.3957	33.0163	24.0516	61.4417	48.4258	85.7272	2.7453
MD06G1108600	601.719	838.914	692.512	318.508	394.596	352.232	346.869	375.057	288.897	372.191	746.374	936.31	430.717	636.819	562.416	370.678	224.396	596.243	811.785	1608.75
MD06G1108900	130.392	119.13	254.666	413.923	406.928	177.919	100.627	154.882	144.449	204.501	274.98	233.436	253.883	430.14	249.33	215.05	354.625	410.863	192.449	169.522
MD06G1109400	21.5327	10.0109	6.70173	10.983	14.2782	12.0216	3.55155	18.2214	13.3749	24.5401	1.35458	2.56523	12.631	30.9135	6.83096	11.3184	18.0318	3.02661	3.49907	24.0214
MD06G1110100	1.19626	4.00436	0	11.6695	18.1722	3.60647	1.18385	3.0369	4.45829	0	2.70916	7.6957	3.7893	152.801	17.0774	11.3184	30.053	2.26996	0.874768	1.37265
MD06G1110600	238.056	283.309	308.279	267.025	227.153	194.749	174.026	167.029	185.465	241.311	246.534	279.61	241.252	79.4919	298.285	174.02	162.954	539.494	509.115	418.659
MD06G1112200	252.411	386.421	250.198	370.678	361.497	635.94	639.28	557.271	691.927	245.401	1065.38	598.554	713.651	833.782	758.237	1669.46	1166.72	225.483	342.909	633.478
MD06G1112300	3.58878	1.00109	0	0.68644	0	2.40431	0	0	2.67497	0	6.09561	0.855078	9.47325	7.06595	1.13849	21.222	16.0283	1.51331	2.6243	0
MD06G1115000	14.3551	13.0142	20.1052	26.7712	73.3378	16.8302	13.0224	28.8505	19.6165	2.04501	92.1115	68.4062	129.468	158.984	121.819	181.094	28.0495	15.1331	23.6187	6.17693
MD06G1121300	1.19626	4.00436	15.6374	12.3559	24.6623	4.80862	2.3677	6.0738	3.56663	0	25.737	23.9422	29.0513	54.7611	36.4318	21.222	22.0389	7.56653	21.8692	0.686326
MD06G1121600	415.103	453.494	399.87	302.72	240.782	276.496	356.339	323.43	331.697	758.698	340	442.93	313.88	396.576	916.487	185.339	420.074	929.17	914.132	900.459
MD06G1125700	35.8878	27.0294	29.0408	19.2203	34.3974	42.0755	47.3541	36.4428	37.4496	18.4051	75.1792	64.1308	55.5764	234.06	43.2628	132.991	89.4911	34.806	9.62245	43.2385
MD06G1128000	37.0841	35.0382	49.146	84.4321	66.1987	120.216	73.3988	69.8486	68.6577	81.8003	56.8924	65.841	46.7347	211.095	46.6782	190.998	251.109	17.403	43.7384	131.088
MD06G1130400	26.3177	110.12	42.4443	26.0847	19.4702	15.628	17.7578	18.2214	20.5081	34.7651	226.215	295.857	94.1009	86.5579	56.9247	39.6144	58.7703	453.235	198.572	151.678
MD06G1138000	14.3551	2.00218	4.46782	13.7288	9.73511	20.4366	26.0447	18.2214	26.7497	22.4951	4.06374	1.71016	6.94705	37.0962	5.69247	19.8072	14.0247	9.07984	27.1178	33.63
MD06G1142200	81.3457	104.113	129.567	96.1016	72.0398	60.1078	42.6187	53.1457	46.3662	20.4501	273.625	343.741	132.625	59.1773	173.051	124.502	74.7985	221.699	264.18	80.9864
MD06G1142900	270.355	146.159	140.736	724.881	200.543	1151.67	974.31	608.898	135.532	32.7201	766.693	487.394	303.775	1217.99	226.56	1803.87	1102.61	43.8859	125.092	258.058
MD06G1144400	21.5327	18.0196	6.70173	17.8474	27.2583	14.4259	16.5739	12.1476	14.2665	18.4051	65.0199	47.0293	20.2096	32.68	29.6008	16.9776	21.371	64.3155	48.987	34.3163
MD06G1145800	21.5327	6.00654	2.23391	6.17796	7.78809	4.80862	3.55155	9.11069	10.6999	2.04501	5.41832	5.98554	8.8417	4.41622	3.41548	4.2444	5.34275	17.403	20.1197	21.2761
MD06G1147500	124.411	115.125	113.929	64.5254	67.4968	78.1401	126.672	72.8855	79.3576	71.5752	115.139	111.16	62.5234	32.68	56.9247	43.8588	31.3887	99.1215	97.0992	197.662
MD06G1157800	718.953	232.253	96.0581	514.144	410.173	791.019	576.536	537.531	470.795	351.741	63.6653	70.9715	49.8924	127.187	59.2017	114.599	444.784	63.5589	140.838	159.228
MD06G1161300	984.523	2312.52	3228	1755.91	2215.06	1023.03	958.92	914.106	1400.79	496.937	2890.67	3053.48	1777.18	4266.95	2542.26	1386.5	1085.25	2981.97	2024.21	6058.88
MD06G1161400	248.822	105.114	58.0816	435.203	322.557	319.773	259.263	344.688	359.338	259.716	60.9561	18.8117	30.3144	57.4109	42.1243	128.747	255.116	21.1863	148.711	24.0214
MD06G1163100	23.9252	67.0731	40.2104	30.8898	32.4504	1.20216	4.73541	12.1476	3.56663	0	102.948	131.682	66.9443	2.64973	14.8004	9.9036	3.33922	70.3687	44.6132	2.7453
MD06G1163300	2.39252	117.128	46.9121	0.68644	1.94702	0	0	1.51845	1.78332	0	40.6374	99.189	42.3138	0	10.2464	0	0	12.1064	6.99814	3.43163
MD06G1164700	242.841	288.314	1054.41	535.423	735.974	318.571	375.281	314.319	278.197	165.646	744.342	440.365	541.238	488.434	456.536	379.166	390.689	164.194	310.543	164.718
MD06G1166300	11.9626	20.0218	69.2512	87.1779	148.623	43.2776	34.3317	69.8486	29.4247	2.04501	99.5617	115.435	114.942	66.2433	298.285	94.7916	43.4099	128.631	100.598	11.6675
MD06G1166900	80.1495	76.0829	91.5903	72.7626	78.5299	61.3099	33.1478	80.4778	108.782	329.246	194.382	240.277	116.205	206.679	114.988	147.139	94.8339	221.699	218.692	487.977
MD06G1170100	23.9252	29.0316	15.6374	23.339	24.0133	16.8302	20.1255	31.8874	42.7996	214.726	23.0279	35.9133	26.5251	49.4617	27.3238	18.3924	22.7067	18.9163	22.744	82.3591
MD06G1174200	128	62.0676	42.4443	135.915	159.656	213.984	197.703	189.806	181.007	65.4402	76.5338	69.2613	54.3133	175.766	60.3402	120.258	269.809	16.6464	37.615	50.7881
MD06G1175200	44.2617	31.0338	62.5495	83.7457	80.4769	50.4905	34.3317	56.1826	79.3576	85.8903	17.6095	11.9711	34.1037	38.8627	13.6619	25.4664	72.795	15.8897	44.6132	37.0616
MD06G1177300	23.9252	30.0327	15.6374	50.1101	48.0265	76.938	66.2957	30.369	60.6327	32.7201	38.6055	36.7683	41.0507	110.405	46.6782	106.11	188.332	18.9163	43.7384	69.3189
MD06G1178100	1.19626	0	8.93564	19.2203	18.8212	3.60647	1.18385	4.55535	4.45829	0	21.6733	29.9277	15.7887	39.746	15.9389	25.4664	23.3745	57.5056	19.2449	4.80428
MD06G1182800	45.4579	72.0785	40.2104	39.1271	44.7815	18.0323	11.8385	25.8136	32.0997	12.27	109.721	124.841	58.1026	21.1979	144.589	41.0292	23.3745	99.8782	132.09	35.0026
MD06G1184200	15.5514	16.0174	11.1695	6.8644	19.4702	10.8194	5.91926	9.11069	2.67497	2.04501	37.251	29.9277	8.8417	7.94919	4.55397	7.074	22.0389	40.8593	16.6206	25.394
MD06G1184300	5.9813	6.00654	24.573	15.1017	8.4371	1.20216	5.91926	0	8.02492	6.13502	33.8645	23.0871	9.47325	8.83244	352.933	18.3924	30.053	559.167	388.397	44.6112
MD06G1186000	348.112	437.476	373.063	268.398	265.444	156.28	224.932	195.88	321.888	310.841	289.203	297.567	280.408	148.385	445.151	141.48	98.8409	341.25	426.887	514.058
MD06G1189100	20.3364	92.1003	58.0816	16.4746	9.73511	8.41509	21.3093	22.7767	23.1831	40.9001	73.8246	121.421	82.733	23.8476	44.4012	8.4888	20.0353	93.0683	54.2356	81.6727
MD06G1189400	92.1121	78.085	17.8713	220.347	183.669	239.229	171.658	95.6623	368.255	1114.53	7.45019	14.5363	29.6828	368.313	84.2485	52.3476	131.565	37.8326	41.1141	271.785
MD06G1191000	51.4392	51.0556	116.163	192.89	224.557	74.5337	60.3764	89.5885	45.4746	6.13502	235.02	241.132	232.41	332.983	421.243	311.256	185.661	442.642	203.821	75.4958
MD06G1192200	76.5607	77.084	87.1225	120.813	116.821	85.3531	71.0311	88.07	90.9491	87.9353	125.976	77.8121	71.3651	66.2433	112.711	117.428	109.526	18.9163	56.8599	15.7855
MD06G1195000	47468.8	34367.4	47542.1	29322	39566.1	53613.7	39400.9	63702	42027.4	59708.1	4162.63	6130.05	20622	7659.49	15734	20634.9	5598.54	3174.92	9304.03	9367.66
MD06G1195400	82.542	37.0403	49.146	48.7372	51.9206	44.4798	14.2062	59.2195	42.7996	36.8101	132.749	87.2179	80.2068	66.2433	31.8778	46.6884	33.3922	227.753	85.7272	86.477
MD06G1196100	7.17757	14.0153	2.23391	10.983	6.49007	4.80862	7.10311	1.51845	9.80824	10.225	25.737	26.5074	4.42085	16.7816	9.10795	9.9036	5.34275	68.8554	17.4954	23.3351
MD06G1198600	2.39252	11.012	6.70173	4.11864	13.6292	9.61725	2.3677	4.55535	0.891658	0	54.8605	87.2179	15.1572	18.5481	77.4176	5.6592	7.34629	67.3421	61.2337	8.23591
MD06G1199400	5.9813	4.00436	15.6374	3.4322	5.84107	9.61725	7.10311	3.0369	4.45829	2.04501	8.12748	8.55078	5.68395	1.76649	3.41548	8.4888	9.34982	0.756653	2.6243	0.686326
MD06G1200200	7.17757	0	4.46782	9.61016	9.73511	8.41509	3.55155	4.55535	3.56663	8.18003	1.35458	2.56523	1.89465	32.68	11.3849	7.074	10.6855	5.29657	6.12337	9.60856
MD06G1203800	107.663	53.0578	218.923	157.881	130.45	138.248	124.304	170.066	96.2991	218.816	10.1594	17.9566	79.5753	52.9946	55.7862	82.0584	126.223	32.5361	85.7272	85.7907
MD06G1207200	9.57009	42.0458	49.146	14.4152	9.73511	2.40431	2.3677	3.0369	5.34995	12.27	55.5378	104.319	75.786	35.3298	68.3096	8.4888	8.01413	67.3421	20.1197	17.1581
MD06G1212600	2.39252	5.00545	6.70173	7.55084	7.13908	6.01078	5.91926	1.51845	12.4832	6.13502	60.2788	71.8265	13.2625	23.8476	128.65	12.7332	10.6855	407.079	93.6002	48.0428
MD06G1212900	22.729	45.0491	31.2747	6.8644	12.3311	8.41509	1.18385	15.1845	10.6999	14.315	79.9203	88.9281	41.0507	26.4973	38.7088	15.5628	14.0247	102.148	124.217	50.7881
MD06G1215200	867.289	595.649	1588.31	2531.59	4043.32	1057.9	458.151	1144.91	567.094	482.622	1860.52	1658	2350	1596.02	2698.23	2679.63	1029.82	1776.62	1774.03	405.618
MD06G1215700	39.4766	24.0262	31.2747	58.3474	28.5563	48.0862	33.1478	53.1457	32.9913	69.5302	12.8685	9.40586	15.1572	17.6649	14.8004	16.9776	58.7703	17.403	37.615	35.0026
MD06G1216700	21.5327	40.0436	33.5086	19.2203	21.4172	31.2561	14.2062	19.7398	24.0748	40.9001	28.4462	23.9422	19.578	9.71568	29.6008	12.7332	14.6926	36.3193	26.243	57.6513
MD06G1217200	22.729	29.0316	31.2747	2.05932	5.19206	0	2.3677	6.0738	3.56663	0	14.9004	28.2176	23.3673	0.883244	4.55397	0	0.667844	24.9695	18.3701	2.05898
MD06G1217800	34.6916	18.0196	17.8713	20.5932	23.3643	21.6388	20.1255	21.2583	19.6165	16.3601	20.3187	27.3625	34.7352	8.83244	45.5397	5.6592	10.6855	30.2661	40.2393	41.8659
MD06G1218500	0	3.00327	0	2.74576	2.59603	0	1.18385	1.51845	2.67497	0	5.41832	13.6812	5.0524	0.883244	20.4929	0	0	3.78326	6.12337	2.7453
MD06G1218600	2.39252	16.0174	13.4035	14.4152	13.6292	7.21294	2.3677	7.59224	11.5916	6.13502	41.3147	64.9859	16.4203	7.06595	60.3402	5.6592	8.68197	55.2357	52.4861	8.92223
MD06G1218900	81.3457	133.145	84.8886	66.5847	81.7749	51.6927	48.5379	63.7748	69.5493	89.9803	83.984	123.131	73.8913	33.5633	112.711	39.6144	25.3781	251.965	205.57	220.997
MD06G1222800	224.897	326.355	346.256	316.449	416.014	171.908	187.049	185.251	147.124	67.4852	755.179	1162.91	427.559	830.249	946.088	307.012	412.728	1660.1	1344.52	372.675
MD06G1223400	0	1.00109	0	0.68644	0.649007	0	0	1.51845	0	0	9.48206	29.9277	4.42085	5.29946	3.41548	0	6.67844	64.3155	62.1085	5.4906
MD06G1224000	8.37383	16.0174	4.46782	2.05932	5.19206	0	7.10311	6.0738	7.13326	12.27	46.0557	86.3629	32.209	17.6649	113.849	7.074	2.67138	38.5893	17.4954	68.6326
MD06G1225500	4.78504	11.012	2.23391	7.55084	9.0861	7.21294	5.91926	6.0738	37.4496	147.241	2.03187	3.42031	1.89465	20.3146	5.69247	5.6592	18.6996	0.756653	2.6243	7.54958
MD06G1226800	8.37383	8.00872	13.4035	22.6525	22.0662	14.4259	16.5739	19.7398	26.7497	16.3601	44.7012	34.2031	27.7882	62.7103	44.4012	45.2736	45.4134	8.32318	24.4935	6.17693
MD06G1228100	0	0	4.46782	1.37288	2.59603	0	0	1.51845	0.891658	0	18.9641	19.6668	6.94705	0	2.27699	0	0	5.29657	6.12337	0
MD06G1229100	545.495	266.29	272.537	665.16	539.974	480.862	479.46	411.5	589.386	378.326	644.78	384.785	426.296	595.306	252.746	519.232	846.826	248.939	237.062	148.246
MD06G1232100	163.888	281.306	194.35	339.101	394.596	304.145	208.358	375.057	442.262	224.951	207.251	241.132	228.621	340.932	997.32	297.108	127.558	1548.11	593.967	532.589
MD06G1234300	744.074	1092.19	531.67	348.711	416.663	381.083	461.702	447.942	419.971	670.762	1131.07	1332.21	783.122	529.946	790.114	411.707	293.184	680.231	581.721	587.495
MD06G1236300	0	0	0	8.92372	12.9801	1.20216	0	3.0369	0	0	11.5139	5.98554	8.21015	2.64973	19.3544	16.9776	18.0318	13.6198	22.744	0
MD06G1241000	86.1308	60.0654	44.6782	78.9406	59.0597	113.003	97.0758	72.8855	75.7909	120.655	48.0876	45.3191	35.3668	118.355	45.5397	90.5472	250.442	83.9885	62.9833	83.7317
MD07G1000800	7.17757	4.00436	6.70173	52.8559	36.9934	37.2668	17.7578	28.8505	22.2914	12.27	41.992	29.0726	61.8919	73.3092	6.83096	104.695	199.685	7.56653	11.372	2.05898
MD07G1002700	27.514	33.036	26.8069	20.5932	18.8212	8.41509	8.28696	28.8505	11.5916	14.315	41.3147	31.6379	26.5251	9.71568	37.5703	16.9776	27.3816	59.7756	62.1085	24.7077
MD07G1003500	7.17757	17.0185	29.0408	10.983	9.73511	8.41509	2.3677	9.11069	3.56663	4.09001	13.5458	4.27539	13.2625	3.53298	4.55397	0	2.67138	24.2129	19.2449	4.11795
MD07G1003600	7670.43	5790.31	6080.7	7885.14	6059.13	17834	5373.5	9265.57	3204.62	149.286	6133.54	6266.01	7703.01	8613.39	3425.73	16541.8	11039.5	2851.07	2891.11	3327.99
MD07G1003800	69.3831	193.21	209.987	48.7372	31.1524	16.8302	29.5963	54.6642	16.9415	26.5851	62.988	127.407	102.311	3.53298	34.1548	18.3924	2.00353	53.7224	38.4898	11.6675
MD07G1003900	1.19626	3.00327	2.23391	1.37288	4.54305	1.20216	8.28696	4.55535	1.78332	2.04501	4.06374	6.84062	0.63155	2.64973	1.13849	12.7332	15.3604	1.51331	2.6243	1.37265
MD07G1004500	194.991	276.301	368.595	343.22	343.974	637.143	269.918	321.911	206.865	112.475	462.589	527.583	387.14	714.544	384.811	1045.54	713.925	164.95	167.955	120.793
MD07G1006100	173.458	317.346	370.829	209.364	262.199	175.515	163.372	200.435	143.557	69.5302	514.063	668.671	339.774	242.009	704.727	192.413	198.35	485.015	600.965	290.316
MD07G1007400	1.19626	20.0218	0	2.05932	0.649007	1.20216	3.55155	1.51845	0.891658	0	28.4462	49.5945	12.631	13.2487	9.10795	0	0	6.80988	14.8711	0
MD07G1007600	72.9719	129.141	53.6138	62.466	53.8676	38.469	5.91926	22.7767	13.3749	18.4051	159.163	258.233	150.94	82.1417	269.823	80.6436	24.0424	108.958	130.34	30.8847
MD07G1008000	3.58878	0	0	19.2203	17.5232	13.2237	9.47081	7.59224	11.5916	2.04501	1.35458	1.71016	2.5262	39.746	7.96945	18.3924	6.0106	2.26996	1.74954	1.37265
MD07G1009600	14737.9	38367.8	29697.6	16454	17868.5	5035.83	3790.69	10339.1	9725.31	3820.07	34717.9	31370.2	27334.1	1157.05	15658.8	5923.77	990.413	28342	20920.1	1229.21
MD07G1014300	20.3364	46.0502	89.3564	28.144	23.3643	14.4259	20.1255	12.1476	35.6663	18.4051	65.0199	50.4496	22.7358	9.71568	72.8636	22.6368	32.7244	90.0417	280.8	30.1983
MD07G1017700	26.3177	39.0425	2.23391	69.3304	67.4968	70.9272	101.811	15.1845	234.506	715.752	6.09561	5.13047	5.0524	289.704	27.3238	7.074	44.7456	9.07984	14.8711	91.9676
MD07G1022600	7.17757	47.0512	17.8713	32.9491	28.5563	8.41509	4.73541	10.6291	10.6999	2.04501	205.219	250.538	82.733	111.289	231.114	38.1996	13.3569	559.923	188.95	235.41
MD07G1022700	25.1215	61.0665	24.573	69.3304	74.6358	19.2345	11.8385	36.4428	16.0498	0	352.868	405.307	216.622	174.882	552.169	67.9104	30.053	724.117	297.421	182.563
MD07G1030400	1.19626	1.00109	11.1695	13.7288	19.4702	2.40431	2.3677	24.2952	1.78332	8.18003	5.41832	3.42031	12.631	6.18271	25.0469	26.8812	2.00353	1.51331	8.74768	2.05898
MD07G1040300	62.2056	91.0992	67.0173	63.8389	57.7617	85.3531	246.241	97.1807	136.424	79.7553	111.753	96.6238	78.9437	105.989	144.589	165.532	252.445	27.9962	111.096	50.7881
MD07G1043200	8.37383	4.00436	0	4.11864	3.89404	3.60647	7.10311	3.0369	11.5916	30.6751	0	0	0	20.3146	6.83096	0	2.67138	0.756653	0	1.37265
MD07G1043300	45.4579	26.0283	58.0816	175.042	138.888	110.598	46.1702	165.511	133.749	124.745	22.3506	31.6379	52.4186	49.4617	93.3565	108.94	88.8233	15.1331	104.972	64.5146
MD07G1050100	10.7663	21.0229	0	12.3559	10.3841	18.0323	33.1478	16.7029	26.7497	22.4951	11.5139	11.116	9.47325	15.0151	17.0774	39.6144	28.0495	16.6464	13.9963	15.7855
MD07G1051400	92.1121	169.184	75.9529	114.635	132.397	55.2992	56.8249	72.8855	60.6327	16.3601	337.968	373.669	164.834	75.0757	226.56	83.4732	63.4452	237.589	303.544	70.0052
MD07G1060300	0	0	0	0	0	0	0	0	0	0	109.044	68.4062	25.262	22.0811	7.96945	1.4148	4.00706	50.6958	160.957	1.37265
MD07G1064200	61.0093	39.0425	35.7425	127.678	103.841	103.385	104.179	91.1069	116.807	47.0352	63.6653	89.7832	57.471	204.913	72.8636	171.191	299.862	59.0189	55.1104	87.1633
MD07G1070500	10.7663	22.024	15.6374	10.983	7.78809	2.40431	3.55155	6.0738	1.78332	4.09001	31.1554	36.7683	25.262	4.41622	35.2933	7.074	4.67491	34.0494	32.3664	4.11795
MD07G1070700	10.7663	71.0774	35.7425	26.7712	24.6623	9.61725	8.28696	9.11069	8.02492	2.04501	76.5338	106.885	37.2614	8.83244	47.8167	12.7332	4.67491	35.5627	48.987	2.7453
MD07G1070800	62.2056	98.1069	78.1868	56.9745	36.3444	19.2345	16.5739	30.369	16.0498	32.7201	109.044	127.407	73.8913	10.5989	51.2322	29.7108	4.00706	107.445	99.7235	30.8847
MD07G1078500	11.9626	9.00981	4.46782	12.3559	3.24504	14.4259	20.1255	12.1476	6.24161	28.6301	12.1912	5.13047	4.42085	25.6141	5.69247	9.9036	54.0954	7.56653	6.12337	3.43163
MD07G1080800	1.19626	23.0251	20.1052	5.49152	5.84107	0	7.10311	3.0369	3.56663	4.09001	25.0597	24.7973	7.5786	3.53298	10.2464	1.4148	2.67138	35.5627	20.1197	5.4906
MD07G1093200	49.0467	45.0491	33.5086	25.3983	36.3444	26.4474	26.0447	42.5166	29.4247	10.225	100.239	157.334	68.2074	74.1925	56.9247	43.8588	28.7173	128.631	69.1067	58.3377
MD07G1098500	3.58878	2.00218	0	3.4322	4.54305	8.41509	2.3677	1.51845	10.6999	6.13502	0.67729	2.56523	1.2631	18.5481	0	7.074	24.7102	0.756653	0	0.686326
MD07G1099600	29.9065	28.0305	31.2747	47.3644	52.5696	46.8841	55.641	42.5166	64.1994	22.4951	34.5418	37.6234	37.893	56.5276	44.4012	66.4956	176.979	42.3726	83.1029	24.7077
MD07G1100900	22.729	25.0273	31.2747	36.3813	35.0464	26.4474	8.28696	21.2583	23.1831	40.9001	58.247	75.2468	31.5775	53.8779	81.9715	26.8812	53.4275	131.658	209.944	104.321
MD07G1101800	0	0	11.1695	3.4322	5.84107	2.40431	2.3677	3.0369	1.78332	2.04501	2.70916	1.71016	1.89465	3.53298	1.13849	1.4148	2.00353	2.26996	2.6243	1.37265
MD07G1111800	16.7477	24.0262	46.9121	59.0338	66.1987	48.0862	41.4348	45.5535	20.5081	18.4051	102.271	68.4062	111.784	211.095	113.849	148.554	120.88	118.795	80.4786	68.6326
MD07G1114900	37.0841	41.0447	44.6782	19.9068	34.3974	22.841	20.1255	31.8874	23.1831	16.3601	51.4741	48.7394	136.415	239.359	87.664	67.9104	36.0636	25.7262	35.8655	54.906
MD07G1125900	0	0	8.93564	4.80508	5.84107	0	3.55155	1.51845	6.24161	0	6.09561	8.55078	6.3155	15.8984	9.10795	7.074	11.3534	12.1064	11.372	1.37265
MD07G1126500	3.58878	11.012	13.4035	100.907	58.4107	24.0431	4.73541	15.1845	20.5081	0	77.8884	111.16	51.1555	41.5125	298.285	52.3476	22.0389	254.992	144.337	35.6889
MD07G1138300	2.39252	3.00327	15.6374	13.0424	14.9272	8.41509	11.8385	6.0738	5.34995	0	4.06374	7.6957	15.1572	5.29946	12.5234	11.3184	16.0283	7.56653	11.372	2.7453
MD07G1145900	1.19626	3.00327	0	0	0	1.20216	1.18385	3.0369	0.891658	2.04501	20.996	26.5074	13.2625	184.598	6.83096	125.917	132.233	5.29657	3.49907	4.80428
MD07G1146900	416.299	530.578	480.29	302.72	334.888	270.485	196.519	186.769	225.589	116.565	392.151	649.859	409.244	198.73	527.122	287.204	172.972	858.044	621.96	598.476
MD07G1150600	0	1.00109	0	28.8305	18.8212	6.01078	2.3677	1.51845	1.78332	2.04501	0.67729	1.71016	0	127.187	10.2464	18.3924	28.0495	9.07984	2.6243	2.7453
MD07G1151700	669.906	367.4	194.35	484.627	556.848	996.587	666.508	604.343	607.219	55.2152	662.39	465.162	320.827	1230.36	290.316	1349.72	884.893	32.5361	146.086	227.86
MD07G1156200	33.4953	100.109	125.099	129.737	43.4835	162.291	130.224	74.404	34.7747	36.8101	261.434	338.611	193.254	321.501	241.361	425.855	312.551	199	205.57	309.533
MD07G1157600	2.39252	2.00218	0	42.5593	46.0795	7.21294	2.3677	6.0738	0.891658	0	17.6095	17.1016	10.7363	53.8779	120.68	65.0808	42.742	9.83649	38.4898	0.686326
MD07G1161100	33.4953	45.0491	69.2512	22.6525	36.9934	0	26.0447	7.59224	12.4832	28.6301	195.737	327.495	88.417	23.8476	127.511	14.148	4.00706	119.551	57.7347	66.5736
MD07G1164800	403.14	856.933	594.22	404.313	470.53	280.102	208.358	400.87	198.84	235.176	1668.84	2113.75	933.43	543.195	1067.91	580.068	483.519	1367.27	905.385	402.187
MD07G1168000	23.9252	97.1058	44.6782	56.2881	78.5299	19.2345	16.5739	30.369	11.5916	8.18003	160.518	315.524	97.8902	94.5071	129.788	66.4956	18.0318	127.118	116.344	45.9838
MD07G1182200	46.6542	30.0327	44.6782	65.8982	58.4107	91.3638	79.3181	51.6273	65.9827	47.0352	20.996	33.348	22.1042	128.954	43.2628	100.451	114.201	18.1597	42.8636	65.2009
MD07G1183600	199.776	287.313	395.402	152.39	269.338	290.922	116.017	176.14	94.5157	34.7651	348.127	354.857	922.694	250.841	185.574	650.808	164.29	80.2052	118.968	131.775
MD07G1186300	11.9626	18.0196	6.70173	12.3559	12.3311	19.2345	13.0224	7.59224	11.5916	30.6751	18.2868	55.5801	15.1572	40.6292	21.6314	55.1772	100.177	9.83649	14.8711	18.5308
MD07G1187400	3.58878	2.00218	24.573	22.6525	29.8543	2.40431	2.3677	12.1476	4.45829	0	10.1594	17.9566	23.9989	25.6141	69.4481	49.518	13.3569	0.756653	25.3683	2.05898
MD07G1189400	14.3551	20.0218	29.0408	16.4746	16.8742	12.0216	22.4932	16.7029	13.3749	28.6301	34.5418	28.2176	22.7358	23.8476	21.6314	9.9036	8.68197	23.4562	20.1197	26.0804
MD07G1189500	193.794	111.121	122.865	206.618	120.066	383.488	327.927	203.472	288.897	683.032	133.426	92.3484	126.941	297.653	50.0937	366.433	615.084	15.8897	67.3571	210.016
MD07G1192900	3.58878	18.0196	11.1695	6.17796	6.49007	1.20216	4.73541	9.11069	2.67497	0	177.45	249.683	39.7876	61.8271	111.572	35.37	20.0353	146.034	57.7347	19.9034
MD07G1195100	25.1215	50.0545	122.865	602.008	755.445	105.79	31.964	127.55	37.4496	2.04501	629.203	587.438	571.552	728.676	412.135	614.023	631.113	251.209	636.831	15.0992
MD07G1199800	273.944	356.388	232.327	258.101	377.722	221.197	233.219	179.177	283.547	67.4852	534.382	885.005	441.453	430.14	1273.97	318.33	86.1519	290.555	240.561	539.452
MD07G1200700	7.17757	10.0109	0	36.3813	53.8676	20.4366	30.7801	7.59224	91.8408	89.9803	4.74103	5.98554	6.94705	224.344	52.3707	14.148	14.0247	3.78326	6.12337	43.2385
MD07G1201300	45.4579	51.0556	87.1225	34.322	35.0464	26.4474	48.5379	47.0719	52.6078	92.0253	29.1235	27.3625	47.9978	158.101	78.5561	83.4732	51.424	65.0722	47.2375	111.185
MD07G1203700	70.5794	85.0927	87.1225	188.771	144.08	164.695	152.717	168.548	158.715	47.0352	159.163	113.725	126.941	283.521	135.481	298.523	494.205	65.0722	111.97	94.0266
MD07G1206700	440.224	539.588	453.484	693.304	414.067	673.207	604.948	713.671	608.111	280.166	268.207	312.103	231.779	142.202	204.929	681.934	359.968	69.6121	364.778	111.871
MD07G1207000	174.654	107.117	60.3155	297.228	194.702	223.601	189.416	167.029	219.348	139.06	88.725	114.58	66.9443	818.767	169.636	241.931	758.003	187.65	174.954	197.662
MD07G1207500	326.579	297.324	339.554	378.228	298.543	595.067	627.441	485.904	329.022	251.536	829.681	346.306	1165.21	942.421	1157.85	1569.01	2881.08	98.3649	688.442	238.841
MD07G1208900	0	4.00436	2.23391	1.37288	1.29801	2.40431	0	1.51845	0	0	48.7649	70.1164	11.9994	15.8984	6.83096	7.074	10.0177	118.795	56.8599	23.3351
MD07G1209100	1.19626	1.00109	0	0.68644	0	0	0	0	0	0	11.5139	36.7683	1.89465	7.94919	2.27699	1.4148	1.33569	11.3498	3.49907	1.37265
MD07G1216200	37.0841	42.0458	6.70173	150.33	55.8146	120.216	85.2373	45.5535	63.3077	55.2152	47.4103	57.2902	28.4197	51.2281	27.3238	93.3768	98.1731	13.6198	20.1197	21.2761
MD07G1221300	80.1495	177.193	129.567	59.0338	84.371	64.9164	48.5379	57.7011	57.0661	40.9001	237.729	273.625	161.045	117.471	629.587	87.7176	26.7138	220.943	211.694	521.607
MD07G1222900	320.598	259.282	306.046	527.186	441.974	229.612	245.057	206.509	311.189	366.056	616.334	593.424	404.823	746.341	2580.96	451.321	339.933	857.288	826.656	1722.68
MD07G1228100	1.19626	4.00436	2.23391	33.6356	32.4504	27.6496	11.8385	1.51845	80.2492	159.511	0	0	1.2631	83.9082	12.5234	1.4148	14.0247	5.29657	0.874768	72.7505
MD07G1228900	62.2056	22.024	64.7834	218.288	286.861	56.5013	24.8609	62.2564	17.8332	12.27	215.378	134.247	154.73	322.384	392.78	226.368	145.59	132.414	175.828	23.3351
MD07G1229700	56.2243	42.0458	67.0173	32.2627	47.3775	33.6604	36.6994	33.4059	42.7996	44.9902	9.48206	17.1016	47.9978	32.68	6.83096	26.8812	38.735	2.26996	5.24861	4.80428
MD07G1233600	1241.72	930.013	2466.24	1717.47	1593.31	441.191	1398.13	640.785	207.756	161.556	12474.3	8360.95	6369.81	5696.04	7511.78	5379.07	7849.84	3093.2	1473.11	390.519
MD07G1234700	497.645	783.854	491.46	381.661	410.822	281.304	294.779	244.47	245.206	521.477	730.119	814.034	349.879	60.9438	1240.96	290.034	407.385	1453.53	2296.27	490.036
MD07G1236200	37.0841	148.161	67.0173	39.8135	66.8478	9.61725	11.8385	18.2214	16.0498	6.13502	31.1554	94.9136	69.4705	5.29946	43.2628	12.7332	6.67844	10.5931	37.615	1.37265
MD07G1236500	166.28	509.555	536.138	167.491	191.457	36.0647	33.1478	139.697	29.4247	2.04501	167.968	312.958	445.243	0	93.3565	9.9036	1.33569	39.346	81.3534	1.37265
MD07G1237000	272.747	775.845	397.636	115.322	133.047	38.469	43.8025	107.81	57.0661	102.25	545.219	713.135	402.297	75.0757	183.297	52.3476	52.0918	217.916	120.718	51.4744
MD07G1239800	28.7103	23.0251	15.6374	28.144	26.6093	12.0216	15.3901	9.11069	8.02492	0	54.8605	41.8988	13.8941	13.2487	6.83096	18.3924	19.3675	2.26996	10.4972	4.80428
MD07G1243200	3.58878	0	4.46782	18.5339	15.5762	8.41509	3.55155	9.11069	3.56663	0	4.74103	2.56523	8.21015	15.8984	12.5234	11.3184	14.0247	7.56653	8.74768	10.9812
MD07G1245900	4.78504	5.00545	6.70173	23.339	19.4702	8.41509	9.47081	10.6291	4.45829	6.13502	9.48206	16.2465	14.5256	9.71568	15.9389	22.6368	18.0318	4.53992	2.6243	1.37265
MD07G1246700	63.4018	56.0611	51.3799	53.5423	48.0265	42.0755	50.9056	54.6642	69.5493	92.0253	73.8246	51.3047	68.8389	44.1622	53.5092	29.7108	70.1236	275.422	89.2263	89.9086
MD07G1248700	151.925	233.254	614.325	941.796	1508.29	340.21	157.452	566.381	157.823	100.205	703.705	825.15	1544.77	1357.55	1790.85	1202.58	429.424	472.908	519.612	78.9274
MD07G1249400	10.7663	10.0109	29.0408	30.8898	44.1325	14.4259	14.2062	19.7398	15.1582	12.27	30.4781	47.0293	27.1566	37.9795	52.3707	19.8072	50.0883	48.4258	53.3608	13.7265
MD07G1249800	10.7663	29.0316	15.6374	21.2796	38.2914	3.60647	9.47081	7.59224	8.91658	6.13502	71.7928	96.6238	39.1561	10.5989	84.2485	11.3184	14.6926	70.3687	111.97	13.0402
MD07G1251900	7.17757	7.00763	8.93564	11.6695	9.73511	18.0323	13.0224	13.666	28.5331	40.9001	2.70916	5.98554	5.0524	60.0606	25.0469	14.148	28.0495	32.5361	13.1215	39.8069
MD07G1253800	8.37383	21.0229	15.6374	22.6525	42.8345	18.0323	20.1255	16.7029	15.1582	10.225	60.9561	64.1308	56.8395	66.2433	112.711	77.814	54.7632	21.1863	35.8655	3.43163
MD07G1262100	4.78504	14.0153	8.93564	10.2966	16.8742	4.80862	1.18385	7.59224	2.67497	2.04501	116.494	99.189	31.5775	47.6952	19.3544	15.5628	4.67491	47.6691	33.2412	29.512
MD07G1262300	4.78504	9.00981	2.23391	3.4322	2.59603	6.01078	10.6547	1.51845	14.2665	10.225	68.4063	29.0726	1.2631	11.4822	9.10795	4.2444	4.00706	71.1254	26.243	50.7881
MD07G1266500	8.37383	10.0109	17.8713	48.0508	37.6424	20.4366	24.8609	7.59224	19.6165	8.18003	51.4741	58.1453	33.4721	120.121	150.281	69.3252	88.8233	105.175	105.847	45.2975
MD07G1270100	20.3364	42.0458	17.8713	23.339	25.3113	19.2345	44.9864	28.8505	36.558	51.1252	72.4701	81.2324	29.6828	62.7103	89.941	25.4664	61.4417	191.433	125.967	82.3591
MD07G1270900	2.39252	18.0196	8.93564	21.9661	22.0662	9.61725	9.47081	4.55535	20.5081	4.09001	35.8964	33.348	17.6834	15.8984	12.5234	25.4664	64.113	6.80988	15.7458	8.92223
MD07G1275600	5.9813	7.00763	4.46782	2.74576	5.84107	3.60647	3.55155	6.0738	1.78332	0	13.5458	7.6957	11.3679	3.53298	5.69247	12.7332	3.33922	0.756653	0.874768	0.686326
MD07G1277400	17.9439	29.0316	91.5903	161.313	189.51	58.9056	26.0447	80.4778	41.0163	4.09001	344.741	253.103	155.361	272.039	479.306	271.642	454.134	323.847	313.167	7.54958
MD07G1281400	14.3551	5.00545	0	8.92372	11.0331	8.41509	11.8385	3.0369	1.78332	4.09001	3.38645	3.42031	5.0524	30.0303	23.9084	11.3184	18.6996	12.1064	11.372	3.43163
MD07G1281600	4.78504	9.00981	0	4.80508	3.89404	1.20216	1.18385	1.51845	1.78332	0	41.3147	50.4496	5.0524	0.883244	30.7393	0	0.667844	36.3193	8.74768	6.86326
MD07G1281700	348.112	754.822	598.688	246.432	329.696	149.067	175.21	171.585	182.79	231.086	406.374	499.365	344.195	135.136	664.88	114.599	84.1484	363.95	426.012	415.227
MD07G1289200	71.7757	50.0545	26.8069	453.05	550.358	150.269	145.614	306.727	134.64	79.7553	200.478	111.16	131.362	487.551	329.025	495.18	373.993	50.6958	255.432	33.63
MD07G1291800	4.78504	3.00327	8.93564	12.3559	16.8742	7.21294	7.10311	9.11069	10.6999	14.315	11.5139	9.40586	11.9994	48.5784	33.0163	29.7108	34.0601	12.8631	10.4972	10.9812
MD07G1292500	0	4.00436	4.46782	1.37288	1.94702	0	0	0	1.78332	0	26.4143	50.4496	10.1048	3.53298	28.4623	2.8296	0	74.9086	22.744	1.37265
MD07G1293300	16.7477	13.0142	6.70173	195.635	189.51	42.0755	72.2149	57.7011	13.3749	8.18003	229.601	98.3339	75.786	243.775	169.636	116.014	215.714	146.791	55.9851	26.7667
MD07G1294400	32.299	38.0414	6.70173	25.3983	22.0662	55.2992	56.8249	37.9612	41.0163	16.3601	15.5777	22.232	17.6834	39.746	18.2159	66.4956	104.852	25.7262	27.9926	24.0214
MD07G1295400	190.205	318.347	225.625	140.72	117.47	88.9595	107.73	122.994	68.6577	294.481	698.964	531.003	342.3	136.903	270.961	82.0584	92.1625	739.25	321.915	610.83
MD07G1296700	17.9439	10.0109	2.23391	19.2203	8.4371	27.6496	20.1255	10.6291	14.2665	8.18003	2.70916	9.40586	10.7363	20.3146	6.83096	28.296	39.4028	7.56653	18.3701	13.7265
MD07G1306000	4.78504	5.00545	2.23391	13.0424	10.3841	22.841	16.5739	6.0738	53.4995	102.25	0.67729	3.42031	0	72.426	11.3849	4.2444	10.0177	3.78326	4.37384	19.2171
MD07G1308000	0	0	0	0	0	0	0	0	0	0	6.7729	3.42031	6.3155	3.53298	7.96945	0	0	55.2357	13.9963	2.05898
MD07G1308300	13.1589	8.00872	20.1052	37.7542	46.0795	28.8517	20.1255	27.3321	26.7497	12.27	32.5099	27.3625	35.3668	51.2281	48.9552	50.9328	62.7774	90.0417	59.4842	22.6487
MD07G1310600	69.3831	24.0262	40.2104	35.6949	38.2914	45.6819	43.8025	24.2952	41.0163	63.3952	33.8645	22.232	22.7358	101.573	38.7088	43.8588	132.233	25.7262	23.6187	28.8257
MD08G1002900	212.934	338.369	397.636	224.466	389.404	236.825	215.461	218.657	229.156	231.086	349.482	318.944	198.938	836.432	404.165	149.969	192.339	357.14	345.533	1193.52
MD08G1003900	95.7009	1.00109	2.23391	2.05932	0	0	4.73541	0	0	2.04501	35.8964	11.116	10.1048	19.4314	0	5.6592	34.7279	3.78326	0	8.23591
MD08G1004000	141.159	12.0131	20.1052	21.9661	15.5762	19.2345	65.1118	39.4797	20.5081	12.27	35.8964	25.6523	25.8935	51.2281	19.3544	42.444	40.0706	12.8631	9.62245	14.4128
MD08G1004100	620.859	774.844	500.396	411.178	376.424	183.93	214.277	320.393	216.673	157.466	365.737	452.336	378.298	42.3957	152.558	166.946	60.7738	166.464	230.939	103.635
MD08G1006100	110.056	112.122	277.005	376.856	343.325	168.302	114.834	154.882	135.532	89.9803	392.828	284.741	260.83	331.216	375.703	326.819	501.551	414.646	385.773	164.718
MD08G1007800	43.0654	123.134	75.9529	146.898	89.563	39.6711	94.7081	33.4059	77.5742	53.1702	171.354	291.582	79.5753	184.598	269.823	76.3992	107.523	516.037	309.668	295.806
MD08G1008400	28.7103	45.0491	84.8886	133.169	160.954	174.313	138.511	127.55	77.5742	26.5851	171.354	94.0586	160.414	291.47	259.577	365.018	295.855	138.467	132.965	94.0266
MD08G1009800	64.5981	26.0283	75.9529	85.1186	57.7617	70.9272	145.614	122.994	102.541	22.4951	43.3466	16.2465	49.2609	22.0811	62.6171	67.9104	90.8268	0	27.9926	13.7265
MD08G1010400	5.9813	13.0142	2.23391	17.161	16.8742	22.841	33.1478	10.6291	18.7248	26.5851	0.67729	5.98554	0.63155	13.2487	1.13849	11.3184	47.4169	0.756653	1.74954	5.4906
MD08G1012100	308.635	273.298	386.466	1241.77	2137.18	468.841	268.734	368.983	272.847	71.5752	761.952	593.424	581.657	1829.2	803.776	775.31	874.876	645.425	613.212	267.667
MD08G1012200	51.4392	38.0414	40.2104	24.0254	42.1855	38.469	33.1478	48.5904	40.1246	63.3952	95.4979	37.6234	32.8406	19.4314	28.4623	32.5404	44.7456	269.368	108.471	80.3001
MD08G1012300	15.5514	49.0534	26.8069	20.5932	20.7682	26.4474	10.6547	13.666	17.8332	36.8101	37.251	48.7394	16.4203	16.7816	44.4012	18.3924	10.0177	64.3155	41.1141	57.6513
MD08G1013600	142.355	111.121	67.0173	174.356	130.45	159.887	178.762	88.07	169.415	188.141	79.243	40.1887	71.9967	132.487	103.603	123.088	220.389	54.479	105.847	100.89
MD08G1014300	220.112	120.131	62.5495	206.618	177.828	399.116	287.676	230.804	366.471	807.778	57.5697	70.1164	54.3133	347.115	120.68	193.828	564.996	31.0228	145.211	422.777
MD08G1014400	5.9813	25.0273	20.1052	13.7288	7.78809	0	3.55155	7.59224	2.67497	12.27	130.04	124.841	23.9989	23.8476	64.8941	8.4888	4.67491	172.517	150.46	126.284
MD08G1016300	5.9813	6.00654	2.23391	8.23728	8.4371	3.60647	8.28696	7.59224	13.3749	10.225	4.06374	5.98554	5.0524	1.76649	2.27699	5.6592	3.33922	46.1558	13.1215	12.3539
MD08G1023600	11.9626	13.0142	11.1695	17.161	12.3311	54.097	35.5155	39.4797	29.4247	53.1702	8.80477	12.8262	11.3679	27.3806	10.2464	36.7848	126.223	3.02661	21.8692	19.2171
MD08G1025400	43.0654	104.113	82.6546	40.5	67.4968	27.6496	22.4932	30.369	37.4496	32.7201	62.3107	70.9715	65.0496	34.4465	78.5561	32.5404	35.3957	40.1026	44.6132	49.4154
MD08G1026100	27.514	25.0273	20.1052	53.5423	57.1126	70.9272	100.627	77.4409	86.4908	55.2152	11.5139	19.6668	22.1042	37.9795	12.5234	25.4664	48.0848	9.07984	19.2449	10.2949
MD08G1028100	7.17757	13.0142	4.46782	6.8644	7.78809	10.8194	23.677	9.11069	9.80824	4.09001	7.45019	6.84062	15.7887	6.18271	18.2159	11.3184	8.68197	0.756653	4.37384	0.686326
MD08G1028600	1043.14	415.452	357.425	1269.91	960.531	1836.89	1130.58	1595.89	1030.76	458.082	287.171	388.205	301.881	1121.72	108.157	1943.94	2190.53	52.9657	163.582	359.635
MD08G1029700	626.841	848.925	1467.68	450.305	724.292	335.401	220.196	394.797	227.373	359.921	705.059	632.758	913.221	709.245	495.245	304.182	229.071	1211.4	430.386	1165.38
MD08G1034400	10.7663	18.0196	6.70173	13.7288	11.0331	28.8517	26.0447	15.1845	106.999	685.077	2.70916	5.13047	8.8417	23.8476	7.96945	16.9776	18.6996	3.78326	5.24861	28.8257
MD08G1035200	15.5514	23.0251	44.6782	21.9661	22.7153	26.4474	49.7218	30.369	38.3413	26.5851	4.74103	11.116	25.8935	55.6444	25.0469	19.8072	55.4311	8.32318	23.6187	9.60856
MD08G1036500	336.149	205.224	247.964	117.381	231.696	223.601	224.932	338.614	155.148	44.9902	222.151	196.668	363.773	279.105	224.283	414.536	112.198	48.4258	80.4786	109.126
MD08G1037600	120.822	86.0938	263.601	390.584	422.504	274.092	149.165	340.133	191.706	157.466	358.287	303.553	361.878	264.09	446.289	307.012	363.307	437.345	334.161	148.246
MD08G1038600	46.6542	40.0436	44.6782	295.856	195.351	150.269	102.995	162.474	32.0997	6.13502	128.008	131.682	117.468	857.63	171.913	697.496	273.148	33.2927	34.9907	30.8847
MD08G1042500	398.355	538.587	428.911	236.135	260.252	218.792	297.147	217.138	299.597	296.526	415.179	369.394	283.566	165.167	309.67	212.22	223.06	651.478	543.231	661.618
MD08G1050500	0	0	4.46782	5.49152	11.0331	3.60647	5.91926	0	4.45829	12.27	9.48206	5.13047	10.1048	34.4465	18.2159	26.8812	12.0212	3.02661	7.87291	2.05898
MD08G1051200	15.5514	8.00872	6.70173	45.9915	42.8345	28.8517	21.3093	12.1476	51.7162	63.3952	4.74103	9.40586	11.9994	192.547	59.2017	21.222	92.1625	9.07984	12.2467	38.4342
MD08G1056100	3.58878	2.00218	0	71.3898	94.1061	8.41509	1.18385	9.11069	6.24161	6.13502	0	5.98554	6.3155	927.406	108.157	33.9552	18.0318	15.1331	3.49907	28.8257
MD08G1063100	7.17757	5.00545	6.70173	9.61016	7.13908	16.8302	18.9416	13.666	11.5916	0	8.12748	7.6957	5.68395	10.5989	11.3849	25.4664	24.0424	1.51331	4.37384	9.60856
MD08G1063700	239.252	364.397	261.367	162.686	248.57	153.876	248.609	157.919	216.673	177.916	404.342	587.438	169.255	352.414	496.383	138.65	104.184	261.045	308.793	532.589
MD08G1064000	29.9065	122.133	62.5495	0	2.59603	12.0216	1.18385	36.4428	0.891658	2.04501	92.1115	202.653	53.6817	0	5.69247	1.4148	0	0	0	0
MD08G1064300	19.1402	36.0393	2.23391	45.305	46.7285	36.0647	61.5603	10.6291	115.916	374.236	2.03187	0.855078	0.63155	174.882	19.3544	11.3184	30.053	6.05322	3.49907	91.2813
MD08G1067700	15.5514	101.11	33.5086	22.6525	47.3775	8.41509	2.3677	7.59224	11.5916	10.225	146.972	164.175	51.7871	5.29946	184.436	18.3924	4.67491	62.0455	118.968	2.05898
MD08G1070700	7.17757	2.00218	0	10.983	9.73511	19.2345	26.0447	6.0738	14.2665	12.27	58.9243	46.1742	9.47325	71.5428	15.9389	48.1032	102.848	9.83649	11.372	22.6487
MD08G1070800	14.3551	18.0196	2.23391	32.2627	25.9603	58.9056	36.6994	22.7767	67.766	49.0802	13.5458	23.0871	11.3679	139.553	28.4623	43.8588	168.297	3.02661	21.8692	19.2171
MD08G1071200	336.149	556.606	743.892	306.839	368.636	137.046	87.605	224.73	94.5157	120.655	566.892	522.453	690.915	90.9741	311.947	227.783	104.852	360.167	262.43	180.504
MD08G1072700	1076.63	1545.68	1454.27	1205.39	1185.74	1329.58	1192.14	885.256	1236.73	642.132	1061.31	831.136	711.125	3048.96	1223.88	554.602	842.151	1161.46	575.597	5741.11
MD08G1072900	3.58878	6.00654	8.93564	31.5762	26.6093	18.0323	13.0224	10.6291	12.4832	14.315	20.3187	47.0293	11.9994	37.9795	28.4623	19.8072	64.113	21.9429	44.6132	22.6487
MD08G1076900	1.19626	3.00327	4.46782	30.8898	43.4835	18.0323	5.91926	15.1845	6.24161	10.225	10.8366	11.116	18.9465	123.654	28.4623	41.0292	44.0777	6.05322	20.9944	5.4906
MD08G1081300	50.243	26.0283	4.46782	37.7542	32.4504	43.2776	43.8025	39.4797	51.7162	16.3601	19.6414	18.8117	13.8941	106.873	31.8778	53.7624	102.18	2.26996	9.62245	9.60856
MD08G1082000	3.58878	26.0283	6.70173	4.80508	2.59603	0	3.55155	4.55535	18.7248	14.315	30.4781	29.9277	5.68395	3.53298	21.6314	2.8296	4.67491	22.6996	6.99814	21.2761
MD08G1086300	76.5607	193.21	138.502	83.0592	67.4968	52.8949	44.9864	121.476	27.6414	14.315	602.111	681.497	574.079	289.704	472.475	145.724	77.4699	1214.43	235.313	96.7719
MD08G1088200	11.9626	15.0164	49.146	47.3644	70.0928	21.6388	8.28696	19.7398	19.6165	4.09001	71.7928	86.3629	81.4699	136.02	120.68	117.428	65.4487	49.1824	83.1029	10.9812
MD08G1092000	9.57009	25.0273	37.9765	64.5254	66.1987	25.2453	21.3093	22.7767	31.208	36.8101	71.7928	65.841	61.2603	271.156	186.713	100.451	48.7526	110.471	69.1067	35.6889
MD08G1092400	190.205	176.192	254.666	344.593	573.722	512.118	290.044	399.352	278.197	257.671	361.673	476.278	512.187	1348.71	525.984	1235.12	708.583	164.95	318.415	374.047
MD08G1095900	4.78504	26.0283	17.8713	28.8305	63.6027	18.0323	14.2062	24.2952	15.1582	8.18003	71.7928	51.3047	66.3127	107.756	117.265	91.962	29.3851	26.4829	16.6206	6.86326
MD08G1101700	116.037	196.214	187.648	102.28	100.596	37.2668	20.1255	28.8505	15.1582	53.1702	612.27	448.061	169.887	109.522	112.711	69.3252	62.7774	238.346	166.206	101.576
MD08G1102300	0	1.00109	8.93564	12.3559	13.6292	8.41509	7.10311	9.11069	5.34995	0	2.70916	3.42031	10.1048	15.8984	7.96945	7.074	13.3569	3.02661	3.49907	4.80428
MD08G1107400	25.1215	16.0174	11.1695	263.593	120.066	79.3423	42.6187	50.1088	21.3998	4.09001	221.474	188.117	122.521	786.087	200.375	449.906	225.731	48.4258	78.7291	82.3591
MD08G1110500	27.514	68.0741	46.9121	25.3983	37.6424	26.4474	29.5963	13.666	26.7497	34.7651	119.203	142.798	77.6806	66.2433	195.821	49.518	26.7138	217.159	230.064	133.833
MD08G1114100	288.299	200.218	205.52	415.296	522.451	371.466	310.169	528.42	223.806	116.565	145.617	165.885	349.879	371.846	168.497	420.196	169.632	59.7756	76.9796	61.083
MD08G1124400	361.271	1165.27	1632.99	710.465	1086.44	288.517	223.748	367.465	234.506	94.0703	1423.66	1238.15	1184.16	534.363	704.727	445.662	274.484	2064.91	590.468	647.205
MD08G1127200	45.4579	88.0959	127.333	51.483	46.7285	39.6711	54.4572	75.9224	99.8657	104.295	125.976	119.711	70.102	90.0909	202.652	49.518	36.0636	192.19	103.223	196.289
MD08G1127900	171.065	84.0916	53.6138	55.6016	87.616	74.5337	86.4212	104.773	90.0574	14.315	199.801	217.19	212.832	204.913	86.5255	217.879	175.643	77.1786	48.1122	37.0616
MD08G1134000	0	4.00436	20.1052	21.9661	20.1192	19.2345	5.91926	21.2583	7.13326	2.04501	7.45019	7.6957	23.3673	10.5989	19.3544	25.4664	23.3745	3.78326	5.24861	1.37265
MD08G1137300	4.78504	2.00218	4.46782	6.8644	8.4371	6.01078	2.3677	1.51845	10.6999	10.225	0.67729	0	3.7893	20.3146	4.55397	5.6592	10.0177	4.53992	4.37384	7.54958
MD08G1146300	4.78504	15.0164	6.70173	10.2966	5.19206	3.60647	3.55155	1.51845	8.02492	12.27	14.9004	18.8117	5.68395	4.41622	18.2159	7.074	1.33569	63.5589	43.7384	4.80428
MD08G1151300	159.103	299.326	160.841	183.279	196	119.013	196.519	179.177	168.523	77.7103	307.49	393.336	223.569	174.882	656.911	196.657	86.1519	312.498	468.876	471.506
MD08G1153100	356.486	766.835	685.81	328.805	206.384	66.1186	48.5379	174.622	26.7497	30.6751	327.131	495.09	438.295	11.4822	72.8636	56.592	8.01413	96.8516	27.1178	4.80428
MD08G1162200	77.757	50.0545	118.397	124.932	250.517	79.3423	68.6634	109.328	41.9079	28.6301	111.753	105.175	466.084	265.856	218.591	291.449	90.159	59.7756	68.2319	28.8257
MD08G1168600	14.3551	27.0294	15.6374	24.0254	25.3113	30.0539	52.0895	19.7398	131.074	300.616	6.7729	22.232	11.3679	245.542	99.0489	18.3924	44.0777	43.1292	25.3683	370.616
MD08G1171600	14.3551	7.00763	8.93564	8.23728	6.49007	7.21294	9.47081	7.59224	7.13326	18.4051	15.5777	11.9711	10.1048	0.883244	11.3849	7.074	6.0106	37.076	16.6206	20.5898
MD08G1180200	35.8878	32.0349	69.2512	170.237	244.676	46.8841	28.4124	51.6273	32.9913	10.225	333.904	265.929	190.728	227.877	296.008	213.635	231.074	238.346	206.445	24.0214
MD08G1180400	8.37383	4.00436	2.23391	10.983	9.0861	7.21294	3.55155	22.7767	5.34995	2.04501	18.9641	15.3914	12.631	36.213	6.83096	46.6884	42.742	6.80988	10.4972	2.7453
MD08G1181000	14.3551	33.036	8.93564	6.17796	8.4371	10.8194	16.5739	4.55535	16.9415	12.27	31.1554	54.725	17.6834	24.7308	46.6782	11.3184	27.3816	121.821	64.7328	57.6513
MD08G1182300	20.3364	24.0262	42.4443	37.0678	36.3444	13.2237	28.4124	24.2952	35.6663	24.5401	37.251	47.8844	37.2614	151.035	31.8778	70.74	245.099	52.2091	24.4935	15.0992
MD08G1182600	1.19626	4.00436	0	7.55084	14.2782	8.41509	7.10311	4.55535	24.9664	75.6653	0	1.71016	4.42085	69.7763	5.69247	2.8296	2.67138	0.756653	0	15.7855
MD08G1185700	7.17757	19.0207	29.0408	14.4152	12.3311	4.80862	7.10311	21.2583	1.78332	0	46.733	69.2613	38.5245	9.71568	33.0163	9.9036	4.67491	1.51331	6.99814	3.43163
MD08G1189800	27.514	51.0556	40.2104	65.2118	69.4438	27.6496	35.5155	24.2952	46.3662	34.7651	182.868	329.205	41.0507	181.948	391.642	63.666	91.4946	282.232	470.625	170.209
MD08G1190600	4.78504	6.00654	13.4035	74.822	123.96	7.21294	4.73541	24.2952	6.24161	0	103.625	134.247	96.6271	102.456	233.391	82.0584	28.7173	214.889	135.589	15.7855
MD08G1190800	118.43	133.145	73.719	45.305	55.8146	78.1401	49.7218	92.6254	42.7996	28.6301	207.251	224.885	140.204	58.2941	129.788	100.451	20.0353	241.372	79.6039	96.0856
MD08G1192900	3.58878	23.0251	33.5086	42.5593	42.1855	22.841	26.0447	34.9243	33.883	26.5851	24.3824	24.7973	29.0513	49.4617	36.4318	48.1032	38.735	27.9962	45.4879	14.4128
MD08G1195600	2.39252	4.00436	0	6.17796	3.24504	3.60647	7.10311	18.2214	3.56663	16.3601	1004.42	847.382	277.25	398.343	261.854	99.036	52.7597	491.824	1117.95	798.883
MD08G1204400	9.57009	3.00327	20.1052	14.4152	14.9272	6.01078	11.8385	13.666	7.13326	18.4051	6.09561	5.98554	5.68395	14.1319	3.41548	14.148	34.7279	11.3498	23.6187	10.2949
MD08G1205300	40.6729	95.1036	98.292	48.0508	69.4438	13.2237	20.1255	18.2214	34.7747	8.18003	98.2071	90.6382	44.84	8.83244	176.466	21.222	21.371	174.787	198.572	9.60856
MD08G1208700	23.9252	16.0174	31.2747	94.0423	94.7551	36.0647	33.1478	36.4428	26.7497	26.5851	54.8605	75.2468	61.8919	105.106	89.941	67.9104	146.258	143.007	113.72	32.2573
MD08G1211500	423.476	146.159	131.801	308.212	240.133	758.56	672.428	698.486	320.105	265.851	135.458	159.044	161.677	157.217	144.589	564.505	348.615	33.2927	170.58	79.6138
MD08G1217600	135.177	195.213	203.286	198.381	162.252	185.132	241.506	244.47	262.147	214.726	138.845	205.219	191.991	368.313	199.236	305.597	617.088	35.5627	155.709	204.525
MD08G1227900	11.9626	19.0207	0	18.5339	9.73511	14.4259	22.4932	7.59224	49.0412	57.2602	0	0	0	88.3244	28.4623	0	38.735	3.78326	0	43.2385
MD08G1230800	0	2.00218	2.23391	16.4746	10.3841	3.60647	4.73541	3.0369	0.891658	0	26.4143	29.0726	17.0518	8.83244	19.3544	4.2444	7.34629	19.673	10.4972	7.54958
MD08G1232200	1.19626	1.00109	4.46782	0	0	0	1.18385	1.51845	2.67497	2.04501	16.255	11.9711	0	24.7308	1.13849	2.8296	1.33569	65.8288	20.9944	61.7693
MD08G1232300	74.1682	54.0589	35.7425	168.178	85.02	125.024	101.811	50.1088	68.6577	44.9902	183.546	181.276	23.9989	664.199	58.0632	602.705	753.996	55.2357	46.3627	188.74
MD08G1234700	21.5327	62.0676	20.1052	2.05932	0.649007	1.20216	4.73541	13.666	4.45829	10.225	67.729	78.6672	33.4721	4.41622	3.41548	1.4148	10.0177	15.1331	6.12337	20.5898
MD08G1242500	11.9626	19.0207	33.5086	8.92372	14.9272	6.01078	5.91926	19.7398	10.6999	4.09001	54.8605	118.001	43.5769	18.5481	92.218	18.3924	2.67138	56.749	77.8543	10.9812
MD08G1242700	0	2.00218	0	1.37288	1.29801	0	0	0	1.78332	2.04501	6.7729	11.116	4.42085	1.76649	7.96945	2.8296	1.33569	27.2395	16.6206	7.54958
MD08G1251100	10.7663	2.00218	6.70173	11.6695	14.2782	6.01078	8.28696	7.59224	5.34995	2.04501	10.1594	11.116	7.5786	16.7816	15.9389	25.4664	15.3604	3.02661	5.24861	2.05898
MD09G1006400	4.78504	14.0153	2.23391	17.8474	4.54305	3.60647	9.47081	3.0369	2.67497	6.13502	55.5378	102.609	13.8941	28.2638	84.2485	5.6592	16.0283	108.958	191.574	75.4958
MD09G1010500	0	1.00109	2.23391	12.3559	17.5232	3.60647	1.18385	0	1.78332	8.18003	6.09561	5.98554	7.5786	112.172	21.6314	15.5628	23.3745	2.26996	4.37384	0
MD09G1011100	25.1215	33.036	96.0581	65.8982	104.49	32.4582	28.4124	50.1088	33.883	14.315	85.3386	103.464	154.098	130.72	168.497	142.895	57.4346	65.8288	50.7365	37.7479
MD09G1013200	610.093	1328.45	1137.06	433.83	512.067	293.326	326.743	466.164	278.197	280.166	1085.7	1096.21	1314.25	572.342	618.202	557.431	341.268	875.448	552.853	676.031
MD09G1013900	5.9813	7.00763	4.46782	10.2966	12.9801	16.8302	13.0224	3.0369	0.891658	2.04501	13.5458	3.42031	17.0518	15.8984	13.6619	15.5628	16.0283	14.3764	16.6206	7.54958
MD09G1015800	0	6.00654	4.46782	20.5932	11.0331	9.61725	4.73541	4.55535	21.3998	10.225	6.7729	4.27539	5.0524	15.0151	10.2464	12.7332	31.3887	1.51331	5.24861	5.4906
MD09G1016300	21.5327	40.0436	24.573	34.322	38.2914	25.2453	37.8833	9.11069	27.6414	59.3052	65.6972	88.9281	22.1042	35.3298	148.004	21.222	45.4134	117.281	186.326	117.362
MD09G1016600	1150.8	1993.17	1552.57	1985.18	2287.1	1205.76	857.109	1333.2	1604.98	867.083	3207.65	4078.72	2186.43	1067.84	3544.13	1805.29	566.332	3067.47	4179.64	1134.5
MD09G1017800	1.19626	3.00327	0	8.92372	9.0861	2.40431	3.55155	4.55535	24.0748	79.7553	0.67729	1.71016	1.89465	22.0811	3.41548	1.4148	4.67491	3.02661	3.49907	17.8445
MD09G1017900	19.1402	26.0283	40.2104	22.6525	25.9603	18.0323	22.4932	25.8136	16.0498	22.4951	58.247	41.8988	40.4192	17.6649	28.4623	25.4664	8.68197	46.1558	28.8673	41.1795
MD09G1018600	132.785	50.0545	71.4851	142.093	139.537	104.588	113.65	151.845	136.424	65.4402	254.661	257.378	77.6806	235.826	860.701	113.184	136.24	1699.44	461.003	441.307
MD09G1027400	2935.62	7566.24	6925.12	1857.51	2483.75	1215.38	847.638	2326.26	843.508	867.083	6478.28	8406.27	7661.96	3147.88	3480.37	2048.63	934.982	7070.17	2326.01	4015.69
MD09G1029600	76.5607	42.0458	147.438	808.626	770.372	165.898	61.5603	183.732	67.766	83.8453	274.303	226.596	486.293	141.319	700.173	481.032	377.332	615.916	791.665	72.7505
MD09G1030300	84.9345	54.0589	145.204	391.271	397.192	193.547	94.7081	212.583	85.5992	22.4951	170	189.827	209.043	164.283	288.039	256.079	231.074	317.794	314.916	71.3779
MD09G1034900	4.78504	3.00327	4.46782	14.4152	13.6292	8.41509	7.10311	4.55535	8.91658	22.4951	4.74103	1.71016	3.15775	13.2487	9.10795	31.1256	20.0353	3.78326	8.74768	4.80428
MD09G1041900	7.17757	8.00872	0	7.55084	5.19206	2.40431	4.73541	15.1845	18.7248	34.7651	1.35458	1.71016	3.7893	4.41622	2.27699	4.2444	4.67491	2.26996	1.74954	8.92223
MD09G1043400	29.9065	22.024	26.8069	33.6356	16.8742	18.0323	33.1478	44.035	43.6912	40.9001	19.6414	17.9566	13.2625	7.06595	14.8004	11.3184	14.6926	139.224	33.2412	46.6701
MD09G1043700	70.5794	127.138	125.099	71.3898	107.086	46.8841	101.811	51.6273	87.3825	112.475	150.358	209.494	94.7325	158.101	536.23	99.036	60.106	358.654	307.043	199.034
MD09G1046900	2.39252	4.00436	0	4.11864	1.29801	2.40431	2.3677	3.0369	1.78332	0	9.48206	5.98554	1.2631	5.29946	5.69247	2.8296	2.00353	68.8554	8.74768	7.54958
MD09G1049500	434.243	656.715	73.719	712.525	930.677	1087.95	1333.02	302.171	3406.13	16272.1	29.8008	87.2179	53.0502	3355.44	245.915	161.287	398.703	48.4258	48.987	1366.47
MD09G1051200	27.514	27.0294	33.5086	102.966	144.08	39.6711	46.1702	57.7011	37.4496	8.18003	87.3704	72.6816	73.2598	178.415	155.974	138.65	113.534	31.7794	58.6094	5.4906
MD09G1057700	101.682	50.0545	29.0408	56.2881	47.3775	93.7682	75.7665	72.8855	94.5157	157.466	35.2191	38.4785	74.5229	128.07	56.9247	93.3768	141.583	42.3726	47.2375	149.619
MD09G1059200	23.9252	9.00981	15.6374	18.5339	13.6292	33.6604	15.3901	25.8136	29.4247	14.315	11.5139	16.2465	9.47325	12.3654	14.8004	4.2444	3.33922	14.3764	14.8711	15.0992
MD09G1063100	0	7.00763	0	5.49152	5.84107	7.21294	9.47081	0	19.6165	38.8551	0	0	1.2631	17.6649	3.41548	0	1.33569	5.29657	1.74954	4.11795
MD09G1066800	9.57009	8.00872	4.46782	50.7966	66.1987	20.4366	27.2286	6.0738	113.241	224.951	4.74103	4.27539	3.15775	204.029	33.0163	8.4888	20.7032	10.5931	3.49907	54.2197
MD09G1075400	26.3177	6.00654	13.4035	7.55084	3.24504	22.841	16.5739	13.666	7.13326	12.27	9.48206	10.2609	16.4203	20.3146	2.27699	18.3924	96.1696	24.9695	12.2467	67.9462
MD09G1079400	197.383	85.0927	69.2512	178.474	122.013	215.186	177.578	183.732	218.456	198.366	113.107	82.0875	115.574	211.095	107.018	149.969	548.968	243.642	278.176	249.823
MD09G1082000	32.299	38.0414	73.719	160.627	158.358	92.566	65.1118	69.8486	58.8494	16.3601	100.239	93.2035	121.889	143.086	124.096	124.502	182.321	167.22	129.466	57.6513
MD09G1082100	81.3457	114.124	136.268	100.22	122.013	156.28	184.681	124.513	186.356	290.391	90.0796	140.233	121.258	283.521	138.896	240.516	229.071	30.2661	97.974	98.8309
MD09G1083600	116.037	55.06	13.4035	83.7457	81.1259	120.216	104.179	100.218	83.8158	83.8453	39.2828	37.6234	58.7341	97.1568	28.4623	89.1324	68.1201	14.3764	26.243	28.8257
MD09G1086300	57.4205	23.0251	15.6374	39.1271	48.0265	92.566	53.2733	63.7748	60.6327	38.8551	23.0279	7.6957	20.2096	35.3298	22.7699	53.7624	75.4664	38.5893	47.2375	68.6326
MD09G1090500	169.869	158.172	357.425	1005.63	1344.09	447.202	153.901	539.049	211.323	20.4501	422.629	452.336	947.325	874.411	696.758	870.102	426.085	279.962	287.799	124.225
MD09G1091000	770.392	424.462	596.454	728.313	730.133	860.744	691.369	1012.81	707.085	621.682	671.195	567.772	726.282	667.732	568.108	1196.92	1055.86	258.775	480.248	432.385
MD09G1095700	8.37383	7.00763	22.3391	8.23728	13.6292	8.41509	8.28696	18.2214	18.7248	18.4051	25.0597	15.3914	15.1572	14.1319	3.41548	4.2444	7.34629	77.1786	13.9963	21.2761
MD09G1095900	71.7757	177.193	116.163	91.2965	57.7617	48.0862	65.1118	53.1457	62.4161	114.52	165.259	198.378	115.574	52.1114	140.035	50.9328	62.1095	136.198	135.589	95.3993
MD09G1096400	3.58878	7.00763	4.46782	17.161	23.3643	8.41509	7.10311	12.1476	9.80824	24.5401	8.80477	11.9711	11.9994	78.6087	43.2628	8.4888	13.3569	9.07984	7.87291	13.7265
MD09G1097800	214.131	172.188	55.8477	284.186	305.682	331.795	245.057	232.323	418.188	319.021	112.43	117.146	127.573	343.582	92.218	312.671	277.823	66.5855	95.3497	118.048
MD09G1101400	1.19626	5.00545	0	0.68644	1.29801	0	0	3.0369	0	0	20.996	38.4785	11.3679	6.18271	5.69247	5.6592	0.667844	1.51331	5.24861	0.686326
MD09G1102800	8.37383	3.00327	6.70173	28.144	11.0331	14.4259	7.10311	12.1476	9.80824	16.3601	14.2231	11.116	9.47325	75.959	12.5234	46.6884	104.852	4.53992	20.1197	20.5898
MD09G1105600	15.5514	12.0131	11.1695	4.80508	3.89404	9.61725	8.28696	7.59224	9.80824	38.8551	6.09561	5.98554	4.42085	5.29946	3.41548	4.2444	5.34275	25.7262	11.372	37.7479
MD09G1105800	22.729	17.0185	22.3391	17.8474	15.5762	19.2345	9.47081	24.2952	22.2914	24.5401	9.48206	14.5363	12.631	14.1319	4.55397	12.7332	8.68197	74.152	17.4954	37.7479
MD09G1107400	2.39252	7.00763	2.23391	2.74576	6.49007	0	0	10.6291	0.891658	16.3601	6.7729	6.84062	5.68395	9.71568	5.69247	0	0.667844	20.4296	0.874768	37.7479
MD09G1111700	17.9439	34.0371	15.6374	18.5339	14.2782	4.80862	8.28696	19.7398	16.0498	8.18003	58.247	120.566	34.7352	22.0811	27.3238	22.6368	16.0283	111.985	59.4842	58.3377
MD09G1113000	186.617	106.116	234.56	181.907	155.762	212.782	260.447	203.472	220.239	261.761	81.2748	42.7539	123.784	106.873	103.603	172.606	218.385	26.4829	122.467	89.9086
MD09G1118500	0	0	0	0.68644	2.59603	1.20216	1.18385	0	0.891658	2.04501	0	0.855078	0	65.36	13.6619	8.4888	7.34629	4.53992	0.874768	37.7479
MD09G1118600	3.58878	7.00763	0	3.4322	2.59603	14.4259	8.28696	0	16.0498	53.1702	0	4.27539	0	348.881	53.5092	4.2444	8.01413	26.4829	0.874768	356.889
MD09G1127000	943.85	353.385	457.951	1090.07	1571.25	1518.32	1256.07	2636.03	1028.97	100.205	458.526	293.292	800.805	748.108	742.298	1527.98	484.187	62.8022	257.182	157.169
MD09G1127500	0	1.00109	0	2.05932	5.19206	3.60647	2.3677	1.51845	0.891658	0	11.5139	11.116	6.94705	28.2638	20.4929	22.6368	11.3534	0.756653	2.6243	1.37265
MD09G1131100	5.9813	9.00981	22.3391	13.0424	29.2053	9.61725	3.55155	4.55535	2.67497	0	25.0597	18.8117	29.6828	8.83244	23.9084	26.8812	6.67844	0	2.6243	3.43163
MD09G1132900	4.78504	11.012	8.93564	7.55084	12.9801	4.80862	9.47081	1.51845	6.24161	6.13502	8.12748	3.42031	7.5786	13.2487	10.2464	9.9036	9.34982	0.756653	4.37384	0.686326
MD09G1134300	0	0	0	9.61016	1.29801	26.4474	7.10311	0	2.67497	0	4.06374	15.3914	3.7893	8.83244	4.55397	11.3184	5.34275	1.51331	1.74954	3.43163
MD09G1139900	19.1402	10.0109	8.93564	45.305	41.5365	37.2668	44.9864	18.2214	50.8245	59.3052	4.06374	3.42031	5.68395	73.3092	9.10795	35.37	62.7774	12.8631	11.372	17.1581
MD09G1140300	300.261	305.333	268.069	249.864	306.98	135.844	50.9056	174.622	96.2991	124.745	260.079	427.539	373.877	203.146	128.65	192.413	110.194	158.14	262.43	157.855
MD09G1140600	163.888	451.492	183.181	135.229	175.232	131.035	138.511	227.767	128.399	22.4951	583.824	971.368	469.241	226.994	1170.37	244.76	77.4699	500.148	462.752	150.305
MD09G1141200	52.6355	100.109	58.0816	70.0169	90.861	48.0862	30.7801	39.4797	29.4247	8.18003	205.219	349.727	144.625	94.5071	424.658	56.592	40.0706	1110.01	493.369	58.3377
MD09G1141700	5.9813	21.0229	20.1052	18.5339	27.2583	4.80862	7.10311	9.11069	7.13326	0	96.1752	127.407	85.8908	30.9135	256.161	24.0516	6.0106	364.707	209.07	15.0992
MD09G1142300	7.17757	23.0251	40.2104	24.7118	14.2782	3.60647	15.3901	3.0369	26.7497	2.04501	73.1473	113.725	42.9454	25.6141	424.658	19.8072	4.67491	680.231	242.311	5.4906
MD09G1142500	29.9065	75.0818	15.6374	20.5932	15.5762	8.41509	10.6547	7.59224	4.45829	2.04501	58.9243	209.494	55.5764	29.147	96.7719	22.6368	9.34982	99.1215	98.8488	14.4128
MD09G1145200	44.2617	145.158	98.292	76.8813	70.0928	26.4474	86.4212	60.738	66.8743	44.9902	142.908	191.537	61.8919	30.9135	163.943	39.6144	45.4134	93.0683	93.6002	40.4932
MD09G1145500	29.9065	31.0338	8.93564	17.8474	18.1722	3.60647	7.10311	6.0738	21.3998	34.7651	41.992	40.1887	29.0513	8.83244	81.9715	12.7332	9.34982	62.8022	61.2337	52.8471
MD09G1145600	41.8691	20.0218	20.1052	61.0932	50.6226	54.097	47.3541	31.8874	34.7747	114.52	70.4382	70.1164	83.3646	113.055	52.3707	116.014	159.615	52.9657	38.4898	28.1393
MD09G1145800	32.299	26.0283	15.6374	21.2796	26.6093	36.0647	34.3317	27.3321	30.3164	30.6751	12.1912	14.5363	27.1566	73.3092	29.6008	45.2736	16.0283	20.4296	8.74768	41.1795
MD09G1146900	4.78504	15.0164	11.1695	21.2796	14.9272	10.8194	17.7578	18.2214	37.4496	75.6653	3.38645	3.42031	8.8417	60.0606	6.83096	9.9036	23.3745	9.07984	0.874768	28.8257
MD09G1149900	20.3364	15.0164	13.4035	29.5169	28.5563	28.8517	24.8609	28.8505	24.9664	42.9451	7.45019	10.2609	23.9989	20.3146	14.8004	25.4664	39.4028	15.1331	25.3683	49.4154
MD09G1157900	1.19626	5.00545	2.23391	7.55084	2.59603	4.80862	5.91926	15.1845	10.6999	40.9001	0	1.71016	1.89465	22.9643	5.69247	5.6592	8.68197	6.05322	1.74954	11.6675
MD09G1159300	5.9813	5.00545	4.46782	13.0424	3.24504	22.841	10.6547	4.55535	1.78332	0	0.67729	1.71016	6.94705	10.5989	4.55397	7.074	20.0353	6.05322	16.6206	5.4906
MD09G1161000	0	1.00109	2.23391	70.0169	88.914	15.628	0	13.666	0.891658	0	27.0916	32.493	52.4186	81.2584	80.833	66.4956	36.7314	110.471	32.3664	14.4128
MD09G1161300	4.78504	15.0164	11.1695	9.61016	7.13908	7.21294	9.47081	6.0738	5.34995	8.18003	60.2788	63.2758	25.262	19.4314	36.4318	5.6592	6.0106	49.9391	63.858	17.8445
MD09G1166600	3.58878	5.00545	22.3391	40.5	64.9007	16.8302	9.47081	18.2214	12.4832	2.04501	58.247	57.2902	79.5753	102.456	107.018	90.5472	28.7173	29.5095	36.7402	5.4906
MD09G1177200	19.1402	7.00763	11.1695	21.9661	16.8742	27.6496	37.8833	27.3321	31.208	40.9001	7.45019	9.40586	10.7363	35.3298	15.9389	22.6368	40.7385	21.1863	20.9944	26.0804
MD09G1184000	334.953	218.238	96.0581	339.788	192.106	650.366	770.687	362.909	444.937	468.307	711.832	549.815	147.151	907.091	158.251	1004.51	2042.27	56.749	194.198	453.661
MD09G1187500	13.1589	16.0174	15.6374	31.5762	25.3113	14.4259	5.91926	18.2214	8.02492	0	142.231	206.929	50.524	55.6444	133.204	43.8588	44.0777	164.95	108.471	47.3565
MD09G1192100	173.458	251.274	314.981	212.11	184.967	94.9703	107.73	109.328	93.6241	169.736	856.095	999.586	256.409	306.486	449.705	203.731	321.233	901.93	1306.9	510.626
MD09G1193100	34.6916	26.0283	8.93564	85.805	52.5696	111.8	73.3988	97.1807	77.5742	98.1603	45.3784	47.8844	34.7352	296.77	51.2322	185.339	396.032	29.5095	31.4916	89.9086
MD09G1196600	32.299	36.0393	31.2747	31.5762	29.8543	32.4582	31.964	21.2583	23.1831	0	101.594	130.827	38.5245	44.1622	86.5255	19.8072	38.0671	58.2623	90.9759	43.2385
MD09G1198900	4.78504	10.0109	4.46782	10.983	7.78809	3.60647	7.10311	4.55535	3.56663	0	21.6733	19.6668	25.262	18.5481	10.2464	4.2444	2.67138	21.1863	6.99814	11.6675
MD09G1199000	8.37383	27.0294	13.4035	14.4152	8.4371	2.40431	2.3677	6.0738	5.34995	38.8551	60.9561	96.6238	23.3673	95.3903	92.218	9.9036	80.1413	162.68	336.786	149.619
MD09G1204200	62.2056	149.162	75.9529	54.9152	62.9537	20.4366	46.1702	22.7767	32.0997	24.5401	88.0477	220.61	69.4705	30.9135	133.204	25.4664	51.424	106.688	167.081	44.6112
MD09G1204300	317.009	867.945	310.513	116.695	94.7551	25.2453	82.8696	78.9593	72.2243	182.006	1349.84	2307.85	418.086	166.933	258.438	125.917	28.7173	716.55	328.038	1206.56
MD09G1205700	2.39252	1.00109	0	8.23728	9.0861	1.20216	1.18385	1.51845	1.78332	0	0	0.855078	0	4.41622	1.13849	2.8296	13.3569	0.756653	0	0
MD09G1211100	200.972	129.141	122.865	407.745	284.265	325.784	260.447	299.134	297.814	206.546	110.398	135.957	102.311	330.333	109.295	234.857	474.169	131.658	189.825	178.445
MD09G1217500	3.58878	1.00109	2.23391	25.3983	17.5232	4.80862	3.55155	6.0738	2.67497	10.225	18.9641	11.9711	12.631	24.7308	18.2159	18.3924	41.4063	18.9163	15.7458	2.7453
MD09G1218700	20.3364	21.0229	42.4443	81.6864	97.3511	75.7358	13.0224	60.738	19.6165	32.7201	32.5099	41.0437	83.3646	108.639	42.1243	106.11	66.7844	49.1824	57.7347	75.4958
MD09G1219100	19.1402	74.0807	58.0816	7.55084	15.5762	3.60647	8.28696	6.0738	5.34995	12.27	165.259	260.799	92.2063	23.8476	196.959	28.296	16.0283	416.916	192.449	43.2385
MD09G1224500	61.0093	211.23	147.438	102.966	98.0001	28.8517	61.5603	56.1826	72.2243	63.3952	235.697	286.451	177.465	103.34	367.733	69.3252	100.177	270.882	433.01	178.445
MD09G1227700	3276.56	3452.76	2850.47	1880.16	2464.93	2386.28	1608.85	2569.22	1913.5	2893.69	1670.2	1743.5	2179.48	2328.23	1500.53	1356.79	623.099	1979.4	914.132	5857.1
MD09G1228600	3.58878	10.0109	0	13.0424	7.13908	9.61725	15.3901	1.51845	24.9664	69.5302	0.67729	0	0.63155	36.213	3.41548	2.8296	11.3534	3.78326	1.74954	11.6675
MD09G1232400	77.757	20.0218	44.6782	96.1016	81.1259	123.822	111.282	113.884	93.6241	65.4402	39.9601	41.8988	54.9448	99.8066	58.0632	86.3028	223.728	33.2927	83.9777	46.6701
MD09G1238500	56.2243	53.0578	46.9121	63.8389	74.6358	99.7789	85.2373	66.8117	92.7324	145.196	22.3506	22.232	18.9465	80.3752	37.5703	53.7624	147.594	41.6159	49.8618	48.0428
MD09G1243000	4.78504	47.0512	17.8713	13.7288	11.6821	2.40431	2.3677	3.0369	0	0	355.577	483.974	37.2614	9.71568	10.2464	7.074	6.0106	303.418	48.1122	1.37265
MD09G1243900	9.57009	8.00872	8.93564	36.3813	38.9404	25.2453	18.9416	4.55535	83.8158	200.411	0	0.855078	4.42085	47.6952	10.2464	1.4148	22.7067	9.83649	13.1215	63.142
MD09G1247900	348.112	277.302	272.537	251.237	220.013	174.313	198.887	261.173	171.198	100.205	289.88	240.277	334.09	130.72	151.42	108.94	112.198	389.676	237.062	473.565
MD09G1256000	5.9813	31.0338	53.6138	53.5423	22.0662	30.0539	8.28696	10.6291	4.45829	0	621.752	1009.85	40.4192	82.1417	55.7862	56.592	277.155	2010.43	276.427	6.17693
MD09G1256300	4.78504	51.0556	46.9121	96.1016	44.7815	14.4259	9.47081	16.7029	4.45829	0	1018.64	1657.14	66.9443	156.334	62.6171	86.3028	333.922	3314.14	303.544	17.8445
MD09G1268900	14.3551	14.0153	24.573	74.822	113.576	27.6496	8.28696	33.4059	14.2665	10.225	67.0517	74.3918	53.0502	184.598	120.68	94.7916	85.4841	46.9125	102.348	4.80428
MD09G1271400	16.7477	23.0251	17.8713	31.5762	37.6424	6.01078	16.5739	21.2583	25.8581	36.8101	47.4103	61.5656	44.2085	36.213	137.758	12.7332	36.0636	167.977	179.327	52.1607
MD09G1277200	10.7663	14.0153	15.6374	9.61016	8.4371	6.01078	9.47081	9.11069	25.8581	51.1252	33.8645	25.6523	19.578	7.06595	12.5234	4.2444	16.6961	161.924	14.8711	38.4342
MD09G1280400	11.9626	17.0185	20.1052	14.4152	14.2782	13.2237	16.5739	16.7029	8.91658	8.18003	33.8645	59.0004	17.0518	4.41622	27.3238	12.7332	10.0177	123.334	41.9889	36.3753
MD09G1283100	1.19626	3.00327	2.23391	0.68644	1.94702	0	3.55155	1.51845	0	0	77.8884	118.856	26.5251	2.64973	6.83096	0	2.67138	5.29657	0	1.37265
MD09G1285800	34.6916	17.0185	40.2104	61.0932	73.3378	70.9272	36.6994	50.1088	36.558	16.3601	12.1912	26.5074	54.9448	141.319	58.0632	83.4732	111.53	12.1064	45.4879	28.1393
MD09G1292700	49.0467	37.0403	58.0816	142.093	171.338	97.3746	72.2149	115.402	61.5244	28.6301	113.785	106.03	123.784	214.628	178.743	149.969	203.025	133.171	189.825	45.9838
MD10G1005700	0	0	17.8713	4.11864	7.78809	1.20216	3.55155	7.59224	3.56663	10.225	4.74103	3.42031	3.15775	0	2.27699	7.074	6.67844	9.07984	12.2467	6.17693
MD10G1009200	19.1402	32.0349	26.8069	14.4152	26.6093	13.2237	11.8385	15.1845	10.6999	32.7201	35.2191	31.6379	20.2096	15.8984	21.6314	7.074	12.0212	51.4524	20.9944	32.9436
MD10G1015800	17.9439	18.0196	11.1695	16.4746	14.9272	25.2453	16.5739	10.6291	25.8581	16.3601	1.35458	8.55078	9.47325	23.8476	6.83096	11.3184	33.3922	3.78326	12.2467	15.0992
MD10G1017300	337.346	1076.17	799.74	668.593	616.557	191.143	208.358	364.428	305.839	198.366	1151.39	1382.66	887.959	72.426	973.412	144.31	44.0777	2523.44	1215.93	148.933
MD10G1025900	9.57009	12.0131	11.1695	62.466	105.788	25.2453	9.47081	16.7029	9.80824	6.13502	184.223	108.595	125.047	234.943	206.067	297.108	148.261	65.8288	122.467	11.6675
MD10G1032000	3.58878	34.0371	35.7425	6.17796	5.19206	4.80862	4.73541	1.51845	7.13326	10.225	84.6613	99.189	15.7887	44.1622	83.11	15.5628	19.3675	155.871	123.342	87.1633
MD10G1034100	10.7663	7.00763	4.46782	21.2796	22.7153	7.21294	9.47081	7.59224	8.91658	16.3601	23.7052	18.8117	22.1042	63.5936	48.9552	42.444	32.7244	11.3498	13.1215	12.3539
MD10G1035800	330.168	860.938	708.149	400.881	376.424	104.588	84.0535	206.509	82.9242	118.61	2117.89	2584.05	751.544	253.491	617.063	251.834	88.1554	2832.15	1118.83	164.718
MD10G1039300	3.58878	7.00763	6.70173	4.11864	7.78809	1.20216	9.47081	1.51845	14.2665	0	10.8366	11.9711	5.68395	21.1979	14.8004	16.9776	10.6855	1.51331	1.74954	0
MD10G1042300	141.159	527.575	793.038	216.229	240.133	45.6819	59.1926	106.291	57.9578	55.2152	833.067	1126.14	419.981	10.5989	258.438	49.518	32.7244	1619.24	1144.2	19.9034
MD10G1044200	16.7477	13.0142	4.46782	19.9068	27.9073	46.8841	42.6187	36.4428	21.3998	0	26.4143	18.8117	30.9459	53.8779	29.6008	53.7624	28.0495	10.5931	9.62245	10.9812
MD10G1052800	40.6729	50.0545	17.8713	36.3813	25.3113	4.80862	8.28696	25.8136	14.2665	2.04501	83.3067	100.044	54.9448	28.2638	68.3096	7.074	20.0353	115.011	82.2282	42.5522
MD10G1054400	2.39252	10.0109	0	6.8644	11.0331	8.41509	26.0447	1.51845	60.6327	94.0703	0.67729	2.56523	2.5262	59.1773	12.5234	4.2444	16.6961	2.26996	9.62245	25.394
MD10G1055500	19.1402	13.0142	13.4035	19.9068	18.8212	12.0216	28.4124	12.1476	25.8581	18.4051	26.4143	27.3625	17.0518	49.4617	29.6008	28.296	35.3957	10.5931	14.8711	7.54958
MD10G1057800	2.39252	6.00654	20.1052	22.6525	50.6226	15.628	14.2062	22.7767	11.5916	0	26.4143	44.464	24.6304	45.0454	38.7088	21.222	30.053	16.6464	16.6206	4.80428
MD10G1061400	5.9813	5.00545	13.4035	46.6779	62.9537	8.41509	4.73541	1.51845	1.78332	0	172.032	145.363	152.835	126.304	61.4786	74.9844	52.0918	183.867	62.1085	2.7453
MD10G1062600	7.17757	25.0273	0	22.6525	14.9272	21.6388	27.2286	9.11069	38.3413	26.5851	0.67729	3.42031	0	25.6141	35.2933	0	2.00353	20.4296	2.6243	143.442
MD10G1066200	10.7663	11.012	44.6782	152.39	286.212	37.2668	20.1255	63.7748	19.6165	0	327.131	314.669	340.405	578.525	518.015	529.135	255.116	219.429	250.184	19.2171
MD10G1073100	44.2617	50.0545	58.0816	32.9491	30.5033	19.2345	18.9416	21.2583	45.4746	114.52	45.3784	42.7539	18.3149	10.5989	21.6314	14.148	42.0742	98.3649	65.6076	100.204
MD10G1073900	105.271	190.207	109.462	95.4152	85.02	119.013	84.0535	104.773	93.6241	165.646	313.585	460.032	162.94	233.176	298.285	185.339	182.321	544.79	424.262	846.239
MD10G1075000	63.4018	81.0883	73.719	74.1355	94.7551	105.79	88.7889	103.255	115.916	55.2152	50.1195	40.1887	68.2074	67.1265	77.4176	83.4732	42.742	9.83649	40.2393	15.0992
MD10G1086000	0	1.00109	0	1.37288	5.19206	2.40431	3.55155	0	3.56663	0	9.48206	5.98554	1.89465	14.1319	10.2464	8.4888	4.00706	0.756653	0	0
MD10G1091000	5.9813	9.00981	24.573	40.5	48.6756	34.8625	10.6547	31.8874	12.4832	0	48.7649	75.2468	40.4192	112.172	76.2791	103.28	84.1484	55.2357	34.9907	8.23591
MD10G1091100	1772.86	980.067	500.396	402.94	539.974	1012.22	1050.08	1064.43	611.677	464.217	701.673	636.178	785.016	767.539	795.807	745.6	402.71	454.748	286.924	365.125
MD10G1097100	7.17757	4.00436	2.23391	85.805	8.4371	30.0539	39.0671	9.11069	13.3749	4.09001	46.733	44.464	13.2625	132.487	10.2464	104.695	253.113	13.6198	11.372	32.9436
MD10G1097500	26.3177	53.0578	60.3155	114.635	157.06	186.334	61.5603	121.476	63.3077	63.3952	109.044	134.247	188.833	126.304	105.88	384.826	195.678	53.7224	87.4768	100.204
MD10G1098500	327.775	282.307	241.262	260.847	310.875	385.892	371.729	417.573	271.956	49.0802	475.458	416.423	526.081	609.438	763.929	840.391	328.579	192.19	259.806	133.833
MD10G1103000	0	2.00218	6.70173	4.11864	4.54305	2.40431	2.3677	4.55535	7.13326	4.09001	5.41832	5.98554	8.21015	14.1319	13.6619	14.148	7.34629	1.51331	3.49907	0
MD10G1104100	1.19626	5.00545	8.93564	26.7712	40.8875	4.80862	3.55155	7.59224	8.02492	0	45.3784	59.8554	64.4181	30.0303	187.851	38.1996	19.3675	37.076	42.8636	3.43163
MD10G1105500	46.6542	27.0294	29.0408	52.8559	77.8809	45.6819	43.8025	45.5535	32.9913	53.1702	43.3466	32.493	56.8395	111.289	113.849	128.747	74.1307	12.1064	38.4898	28.8257
MD10G1107500	156.71	99.1079	292.642	623.974	750.252	281.304	116.017	303.69	164.957	44.9902	438.207	465.162	481.872	619.154	615.925	639.49	645.137	460.802	703.313	199.721
MD10G1108100	4.78504	2.00218	26.8069	8.92372	20.1192	9.61725	9.47081	16.7029	8.91658	10.225	2.03187	2.56523	23.9989	21.1979	12.5234	1.4148	1.33569	4.53992	3.49907	3.43163
MD10G1110000	26.3177	78.085	84.8886	52.8559	67.4968	30.0539	34.3317	40.9981	23.1831	8.18003	411.792	422.408	215.99	33.5633	358.625	94.7916	32.7244	171.004	428.636	59.7103
MD10G1110300	19.1402	12.0131	11.1695	49.4237	44.1325	44.4798	61.5603	53.1457	47.2579	0	37.9283	18.8117	13.2625	34.4465	25.0469	55.1772	38.735	3.02661	15.7458	4.80428
MD10G1110900	25.1215	25.0273	20.1052	26.0847	21.4172	26.4474	14.2062	25.8136	38.3413	40.9001	12.1912	13.6812	10.7363	9.71568	10.2464	4.2444	2.67138	17.403	10.4972	11.6675
MD10G1111000	2.39252	0	0	0.68644	1.29801	2.40431	3.55155	3.0369	0.891658	0	16.9323	46.1742	1.2631	7.06595	66.0326	2.8296	0.667844	43.8859	82.2282	2.05898
MD10G1115800	297.869	186.203	158.608	496.296	543.868	583.046	394.223	552.715	335.263	61.3502	421.275	415.568	486.293	1327.52	503.214	1083.74	1099.27	189.92	309.668	338.359
MD10G1120200	2949.98	3575.89	3761.9	4004.69	4171.82	5838.87	4184.92	4714.78	3154.69	633.952	5076.29	4241.19	4684.84	9115.96	2911.13	7740.37	4915.33	1522.39	1045.35	2588.82
MD10G1125200	10.7663	9.00981	4.46782	144.839	183.669	49.2884	23.677	24.2952	123.94	498.982	20.996	20.5219	10.1048	772.838	188.99	49.518	172.972	80.2052	44.6132	135.206
MD10G1132600	0	3.00327	0	2.74576	0.649007	3.60647	3.55155	0	2.67497	0	21.6733	20.5219	6.94705	17.6649	17.0774	7.074	1.33569	30.2661	24.4935	19.9034
MD10G1137700	62.2056	133.145	98.292	40.5	48.6756	48.0862	101.811	62.2564	74.8993	89.9803	163.904	216.335	77.0491	102.456	209.483	59.4216	73.4629	148.304	108.471	122.166
MD10G1143600	31.1028	44.048	13.4035	12.3559	16.8742	15.628	5.91926	33.4059	15.1582	2.04501	153.745	247.117	142.73	105.989	143.45	70.74	25.3781	186.137	63.858	72.7505
MD10G1148600	1.19626	10.0109	40.2104	129.051	129.152	24.0431	5.91926	19.7398	8.02492	0	165.259	92.3484	94.7325	86.5579	153.697	152.798	293.184	257.262	287.799	1.37265
MD10G1148800	7.17757	14.0153	22.3391	10.2966	12.9801	2.40431	2.3677	7.59224	14.2665	24.5401	12.1912	10.2609	3.15775	13.2487	7.96945	16.9776	12.689	6.05322	22.744	4.80428
MD10G1151700	17.9439	96.1047	98.292	30.8898	57.1126	6.01078	13.0224	31.8874	31.208	4.09001	43.3466	147.073	70.102	0.883244	70.5866	11.3184	6.0106	30.2661	30.6169	1.37265
MD10G1153400	155.514	268.292	160.841	166.805	178.477	73.3315	126.672	113.884	123.94	49.0802	575.697	626.772	336.616	82.1417	1188.59	90.5472	80.1413	210.35	620.21	225.801
MD10G1157900	53.8317	49.0534	46.9121	205.932	109.033	351.03	185.865	91.1069	88.2741	67.4852	484.263	725.106	194.517	820.534	235.668	786.629	1485.29	106.688	288.673	339.731
MD10G1159600	11.9626	9.00981	24.573	26.0847	38.9404	25.2453	28.4124	22.7767	23.1831	24.5401	29.1235	25.6523	37.893	41.5125	23.9084	56.592	30.053	22.6996	17.4954	32.2573
MD10G1178600	22.729	21.0229	6.70173	50.7966	59.7087	58.9056	46.1702	30.369	115.916	255.626	1.35458	5.13047	1.89465	84.7914	21.6314	11.3184	18.6996	3.78326	2.6243	84.418
MD10G1179300	7.17757	12.0131	17.8713	29.5169	31.8014	12.0216	7.10311	6.0738	8.02492	2.04501	39.9601	48.7394	18.3149	107.756	43.2628	69.3252	120.212	15.8897	30.6169	6.86326
MD10G1182800	101.682	36.0393	37.9765	146.212	153.815	239.229	108.914	211.064	98.0824	26.5851	44.7012	47.0293	47.3662	73.3092	63.7556	152.798	238.42	22.6996	87.4768	61.7693
MD10G1187000	221.308	341.372	227.859	157.881	113.576	131.035	72.2149	168.548	90.0574	61.3502	369.123	604.54	300.618	18.5481	206.067	104.695	25.3781	434.319	325.414	107.753
MD10G1188100	2.39252	8.00872	2.23391	5.49152	5.84107	1.20216	1.18385	0	1.78332	0	11.5139	21.3769	9.47325	2.64973	10.2464	2.8296	1.33569	40.1026	6.99814	4.80428
MD10G1189000	8.37383	19.0207	26.8069	58.3474	69.4438	30.0539	16.5739	37.9612	23.1831	8.18003	109.044	66.6961	54.3133	117.471	87.664	100.451	70.1236	124.091	100.598	18.5308
MD10G1194000	10.7663	8.00872	8.93564	12.3559	16.2252	13.2237	9.47081	13.666	8.02492	16.3601	14.2231	12.8262	17.0518	50.3449	51.2322	38.1996	29.3851	13.6198	8.74768	6.17693
MD10G1195200	26.3177	119.13	87.1225	3.4322	1.29801	1.20216	23.677	40.9981	9.80824	10.225	270.239	389.06	78.3122	25.6141	21.6314	5.6592	12.0212	59.0189	5.24861	20.5898
MD10G1207800	2.39252	0	2.23391	6.17796	1.94702	3.60647	1.18385	6.0738	7.13326	0	2.03187	10.2609	4.42085	7.06595	4.55397	16.9776	9.34982	2.26996	0.874768	1.37265
MD10G1212100	82.542	126.137	158.608	96.788	68.7948	64.9164	120.753	104.773	168.523	159.511	113.785	64.9859	63.155	28.2638	35.2933	33.9552	96.1696	518.307	153.084	112.557
MD10G1214100	7.17757	6.00654	2.23391	10.983	17.5232	6.01078	0	9.11069	2.67497	4.09001	102.948	135.957	52.4186	27.3806	29.6008	31.1256	20.7032	49.9391	50.7365	6.86326
MD10G1214300	41.8691	64.0698	53.6138	43.9322	27.9073	19.2345	33.1478	44.035	26.7497	16.3601	125.976	236.857	101.68	69.7763	59.2017	46.6884	65.4487	127.874	100.598	54.906
MD10G1219200	35.8878	39.0425	17.8713	45.305	37.6424	72.1294	73.3988	66.8117	57.9578	28.6301	10.8366	23.0871	17.0518	74.1925	30.7393	31.1256	126.89	10.5931	20.9944	15.0992
MD10G1222900	4.78504	15.0164	8.93564	12.3559	7.13908	4.80862	2.3677	6.0738	3.56663	0	61.6334	75.2468	69.4705	56.5276	67.1711	19.8072	20.7032	25.7262	27.9926	26.7667
MD10G1226500	1171.14	2437.65	3460.33	941.796	935.22	590.259	545.756	750.114	486.845	674.852	1589.6	1545.98	1419.72	430.14	1075.88	727.207	588.371	1134.98	1196.68	669.854
MD10G1232300	31.1028	31.0338	29.0408	43.2457	20.7682	27.6496	23.677	12.1476	24.0748	47.0352	14.2231	14.5363	19.578	23.8476	22.7699	31.1256	62.7774	33.2927	36.7402	29.512
MD10G1233500	4.78504	4.00436	11.1695	17.8474	29.2053	15.628	5.91926	7.59224	3.56663	4.09001	19.6414	17.1016	22.1042	37.0962	37.5703	38.1996	34.7279	30.2661	32.3664	10.2949
MD10G1234000	58.6168	70.0763	51.3799	73.4491	53.2186	21.6388	20.1255	36.4428	40.1246	4.09001	140.199	131.682	61.8919	17.6649	143.45	33.9552	27.3816	355.627	285.174	80.3001
MD10G1235500	375.626	301.328	136.268	416.669	377.073	431.574	690.185	507.162	484.17	116.565	740.956	607.105	279.145	740.158	380.257	737.111	1082.58	296.608	364.778	168.15
MD10G1238200	50.243	163.178	104.994	20.5932	40.8875	10.8194	10.6547	16.7029	7.13326	22.4951	117.849	168.45	74.5229	4.41622	31.8778	4.2444	4.67491	103.661	72.6057	62.4556
MD10G1239200	0	5.00545	0	104.339	218.066	26.4474	16.5739	24.2952	55.2828	18.4051	2.03187	6.84062	4.42085	815.234	96.7719	26.8812	33.3922	2.26996	1.74954	21.9624
MD10G1242500	31.1028	51.0556	71.4851	74.1355	135.643	52.8949	30.7801	103.255	57.9578	0	184.9	169.305	176.834	230.527	159.389	215.05	89.4911	18.1597	50.7365	9.60856
MD10G1246900	86.1308	169.184	893.564	181.907	322.557	100.981	63.928	135.142	67.766	55.2152	1353.9	1037.21	553.869	356.831	710.42	264.568	109.526	329.901	201.197	138.638
MD10G1249900	27.514	55.06	78.1868	18.5339	24.6623	2.40431	9.47081	21.2583	9.80824	12.27	36.5737	40.1887	61.8919	8.83244	37.5703	19.8072	7.34629	12.8631	14.8711	2.05898
MD10G1250500	56.2243	287.313	230.093	51.483	39.5894	20.4366	26.0447	27.3321	31.208	59.3052	120.558	149.639	76.4175	4.41622	22.7699	9.9036	3.33922	178.57	81.3534	4.11795
MD10G1253000	131.589	49.0534	93.8242	534.05	902.769	187.536	86.4212	227.767	63.3077	10.225	430.079	245.407	441.453	726.026	564.693	659.297	225.731	331.414	210.819	32.9436
MD10G1254300	393.57	653.712	415.507	453.737	417.961	313.763	292.411	350.762	416.404	359.921	834.422	1178.3	593.657	370.079	1111.17	312.671	231.074	978.352	1116.2	1260.09
MD10G1255800	77.757	118.129	147.438	36.3813	32.4504	16.8302	13.0224	47.0719	11.5916	2.04501	41.992	76.1019	101.68	8.83244	18.2159	8.4888	5.34275	34.806	6.12337	15.0992
MD10G1266100	5.9813	23.0251	37.9765	22.6525	29.2053	30.0539	30.7801	37.9612	18.7248	8.18003	22.3506	29.0726	47.9978	43.2789	25.0469	55.1772	24.7102	8.32318	13.9963	8.23591
MD10G1266400	2.39252	13.0142	2.23391	7.55084	2.59603	12.0216	11.8385	4.55535	6.24161	22.4951	62.988	111.16	20.2096	51.2281	27.3238	16.9776	38.0671	102.148	79.6039	214.82
MD10G1266900	26.3177	6.00654	8.93564	24.0254	13.6292	40.8733	24.8609	22.7767	24.9664	20.4501	14.2231	7.6957	9.47325	15.0151	13.6619	21.222	70.7915	49.9391	45.4879	16.4718
MD10G1270700	33.4953	105.114	20.1052	146.212	94.7551	143.057	108.914	68.3302	218.456	218.816	79.9203	250.538	24.6304	1182.66	128.65	530.55	2230.6	45.3992	71.731	270.412
MD10G1272800	1.19626	16.0174	4.46782	0.68644	4.54305	0	1.18385	0	2.67497	0	26.4143	29.9277	13.2625	1.76649	20.4929	1.4148	1.33569	133.171	21.8692	0.686326
MD10G1272900	0	3.00327	2.23391	0.68644	0	1.20216	0	0	0	0	4.74103	4.27539	0	0	2.27699	0	0	68.0988	11.372	0
MD10G1275500	0	0	0	0.68644	0.649007	0	0	1.51845	0	0	1.35458	0	2.5262	2.64973	13.6619	0	0	31.7794	10.4972	0.686326
MD10G1276500	75.3644	82.0894	288.174	159.254	99.2981	108.194	156.268	129.068	147.124	147.241	16.9323	39.3336	93.4694	75.959	76.2791	96.2064	155.608	35.5627	98.8488	72.7505
MD10G1276600	4.78504	2.00218	0	10.2966	6.49007	13.2237	8.28696	12.1476	8.02492	6.13502	0	1.71016	2.5262	6.18271	4.55397	9.9036	16.0283	1.51331	2.6243	2.05898
MD10G1277700	8.37383	5.00545	11.1695	13.0424	14.2782	8.41509	4.73541	13.666	8.91658	2.04501	2.03187	2.56523	6.3155	8.83244	6.83096	12.7332	16.6961	1.51331	6.12337	3.43163
MD10G1280500	7.17757	4.00436	11.1695	2.05932	3.24504	4.80862	2.3677	0	0	4.09001	2.70916	1.71016	11.9994	13.2487	1.13849	5.6592	4.00706	49.1824	44.6132	10.9812
MD10G1286300	0	0	2.23391	10.2966	26.6093	2.40431	3.55155	1.51845	3.56663	0	112.43	119.711	44.84	340.049	528.261	38.1996	14.0247	81.7185	91.8506	24.0214
MD10G1287500	102.878	166.181	13.4035	254.669	355.656	378.679	254.528	95.6623	633.969	61.3502	11.5139	17.9566	27.7882	537.896	25.0469	72.1548	176.979	12.8631	23.6187	79.6138
MD10G1287600	2.39252	7.00763	2.23391	2.74576	1.94702	2.40431	0	1.51845	1.78332	4.09001	21.6733	14.5363	6.3155	5.29946	4.55397	2.8296	0.667844	9.07984	7.87291	2.05898
MD10G1289500	0	0	0	16.4746	44.1325	7.21294	1.18385	1.51845	2.67497	0	14.9004	22.232	18.3149	56.5276	67.1711	32.5404	13.3569	31.0228	16.6206	2.7453
MD10G1290900	8.37383	10.0109	2.23391	23.339	16.8742	45.6819	8.28696	15.1845	7.13326	0	16.9323	23.9422	10.1048	31.7968	13.6619	55.1772	72.795	7.56653	13.9963	8.92223
MD10G1293100	180.635	158.172	111.695	271.144	217.417	266.879	300.698	147.29	875.608	6155.47	188.964	95.7687	118.731	408.942	182.159	90.5472	948.339	218.673	162.707	909.381
MD10G1293800	13.1589	22.024	37.9765	116.695	148.623	40.8733	29.5963	53.1457	26.7497	8.18003	100.916	132.537	131.362	176.649	109.295	169.776	98.8409	75.6653	90.1011	17.8445
MD10G1294600	37.0841	20.0218	22.3391	41.1864	34.3974	49.2884	62.7441	50.1088	49.9328	26.5851	21.6733	21.3769	15.1572	55.6444	45.5397	63.666	90.159	9.07984	48.1122	25.394
MD10G1296500	1035.96	4793.22	4896.73	2108.06	4006.97	1770.78	1696.46	1474.41	1985.72	464.217	7989.99	9992.44	3769.72	12416.6	7106.48	2764.52	1474.6	3820.34	2695.16	7805.58
MD10G1299400	72.9719	143.156	33.5086	35.0084	37.6424	34.8625	74.5826	60.738	39.2329	24.5401	1596.37	3320.27	361.878	893.843	338.133	312.671	302.533	1637.4	850.274	1159.2
MD10G1302700	5.9813	12.0131	11.1695	4.11864	8.4371	4.80862	11.8385	1.51845	8.02492	2.04501	20.3187	37.6234	13.2625	15.8984	23.9084	4.2444	7.34629	15.1331	23.6187	13.0402
MD10G1304000	2275.29	2707.95	1921.16	1460.74	1950.92	1455.81	915.117	2040.8	965.665	349.696	2047.45	2959.42	2395.47	1133.2	1691.8	1085.15	440.777	1624.53	1607.82	2124.18
MD10G1305700	34.6916	49.0534	40.2104	29.5169	37.6424	13.2237	14.2062	16.7029	13.3749	22.4951	42.6693	74.3918	34.1037	8.83244	62.6171	14.148	10.6855	17.403	38.4898	12.3539
MD10G1308100	44.2617	48.0523	96.0581	84.4321	72.6888	31.2561	22.4932	30.369	26.7497	10.225	48.7649	57.2902	68.8389	16.7816	77.4176	29.7108	24.7102	76.422	167.955	102.263
MD10G1308700	33.4953	22.024	17.8713	62.466	50.6226	54.097	59.1926	51.6273	65.9827	47.0352	27.7689	26.5074	13.8941	61.8271	37.5703	43.8588	162.954	38.5893	58.6094	38.4342
MD10G1310600	7.17757	1.00109	0	6.17796	1.29801	30.0539	4.73541	7.59224	6.24161	10.225	8.80477	5.98554	3.15775	24.7308	3.41548	26.8812	46.7491	0	8.74768	2.7453
MD10G1311000	35.8878	31.0338	8.93564	13.0424	8.4371	24.0431	47.3541	7.59224	32.0997	139.06	18.9641	61.5656	8.21015	42.3957	165.082	7.074	42.0742	478.961	136.464	72.0642
MD10G1311100	49.0467	36.0393	26.8069	54.9152	47.3775	92.566	47.3541	44.035	86.4908	196.321	30.4781	144.508	35.9983	72.426	36.4318	165.532	374.661	46.1558	52.4861	34.3163
MD10G1311900	484.486	615.671	321.683	538.169	491.299	659.984	634.544	432.758	805.167	791.418	1391.15	982.484	365.667	778.138	594.294	609.779	367.982	1319.6	705.938	2137.22
MD10G1312900	59.813	70.0763	67.0173	59.0338	53.2186	36.0647	36.6994	31.8874	36.558	44.9902	60.2788	41.0437	65.6812	10.5989	86.5255	42.444	23.3745	155.114	122.467	99.5172
MD10G1319300	2.39252	7.00763	4.46782	10.983	9.73511	6.01078	7.10311	6.0738	53.4995	167.691	2.03187	2.56523	7.5786	72.426	12.5234	11.3184	4.67491	5.29657	6.99814	10.2949
MD10G1319700	15.5514	19.0207	8.93564	32.2627	29.2053	31.2561	28.4124	36.4428	18.7248	20.4501	10.8366	19.6668	25.262	22.0811	22.7699	42.444	74.1307	25.7262	33.2412	12.3539
MD10G1320400	116.037	67.0731	100.526	150.33	121.364	159.887	151.533	122.994	148.015	151.331	77.8884	70.9715	61.2603	123.654	75.1406	128.747	319.897	79.4486	173.204	169.522
MD10G1324500	14.3551	43.0469	62.5495	9.61016	14.2782	12.0216	14.2062	12.1476	10.6999	12.27	25.0597	39.3336	37.2614	7.94919	28.4623	7.074	8.01413	34.0494	75.23	38.4342
MD10G1326000	44.2617	26.0283	8.93564	96.788	83.0729	98.5768	48.5379	100.218	53.4995	32.7201	50.7968	42.7539	44.84	90.9741	83.11	120.258	102.18	23.4562	52.4861	21.9624
MD10G1329000	5.9813	6.00654	2.23391	11.6695	9.73511	26.4474	17.7578	7.59224	34.7747	241.311	2.03187	0	2.5262	55.6444	5.69247	0	10.0177	3.02661	2.6243	24.7077
MD10G1329600	3.58878	14.0153	4.46782	3.4322	7.13908	0	0	3.0369	0.891658	0	18.2868	17.9566	35.3668	4.41622	14.8004	8.4888	0	27.2395	2.6243	1.37265
MD10G1332400	1256.07	866.944	638.898	784.601	1015.05	925.66	1470.34	2165.31	1477.48	1327.21	400.279	617.366	2388.52	572.342	3256.09	938.013	664.505	2052.8	2390.74	428.953
MD10G1333000	57.4205	62.0676	80.4207	160.627	144.729	169.504	175.21	206.509	130.182	96.1153	144.94	86.3629	109.89	221.694	159.389	244.76	476.841	76.422	210.819	70.0052
MD10G1335500	41.8691	50.0545	58.0816	42.5593	34.3974	19.2345	40.251	47.0719	16.9415	4.09001	59.6015	76.1019	99.7849	15.8984	117.265	22.6368	6.0106	102.905	96.2245	32.2573
MD10G1335900	23.9252	39.0425	42.4443	24.7118	26.6093	24.0431	36.6994	50.1088	38.3413	65.4402	33.8645	19.6668	23.9989	23.8476	12.5234	26.8812	24.7102	155.114	48.987	50.7881
MD10G1342500	25.1215	46.0502	6.70173	58.3474	75.2849	62.5121	84.0535	19.7398	255.014	175.871	8.80477	13.6812	5.68395	302.069	54.6477	21.222	30.7208	9.83649	8.74768	72.0642
MD11G1001900	31.1028	75.0818	80.4207	37.0678	24.0133	26.4474	40.251	69.8486	98.0824	114.52	65.0199	38.4785	26.5251	11.4822	27.3238	19.8072	48.7526	350.33	146.961	40.4932
MD11G1002000	7.17757	4.00436	2.23391	4.11864	3.24504	6.01078	2.3677	12.1476	3.56663	2.04501	5.41832	3.42031	4.42085	0.883244	2.27699	0	0	12.1064	2.6243	10.2949
MD11G1004100	37.0841	74.0807	58.0816	215.542	130.45	24.0431	29.5963	74.404	73.1159	47.0352	149.681	359.988	204.622	152.801	212.898	67.9104	71.4593	102.905	217.817	135.206
MD11G1009400	38.2803	27.0294	8.93564	40.5	30.5033	69.725	78.1342	28.8505	70.441	47.0352	54.1832	71.8265	6.94705	178.415	22.7699	172.606	250.442	12.1064	22.744	54.2197
MD11G1011100	215.327	81.0883	42.4443	192.89	137.59	343.817	237.954	273.321	216.673	157.466	39.9601	36.7683	39.7876	128.954	40.9858	176.85	219.721	15.8897	65.6076	62.4556
MD11G1012400	1.19626	0	0	6.8644	7.78809	7.21294	8.28696	6.0738	1.78332	2.04501	2.70916	1.71016	8.8417	29.147	13.6619	16.9776	8.68197	5.29657	2.6243	2.05898
MD11G1012600	21.5327	8.00872	2.23391	24.7118	38.9404	39.6711	20.1255	37.9612	25.8581	4.09001	31.1554	24.7973	10.1048	45.0454	10.2464	16.9776	91.4946	6.80988	14.8711	5.4906
MD11G1012700	10.7663	6.00654	11.1695	23.339	17.5232	12.0216	15.3901	15.1845	9.80824	0	8.80477	5.13047	10.7363	18.5481	22.7699	16.9776	8.68197	0	5.24861	0.686326
MD11G1018800	19.1402	54.0589	24.573	24.7118	24.6623	18.0323	2.3677	18.2214	6.24161	4.09001	48.7649	98.3339	36.6299	13.2487	38.7088	9.9036	9.34982	74.9086	69.1067	6.17693
MD11G1020500	124.411	157.171	203.286	97.4745	84.371	52.8949	79.3181	95.6623	79.3576	63.3952	145.617	257.378	131.362	106.873	142.312	66.4956	46.0812	232.292	148.711	188.74
MD11G1023100	4977.64	2298.5	1666.5	2929.04	2548.65	6670.76	5051.49	5111.1	3493.52	1944.8	2555.42	1894.85	2656.3	3320.11	2346.44	7098.05	4579.41	898.147	2261.27	1938.18
MD11G1026900	10.7663	22.024	2.23391	45.9915	75.9339	49.2884	27.2286	6.0738	79.3576	4.09001	0.67729	8.55078	7.5786	392.16	13.6619	21.222	52.7597	2.26996	6.99814	8.23591
MD11G1027000	8.37383	10.0109	0	12.3559	13.6292	10.8194	14.2062	7.59224	30.3164	96.1153	0	3.42031	4.42085	51.2281	5.69247	1.4148	10.6855	3.02661	12.2467	20.5898
MD11G1027500	4.78504	13.0142	15.6374	32.2627	33.7484	6.01078	13.0224	9.11069	10.6999	4.09001	96.8525	175.291	35.3668	15.8984	33.0163	33.9552	25.3781	296.608	157.458	11.6675
MD11G1027600	14.3551	32.0349	4.46782	43.2457	72.0398	58.9056	52.0895	16.7029	166.74	10.225	2.03187	8.55078	5.68395	223.461	6.83096	18.3924	46.7491	4.53992	4.37384	18.5308
MD11G1028200	178.243	142.155	223.391	305.466	246.623	230.814	139.694	124.513	164.957	26.5851	640.039	259.089	262.093	965.386	188.99	813.51	2017.56	140.737	266.804	194.916
MD11G1031500	138.766	234.255	75.9529	200.44	160.305	263.272	224.932	244.47	386.98	202.456	239.083	130.827	107.363	129.837	85.387	179.68	228.403	1238.64	280.8	421.404
MD11G1032600	1.19626	8.00872	17.8713	26.0847	21.4172	16.8302	14.2062	10.6291	16.0498	6.13502	26.4143	23.0871	17.6834	29.147	25.0469	25.4664	21.371	9.07984	20.9944	8.23591
MD11G1034300	2.39252	8.00872	11.1695	24.0254	35.0464	16.8302	2.3677	10.6291	9.80824	0	60.2788	47.0293	54.3133	38.8627	55.7862	49.518	49.4205	15.8897	31.4916	10.2949
MD11G1041800	15.5514	28.0305	37.9765	21.9661	22.7153	12.0216	17.7578	24.2952	9.80824	6.13502	33.1872	27.3625	51.7871	15.8984	36.4318	5.6592	6.0106	34.806	7.87291	8.23591
MD11G1052900	824.224	232.253	292.642	1026.91	947.551	1150.46	1029.95	797.186	1267.05	1114.53	836.453	1256.96	1086.27	7392.75	1022.37	3919	5621.91	388.92	511.739	1739.84
MD11G1054100	17726.2	64680.4	67267.5	11042.8	13230.7	3174.89	2339.29	7739.53	1633.52	1380.38	67145.9	61939.3	46555.3	621.804	28255.1	2847.99	1598.15	18076.4	36127	3982.06
MD11G1054900	39.4766	62.0676	46.9121	39.1271	36.9934	19.2345	13.0224	30.369	24.9664	22.4951	81.2748	78.6672	61.8919	42.3957	45.5397	19.8072	25.3781	124.848	38.4898	84.418
MD11G1059400	27.514	74.0807	51.3799	39.8135	36.9934	24.0431	44.9864	28.8505	48.1495	24.5401	115.139	147.073	46.7347	32.68	193.544	26.8812	52.0918	281.475	233.563	250.509
MD11G1062500	177.047	319.348	256.9	203.873	204.437	179.121	157.452	170.066	192.598	247.446	384.701	505.351	267.777	232.293	436.043	159.872	122.215	579.596	377.025	280.707
MD11G1065300	4.78504	6.00654	8.93564	24.7118	33.7484	13.2237	16.5739	12.1476	11.5916	2.04501	37.9283	26.5074	40.4192	68.893	70.5866	56.592	27.3816	33.2927	33.2412	15.7855
MD11G1065800	2.39252	19.0207	11.1695	6.17796	11.0331	6.01078	8.28696	13.666	16.0498	10.225	27.7689	44.464	17.0518	6.18271	28.4623	14.148	5.34275	81.7185	34.9907	20.5898
MD11G1067400	52.6355	24.0262	51.3799	39.1271	35.6954	56.5013	87.605	65.2933	57.9578	57.2602	15.5777	16.2465	35.3668	57.4109	55.7862	46.6884	44.7456	16.6464	28.8673	51.4744
MD11G1069200	4.78504	9.00981	4.46782	17.161	16.2252	6.01078	9.47081	28.8505	21.3998	8.18003	8.12748	15.3914	70.102	57.4109	81.9715	32.5404	32.0565	16.6464	34.1159	17.1581
MD11G1070800	244.037	428.467	1052.17	663.787	364.742	450.808	201.255	247.507	348.638	343.561	2959.76	1354.44	928.378	4787.18	1469.8	2589.08	1097.27	5092.27	1567.58	30358.2
MD11G1071600	0	0	0	1.37288	1.29801	2.40431	5.91926	0	2.67497	12.27	0	0	1.89465	16.7816	3.41548	0	2.67138	0	1.74954	4.11795
MD11G1075900	87.327	130.142	189.882	109.83	101.894	79.3423	66.2957	89.5885	85.5992	36.8101	142.908	188.117	131.362	68.0098	122.957	86.3028	86.1519	294.338	348.158	175.699
MD11G1076600	65.7944	170.185	53.6138	30.2034	29.8543	37.2668	37.8833	63.7748	32.9913	22.4951	258.048	594.279	260.83	188.131	449.705	128.747	40.0706	240.616	284.3	158.541
MD11G1083900	139.963	152.166	131.801	581.415	864.478	177.919	207.174	182.214	222.023	386.506	660.358	515.612	554.501	1181.78	1300.16	976.212	697.897	415.402	743.553	219.624
MD11G1084300	13.1589	9.00981	4.46782	17.8474	9.0861	21.6388	17.7578	13.666	19.6165	34.7651	10.1594	7.6957	7.5786	24.7308	10.2464	31.1256	22.0389	4.53992	6.99814	11.6675
MD11G1091000	76.5607	51.0556	46.9121	73.4491	79.1789	132.237	79.3181	122.994	45.4746	24.5401	31.8326	22.232	58.7341	153.684	69.4481	125.917	82.8127	44.6425	57.7347	45.9838
MD11G1093700	343.327	397.433	835.482	573.864	647.709	138.248	74.5826	551.197	75.7909	32.7201	1207.61	1523.75	1736.13	211.095	593.155	212.22	88.1554	2565.81	663.074	207.27
MD11G1093800	108.86	552.602	225.625	72.0762	122.662	34.8625	24.8609	51.6273	22.2914	2.04501	1158.17	1894	1100.16	34.4465	300.562	116.014	28.7173	1342.3	130.34	10.2949
MD11G1093900	10701.8	2914.17	3201.19	5512.11	5334.84	9897.35	8156.74	9124.36	5828.77	1572.61	6320.47	4182.19	3715.41	9641.49	4038.24	11816.4	7949.35	2045.99	1866.75	4034.22
MD11G1099600	4.78504	3.00327	11.1695	17.161	25.9603	14.4259	27.2286	7.59224	13.3749	18.4051	25.0597	15.3914	21.4727	48.5784	21.6314	26.8812	63.4452	32.5361	41.1141	13.0402
MD11G1101600	40.6729	17.0185	15.6374	32.2627	35.0464	40.8733	23.677	36.4428	24.9664	26.5851	12.1912	9.40586	20.2096	37.0962	23.9084	35.37	32.0565	15.8897	14.8711	34.3163
MD11G1108500	629.233	218.238	299.344	498.355	464.04	724.9	505.505	514.754	376.28	321.066	86.6932	104.319	226.095	367.429	161.666	287.204	289.844	39.346	107.596	125.598
MD11G1109600	9.57009	14.0153	17.8713	7.55084	14.9272	3.60647	9.47081	12.1476	13.3749	24.5401	14.9004	14.5363	10.1048	4.41622	11.3849	5.6592	10.6855	48.4258	40.2393	24.7077
MD11G1110400	5.9813	7.00763	8.93564	21.2796	18.8212	24.0431	27.2286	36.4428	33.883	2.04501	16.9323	18.8117	19.578	100.69	23.9084	79.2288	71.4593	10.5931	13.9963	23.3351
MD11G1110500	7.17757	1.00109	4.46782	4.80508	3.24504	6.01078	8.28696	12.1476	11.5916	6.13502	0.67729	5.13047	8.21015	10.5989	7.96945	8.4888	22.0389	5.29657	11.372	16.4718
MD11G1114400	10.7663	12.0131	8.93564	8.23728	8.4371	7.21294	5.91926	4.55535	4.45829	2.04501	21.6733	35.9133	15.7887	2.64973	9.10795	9.9036	4.00706	29.5095	33.2412	13.0402
MD11G1116500	0	3.00327	0	6.17796	6.49007	7.21294	2.3677	4.55535	3.56663	0	2.03187	1.71016	0.63155	46.8119	21.6314	15.5628	16.6961	6.80988	4.37384	2.05898
MD11G1117700	439.028	362.395	196.584	384.406	297.245	194.749	230.851	241.433	273.739	165.646	292.589	365.973	189.465	105.106	325.609	147.139	206.364	450.965	936.002	319.141
MD11G1120900	10.7663	16.0174	8.93564	13.0424	10.3841	6.01078	4.73541	15.1845	12.4832	38.8551	7.45019	9.40586	19.578	5.29946	14.8004	9.9036	7.34629	15.8897	18.3701	20.5898
MD11G1121200	541.906	353.385	493.694	660.355	477.669	854.733	590.742	467.682	478.82	271.986	306.135	253.958	267.777	440.739	193.544	524.891	1538.71	313.254	352.531	603.966
MD11G1125700	17.9439	18.0196	26.8069	64.5254	85.02	19.2345	27.2286	28.8505	33.883	42.9451	141.554	136.812	85.2592	155.451	142.312	125.917	127.558	121.064	115.469	21.9624
MD11G1131400	145.944	147.16	457.951	551.211	510.769	294.528	157.452	277.876	210.431	163.601	667.131	492.525	464.821	740.158	683.096	696.082	1477.27	786.162	1073.34	225.801
MD11G1133400	192.598	113.123	89.3564	301.347	233.643	229.612	279.389	204.991	294.247	179.961	78.5657	103.464	80.2068	320.618	133.204	172.606	431.427	80.9619	156.583	96.7719
MD11G1136200	19.1402	21.0229	44.6782	89.2372	170.689	32.4582	37.8833	28.8505	32.0997	10.225	77.8884	65.841	97.8902	201.38	155.974	220.709	121.548	133.928	127.716	6.86326
MD11G1138100	27.514	20.0218	33.5086	45.9915	42.8345	56.5013	44.9864	44.035	33.883	10.225	4.74103	11.9711	26.5251	42.3957	36.4318	43.8588	36.7314	4.53992	32.3664	17.1581
MD11G1138800	2.39252	0	4.46782	0	2.59603	1.20216	1.18385	1.51845	1.78332	4.09001	24.3824	21.3769	18.3149	45.9287	36.4318	4.2444	2.67138	13.6198	20.9944	28.1393
MD11G1140600	29.9065	23.0251	17.8713	26.0847	31.8014	33.6604	48.5379	25.8136	22.2914	26.5851	46.0557	35.0582	66.9443	21.1979	45.5397	67.9104	26.0459	10.5931	18.3701	11.6675
MD11G1140800	7.17757	6.00654	4.46782	20.5932	17.5232	7.21294	20.1255	16.7029	12.4832	16.3601	4.06374	5.13047	10.7363	7.94919	20.4929	19.8072	18.0318	13.6198	21.8692	9.60856
MD11G1143500	635.215	751.819	373.063	930.126	1146.15	1615.7	1288.03	1263.35	2439.58	670.762	566.892	491.67	701.652	2413.02	488.414	1522.32	683.205	80.9619	174.954	463.956
MD11G1148200	1064.67	1778.94	435.612	340.474	469.881	1429.36	291.227	1002.18	1703.96	188.141	742.31	1029.51	730.703	546.728	482.721	817.754	323.237	515.281	574.722	376.793
MD11G1149200	122.019	102.111	218.923	585.533	650.305	244.038	107.73	285.468	151.582	100.205	379.96	359.133	443.979	392.16	642.11	578.653	426.752	639.372	568.599	88.536
MD11G1150600	13.1589	6.00654	51.3799	29.5169	61.0067	27.6496	4.73541	33.4059	11.5916	6.13502	35.2191	34.2031	30.9459	61.8271	75.1406	46.6884	48.7526	35.5627	47.2375	7.54958
MD11G1157200	19.1402	29.0316	33.5086	16.4746	11.6821	7.21294	20.1255	19.7398	7.13326	8.18003	92.1115	167.595	38.5245	9.71568	10.2464	9.9036	18.6996	153.601	39.3646	24.7077
MD11G1158600	123.215	64.0698	93.8242	92.6694	73.3378	119.013	119.569	122.994	131.074	261.761	32.5099	35.0582	59.3657	89.2076	88.8025	79.2288	120.88	34.806	112.845	70.6915
MD11G1159100	123.215	243.265	138.502	54.9152	45.4305	26.4474	37.8833	59.2195	35.6663	16.3601	603.466	790.092	250.725	126.304	229.976	113.184	90.159	365.463	126.841	69.3189
MD11G1161900	5.9813	4.00436	20.1052	19.9068	24.6623	8.41509	11.8385	7.59224	8.91658	8.18003	22.3506	16.2465	23.3673	48.5784	42.1243	36.7848	21.371	15.1331	14.8711	4.11795
MD11G1176500	2.39252	13.0142	0	8.23728	7.13908	3.60647	14.2062	7.59224	64.1994	143.15	2.03187	1.71016	2.5262	63.5936	6.83096	4.2444	14.6926	11.3498	7.87291	13.7265
MD11G1178400	13.1589	18.0196	13.4035	10.2966	7.78809	0	3.55155	1.51845	0	16.3601	56.8924	71.8265	15.7887	26.4973	13.6619	16.9776	21.371	132.414	81.3534	44.6112
MD11G1178500	1.19626	3.00327	0	1.37288	2.59603	0	0	1.51845	0.891658	0	12.1912	12.8262	10.1048	5.29946	9.10795	1.4148	2.67138	28.7528	13.9963	33.63
MD11G1183800	369.645	250.273	178.713	428.339	311.524	545.779	517.343	438.832	521.62	470.352	177.45	262.509	196.412	507.865	193.544	451.321	848.162	100.635	232.688	297.865
MD11G1189000	782.355	2411.63	2350.07	510.711	414.067	347.423	203.622	217.138	221.131	308.796	2266.89	3087.69	411.139	196.963	336.994	321.16	419.406	3016.78	1082.96	433.758
MD11G1190600	11.9626	39.0425	31.2747	30.2034	27.9073	22.841	14.2062	28.8505	26.7497	34.7651	60.2788	107.74	37.2614	65.36	72.8636	26.8812	24.0424	65.0722	62.9833	39.8069
MD11G1191000	10.7663	5.00545	17.8713	19.2203	14.9272	14.4259	10.6547	9.11069	7.13326	10.225	19.6414	15.3914	5.0524	43.2789	9.10795	26.8812	71.4593	2.26996	13.9963	6.86326
MD11G1191100	19.1402	20.0218	15.6374	28.8305	16.2252	21.6388	24.8609	24.2952	21.3998	18.4051	16.9323	29.0726	19.578	76.8422	17.0774	60.8364	66.1166	11.3498	23.6187	16.4718
MD11G1194100	0	0	8.93564	6.17796	7.13908	1.20216	0	4.55535	3.56663	8.18003	9.48206	3.42031	8.21015	1.76649	5.69247	9.9036	8.01413	21.1863	6.99814	0
MD11G1196500	4.78504	1.00109	2.23391	2.05932	3.24504	7.21294	3.55155	1.51845	7.13326	8.18003	0	0	1.89465	7.94919	2.27699	7.074	2.00353	1.51331	5.24861	5.4906
MD11G1200000	0	0	0	8.92372	8.4371	0	0	0	7.13326	4.09001	0	0.855078	0	93.6238	12.5234	1.4148	5.34275	1.51331	0	0.686326
MD11G1200800	4.78504	3.00327	13.4035	22.6525	14.9272	8.41509	3.55155	6.0738	7.13326	2.04501	12.1912	17.9566	32.209	15.0151	12.5234	19.8072	26.0459	13.6198	19.2449	4.11795
MD11G1203300	200.972	616.672	529.436	168.178	161.603	81.7466	168.107	104.773	158.715	141.105	484.263	809.759	305.67	93.6238	607.956	77.814	96.8374	749.843	770.67	91.9676
MD11G1203400	14.3551	24.0262	11.1695	15.7881	6.49007	4.80862	4.73541	6.0738	5.34995	8.18003	24.3824	9.40586	16.4203	6.18271	45.5397	7.074	10.6855	80.2052	61.2337	6.17693
MD11G1203500	9.57009	33.036	22.3391	2.74576	7.13908	1.20216	3.55155	4.55535	10.6999	12.27	31.1554	46.1742	23.3673	7.06595	78.5561	11.3184	6.67844	128.631	91.8506	6.86326
MD11G1203600	318.205	612.667	643.366	235.449	231.047	126.226	99.4435	139.697	126.615	75.6653	468.685	505.351	461.663	73.3092	500.937	157.043	146.258	1744.09	1158.19	101.576
MD11G1206300	9.57009	11.012	6.70173	2.74576	9.73511	9.61725	4.73541	3.0369	4.45829	6.13502	13.5458	9.40586	4.42085	0.883244	5.69247	0	0	6.80988	15.7458	0.686326
MD11G1214000	17.9439	18.0196	26.8069	33.6356	29.8543	13.2237	35.5155	21.2583	33.883	20.4501	11.5139	13.6812	24.6304	20.3146	35.2933	24.0516	50.0883	37.076	24.4935	27.453
MD11G1220400	28.7103	53.0578	33.5086	34.322	35.0464	15.628	16.5739	16.7029	15.1582	12.27	65.0199	64.1308	40.4192	16.7816	7.96945	21.222	7.34629	15.1331	17.4954	30.8847
MD11G1220600	17.9439	70.0763	33.5086	12.3559	14.9272	3.60647	11.8385	7.59224	5.34995	22.4951	89.4023	129.117	46.7347	27.3806	23.9084	21.222	9.34982	74.9086	53.3608	48.0428
MD11G1228000	84.9345	50.0545	69.2512	85.1186	74.6358	84.1509	62.7441	62.2564	123.94	265.851	18.2868	24.7973	42.9454	69.7763	39.8473	65.0808	86.8197	28.7528	50.7365	98.1446
MD11G1229600	62.2056	62.0676	64.7834	203.186	140.186	106.992	111.282	54.6642	85.5992	51.1252	92.1115	108.595	83.9961	72.426	371.149	93.3768	67.4523	176.3	363.029	218.252
MD11G1232500	23.9252	67.0731	44.6782	19.2203	25.3113	10.8194	10.6547	10.6291	23.1831	8.18003	115.817	112.87	57.471	33.5633	84.2485	15.5628	24.0424	144.521	195.948	70.6915
MD11G1233100	8.37383	8.00872	26.8069	61.7796	17.5232	10.8194	5.91926	10.6291	12.4832	10.225	35.8964	38.4785	27.7882	56.5276	99.0489	41.0292	20.7032	83.2318	42.8636	81.6727
MD11G1233900	92.1121	102.111	118.397	111.89	99.2981	139.45	151.533	110.847	181.007	28.6301	95.4979	73.5367	97.2587	35.3298	153.697	161.287	36.7314	8.32318	44.6132	13.7265
MD11G1239200	2.39252	1.00109	0	28.8305	33.7484	4.80862	4.73541	10.6291	5.34995	0	14.2231	12.8262	7.5786	60.9438	44.4012	45.2736	36.7314	12.8631	22.744	1.37265
MD11G1240900	28.7103	12.0131	13.4035	17.161	20.7682	26.4474	35.5155	24.2952	27.6414	12.27	55.5378	32.493	32.8406	146.618	33.0163	107.525	253.781	29.5095	39.3646	59.7103
MD11G1242200	3.58878	3.00327	2.23391	8.92372	6.49007	7.21294	8.28696	6.0738	2.67497	0	3.38645	3.42031	3.15775	10.5989	6.83096	22.6368	12.689	0.756653	1.74954	2.7453
MD11G1242400	14.3551	14.0153	2.23391	41.8728	50.6226	42.0755	21.3093	34.9243	31.208	4.09001	5.41832	21.3769	11.3679	235.826	29.6008	50.9328	46.0812	12.1064	20.9944	15.0992
MD11G1244800	3.58878	2.00218	17.8713	8.92372	11.0331	2.40431	3.55155	1.51845	3.56663	2.04501	41.992	17.1016	37.893	0.883244	56.9247	4.2444	9.34982	22.6996	180.202	25.394
MD11G1245000	141.159	224.244	402.104	113.949	188.861	98.5768	56.8249	77.4409	94.5157	57.2602	365.737	289.016	288.618	116.588	261.854	117.428	91.4946	238.346	293.047	315.71
MD11G1245400	64.5981	62.0676	71.4851	53.5423	61.6557	45.6819	44.9864	47.0719	41.0163	67.4852	58.247	70.1164	63.7865	44.1622	63.7556	21.222	16.0283	93.825	80.4786	65.8873
MD11G1251800	439.028	199.217	187.648	448.245	358.901	597.471	385.936	373.538	405.704	842.543	177.45	117.146	154.098	402.759	195.821	356.53	814.77	143.764	367.402	568.278
MD11G1252400	0	3.00327	4.46782	21.2796	22.7153	7.21294	3.55155	3.0369	3.56663	0	14.9004	16.2465	22.1042	26.4973	21.6314	12.7332	7.34629	47.6691	13.1215	2.05898
MD11G1255700	11.9626	30.0327	8.93564	7.55084	14.2782	2.40431	2.3677	4.55535	0	0	121.235	248.828	76.4175	22.9643	66.0326	18.3924	4.67491	229.266	21.8692	17.1581
MD11G1262100	15.5514	10.0109	11.1695	26.7712	43.4835	9.61725	14.2062	10.6291	8.02492	2.04501	891.314	725.106	162.308	168.7	155.974	58.0068	56.7668	786.162	352.531	88.536
MD11G1270900	1.19626	3.00327	0	7.55084	6.49007	10.8194	8.28696	0	16.0498	18.4051	0	1.71016	0	67.1265	13.6619	1.4148	24.7102	10.5931	3.49907	37.0616
MD11G1271400	75.3644	259.282	335.086	108.458	172.636	33.6604	43.8025	47.0719	53.4995	28.6301	358.964	353.147	195.78	38.8627	173.051	72.1548	52.0918	272.395	246.685	32.2573
MD11G1271600	23.9252	43.0469	26.8069	34.322	38.2914	31.2561	23.677	25.8136	20.5081	10.225	45.3784	31.6379	39.1561	16.7816	28.4623	15.5628	8.68197	26.4829	26.243	10.9812
MD11G1272000	132.785	283.309	107.228	43.9322	46.7285	13.2237	35.5155	80.4778	25.8581	10.225	194.382	181.276	114.31	14.1319	51.2322	22.6368	9.34982	89.2851	83.9777	38.4342
MD11G1272100	13.1589	28.0305	15.6374	13.0424	14.2782	1.20216	3.55155	9.11069	6.24161	10.225	54.8605	45.3191	32.209	7.06595	45.5397	14.148	13.3569	83.9885	55.1104	10.2949
MD11G1272400	13.1589	45.0491	22.3391	9.61016	3.24504	6.01078	5.91926	9.11069	4.45829	18.4051	151.036	190.682	28.4197	19.4314	10.2464	8.4888	12.689	152.087	15.7458	10.9812
MD11G1273700	14.3551	11.012	6.70173	45.9915	37.6424	42.0755	26.0447	16.7029	81.1409	73.6203	1.35458	3.42031	4.42085	46.8119	12.5234	5.6592	21.371	4.53992	12.2467	21.2761
MD11G1274100	136.374	293.319	194.35	154.449	196	103.385	71.0311	154.882	82.9242	32.7201	476.135	744.773	380.824	74.1925	572.662	152.798	116.873	1050.23	1473.98	91.9676
MD11G1276500	15.5514	21.0229	33.5086	65.2118	70.0928	34.8625	26.0447	28.8505	39.2329	38.8551	71.7928	73.5367	34.1037	114.822	69.4481	74.9844	144.922	93.0683	98.8488	30.1983
MD11G1277800	15.5514	26.0283	15.6374	8.23728	19.4702	1.20216	2.3677	10.6291	6.24161	2.04501	64.3426	61.5656	28.4197	13.2487	59.2017	21.222	10.6855	21.9429	34.9907	4.80428
MD11G1287900	533.532	1784.94	2957.7	988.474	1676.39	300.539	175.21	428.203	115.916	34.7651	10519	11733.4	1720.34	860.28	1847.77	666.371	517.579	7694.4	9204.31	858.593
MD11G1288500	34.6916	19.0207	13.4035	12.3559	8.4371	15.628	5.91926	3.0369	8.02492	4.09001	77.8884	111.16	34.1037	55.6444	17.0774	26.8812	22.0389	152.087	38.4898	47.3565
MD11G1289800	50.243	59.0643	84.8886	349.398	382.265	90.1617	49.7218	101.736	60.6327	12.27	268.207	291.582	215.358	321.501	495.245	241.931	200.353	410.863	358.655	56.965
MD11G1297800	7.17757	1.00109	6.70173	13.0424	11.0331	19.2345	22.4932	21.2583	16.9415	34.7651	8.80477	5.13047	4.42085	11.4822	14.8004	9.9036	20.0353	10.5931	17.4954	6.17693
MD11G1298300	2.39252	1.00109	0	11.6695	14.2782	3.60647	4.73541	6.0738	10.6999	6.13502	2.03187	5.13047	0.63155	17.6649	6.83096	11.3184	66.1166	1.51331	5.24861	0
MD11G1298900	770.392	346.377	627.728	976.804	835.921	947.299	737.54	839.702	704.41	241.311	2048.8	1465.6	871.539	1437.04	929.011	1778.4	5750.14	1232.59	1802.9	548.374
MD11G1300000	4.78504	3.00327	2.23391	35.0084	48.6756	12.0216	2.3677	6.0738	0.891658	0	18.2868	18.8117	17.0518	9.71568	37.5703	8.4888	7.34629	20.4296	36.7402	7.54958
MD11G1302100	28.7103	83.0905	154.14	53.5423	27.9073	38.469	27.2286	53.1457	89.1658	85.8903	51.4741	27.3625	25.8935	8.83244	19.3544	12.7332	32.0565	417.672	102.348	43.2385
MD11G1304500	7.17757	14.0153	24.573	127.678	265.444	24.0431	5.91926	27.3321	15.1582	0	203.187	177.856	266.514	513.165	233.391	465.469	182.321	79.4486	181.077	7.54958
MD11G1305700	172.262	137.149	209.987	137.288	149.921	104.588	94.7081	95.6623	100.757	49.0802	188.287	232.581	175.571	68.0098	201.513	91.962	62.7774	209.593	377.9	217.565
MD11G1307700	0	0	0	14.4152	23.3643	3.60647	0	4.55535	1.78332	0	8.80477	11.116	8.8417	23.8476	27.3238	15.5628	11.3534	5.29657	13.9963	0
MD11G1308100	1264.45	2108.3	1331.41	524.44	652.252	729.709	1211.08	482.867	726.701	355.831	5245.61	3762.34	1277.63	1454.7	1395.79	1014.41	786.72	1774.35	1660.31	3177
MD11G1308200	47.8504	16.0174	2.23391	56.2881	44.7815	50.4905	41.4348	12.1476	57.9578	28.6301	11.5139	19.6668	8.8417	83.9082	11.3849	58.0068	241.092	21.9429	13.1215	35.6889
MD11G1315900	10.7663	6.00654	11.1695	37.0678	33.7484	24.0431	21.3093	34.9243	16.9415	44.9902	8.80477	5.98554	17.0518	57.4109	70.5866	41.0292	42.0742	18.1597	23.6187	13.0402
MD12G1000200	26.3177	40.0436	6.70173	116.008	118.119	55.2992	59.1926	33.4059	348.638	787.328	2.70916	4.27539	4.42085	234.06	52.3707	21.222	54.7632	27.2395	12.2467	220.311
MD12G1000800	129.196	161.176	136.268	115.322	127.205	94.9703	85.2373	104.773	96.2991	92.0253	196.414	260.799	202.727	147.502	192.405	125.917	98.8409	434.319	394.52	362.38
MD12G1001200	16.7477	23.0251	13.4035	17.8474	20.7682	25.2453	17.7578	12.1476	16.0498	32.7201	35.2191	28.2176	22.7358	14.1319	13.6619	19.8072	13.3569	90.0417	37.615	37.0616
MD12G1003700	163.888	187.204	145.204	282.127	188.861	149.067	114.834	109.328	126.615	20.4501	306.135	356.567	193.254	96.2736	351.794	111.769	77.4699	218.673	359.53	311.592
MD12G1011800	71.7757	60.0654	64.7834	57.661	56.4636	120.216	92.3404	127.55	41.0163	8.18003	178.805	159.9	91.5747	211.095	151.42	254.664	263.131	43.8859	95.3497	61.7693
MD12G1012200	0	0	0	4.80508	5.19206	1.20216	3.55155	1.51845	8.02492	42.9451	0	0.855078	1.89465	31.7968	5.69247	2.8296	4.67491	1.51331	1.74954	4.11795
MD12G1013900	20.3364	20.0218	22.3391	42.5593	31.8014	61.3099	47.3541	25.8136	28.5331	28.6301	14.9004	16.2465	11.9994	26.4973	17.0774	41.0292	60.7738	17.403	44.6132	20.5898
MD12G1016200	61.0093	18.0196	8.93564	67.2711	41.5365	82.9488	68.6634	37.9612	88.2741	92.0253	23.0279	41.8988	7.5786	88.3244	21.6314	96.2064	285.169	14.3764	51.6113	50.1018
MD12G1016500	1.19626	1.00109	2.23391	22.6525	27.9073	1.20216	0	1.51845	2.67497	0	22.3506	11.116	8.21015	44.1622	54.6477	41.0292	16.0283	12.1064	14.8711	0
MD12G1022800	46.6542	38.0414	13.4035	66.5847	49.3246	64.9164	84.0535	53.1457	57.9578	83.8453	20.3187	13.6812	28.4197	40.6292	23.9084	31.1256	72.795	29.5095	37.615	21.9624
MD12G1024600	458.168	160.174	116.163	327.432	201.841	406.329	368.178	293.061	385.196	190.186	188.964	151.349	99.1533	389.511	40.9858	490.936	888.901	50.6958	38.4898	278.648
MD12G1026300	15.5514	21.0229	26.8069	11.6695	7.78809	0	3.55155	6.0738	0.891658	2.04501	20.3187	28.2176	33.4721	0	6.83096	1.4148	1.33569	3.78326	5.24861	0
MD12G1028000	10.7663	18.0196	0	21.9661	30.5033	16.8302	43.8025	15.1845	84.7075	124.745	1.35458	4.27539	6.94705	135.136	22.7699	16.9776	15.3604	3.02661	4.37384	50.1018
MD12G1028800	108.86	129.141	75.9529	52.1694	53.8676	75.7358	99.4435	59.2195	91.8408	147.241	148.327	253.103	49.8924	146.618	236.807	42.444	64.7809	172.517	267.679	432.385
MD12G1029900	120.822	184.201	172.011	122.873	77.2319	80.5444	182.313	138.179	208.648	274.031	167.968	105.175	63.7865	46.8119	66.0326	55.1772	128.894	654.505	235.313	172.954
MD12G1030300	17.9439	28.0305	53.6138	34.322	13.6292	18.0323	65.1118	45.5535	66.8743	71.5752	29.8008	23.9422	18.9465	12.3654	19.3544	9.9036	32.7244	141.494	48.987	43.2385
MD12G1032700	87.327	46.0502	17.8713	49.4237	55.8146	153.876	73.3988	106.291	89.1658	30.6751	60.2788	71.8265	77.0491	113.938	72.8636	164.117	67.4523	43.8859	34.9907	37.0616
MD12G1038700	86.1308	38.0414	71.4851	522.381	671.074	185.132	60.3764	232.323	48.1495	20.4501	358.287	264.219	325.88	520.231	529.399	720.133	386.682	410.863	416.389	44.6112
MD12G1042500	74.1682	116.126	142.97	203.186	273.232	323.38	213.093	265.729	252.339	159.511	41.992	37.6234	102.943	135.136	108.157	205.146	207.7	62.0455	153.959	105.008
MD12G1044800	251.215	143.156	46.9121	306.839	197.947	359.445	368.178	312.8	323.672	245.401	121.912	105.175	71.3651	333.866	127.511	288.619	540.286	24.9695	133.839	140.697
MD12G1051200	15.5514	120.131	160.841	472.271	883.299	39.6711	35.5155	72.8855	59.7411	12.27	678.645	456.612	625.866	1520.06	1061.08	370.678	195.678	2589.27	497.743	87.1633
MD12G1057100	0	1.00109	0	11.6695	7.13908	3.60647	2.3677	1.51845	11.5916	34.7651	0	0	0.63155	75.0757	7.96945	1.4148	2.67138	3.02661	0	8.92223
MD12G1062400	3.58878	2.00218	4.46782	27.4576	23.3643	14.4259	4.73541	15.1845	26.7497	104.295	0	0.855078	5.0524	126.304	2.27699	7.074	9.34982	4.53992	3.49907	22.6487
MD12G1074600	160.299	91.0992	140.736	330.178	399.14	336.604	209.542	305.208	155.148	36.8101	432.111	283.031	450.926	809.051	495.245	1206.82	703.24	164.194	330.662	126.97
MD12G1075400	17.9439	69.0752	62.5495	9.61016	8.4371	1.20216	2.3677	12.1476	2.67497	2.04501	62.3107	72.6816	51.1555	1.76649	9.10795	1.4148	0	32.5361	7.87291	4.80428
MD12G1075900	23.9252	41.0447	40.2104	32.9491	25.9603	12.0216	17.7578	13.666	13.3749	18.4051	69.0836	106.885	53.6817	28.2638	47.8167	19.8072	10.0177	124.091	73.4805	35.0026
MD12G1076100	7.17757	17.0185	11.1695	9.61016	17.5232	12.0216	37.8833	9.11069	20.5081	44.9902	21.6733	11.116	11.3679	22.9643	9.10795	16.9776	37.3993	3.78326	8.74768	8.92223
MD12G1078200	52.6355	43.0469	111.695	356.949	316.716	144.259	75.7665	107.81	81.1409	6.13502	302.071	297.567	229.884	569.692	347.241	251.834	458.809	223.213	244.935	67.9462
MD12G1078700	7.17757	8.00872	31.2747	51.483	57.1126	9.61725	9.47081	22.7767	9.80824	18.4051	53.5059	35.9133	70.102	28.2638	75.1406	46.6884	10.6855	56.749	56.8599	2.05898
MD12G1079300	3.58878	21.0229	13.4035	6.8644	9.73511	1.20216	4.73541	7.59224	1.78332	0	63.6653	119.711	22.1042	18.5481	54.6477	12.7332	16.6961	46.9125	57.7347	7.54958
MD12G1079700	49.0467	62.0676	60.3155	85.805	84.371	94.9703	106.547	53.1457	232.723	2000.02	29.8008	23.9422	17.0518	142.202	39.8473	36.7848	155.608	43.1292	99.7235	201.78
MD12G1089500	15.5514	83.0905	84.8886	22.6525	9.0861	14.4259	7.10311	12.1476	1.78332	0	66.3744	144.508	23.3673	5.29946	4.55397	5.6592	9.34982	94.5816	29.7421	6.17693
MD12G1091600	7.17757	2.00218	2.23391	8.23728	8.4371	4.80862	9.47081	10.6291	11.5916	4.09001	2.03187	5.13047	7.5786	10.5989	5.69247	12.7332	21.371	4.53992	9.62245	3.43163
MD12G1093900	43.0654	36.0393	15.6374	165.432	208.331	134.641	131.408	36.4428	388.763	838.453	4.06374	7.6957	8.21015	485.784	74.0021	14.148	44.0777	16.6464	13.1215	411.109
MD12G1101000	23.9252	27.0294	4.46782	11.6695	10.3841	13.2237	14.2062	24.2952	9.80824	28.6301	37.9283	130.827	41.0507	52.1114	64.8941	15.5628	12.0212	63.5589	34.9907	84.418
MD12G1108300	41.8691	24.0262	20.1052	47.3644	51.2716	78.1401	54.4572	42.5166	84.7075	67.4852	21.6733	15.3914	9.47325	78.6087	22.7699	42.444	128.894	12.1064	49.8618	33.63
MD12G1109200	39.4766	36.0393	136.268	217.601	201.841	115.407	59.1926	148.808	61.5244	40.9001	86.0159	88.9281	145.256	124.537	74.0021	127.332	140.247	109.715	134.714	67.9462
MD12G1119800	6810.31	1338.46	799.74	3366.3	2015.17	3702.64	6301.64	17395.3	8279.94	5024.58	1099.92	625.917	1076.79	30925.9	3193.47	6264.74	8326.68	3164.32	1701.42	9194.7
MD12G1120800	44.2617	83.0905	42.4443	19.2203	20.7682	13.2237	20.1255	16.7029	25.8581	32.7201	98.8844	103.464	40.4192	20.3146	25.0469	15.5628	16.6961	98.3649	38.4898	19.2171
MD12G1121700	51.4392	38.0414	24.573	328.805	407.577	133.439	75.7665	126.031	106.999	10.225	120.558	110.305	101.68	551.144	326.748	280.13	474.169	108.201	153.084	28.1393
MD12G1125600	1.19626	4.00436	6.70173	1.37288	7.13908	6.01078	4.73541	1.51845	1.78332	2.04501	9.48206	15.3914	8.21015	2.64973	4.55397	0	0	9.07984	6.99814	4.11795
MD12G1132300	0	1.00109	2.23391	6.17796	5.19206	3.60647	2.3677	1.51845	1.78332	0	2.03187	0.855078	3.7893	32.68	15.9389	19.8072	18.0318	3.78326	12.2467	6.17693
MD12G1137500	21.5327	24.0262	15.6374	13.7288	20.1192	7.21294	17.7578	13.666	12.4832	4.09001	38.6055	53.8699	41.0507	24.7308	66.0326	22.6368	9.34982	40.1026	28.8673	46.6701
MD12G1144300	186.617	79.0861	64.7834	310.957	308.278	330.593	140.878	312.8	197.056	63.3952	12.1912	36.7683	89.0485	213.745	134.342	147.139	232.41	24.2129	162.707	77.5548
MD12G1144400	52.6355	60.0654	120.631	179.161	199.245	63.7143	66.2957	74.404	66.8743	110.43	157.809	150.494	224.832	265.856	177.605	182.509	179.65	256.505	147.836	68.6326
MD12G1148200	2.39252	5.00545	2.23391	3.4322	5.19206	12.0216	4.73541	6.0738	2.67497	0	0	0	9.47325	0.883244	4.55397	4.2444	2.00353	0	1.74954	0
MD12G1148500	2.39252	0	2.23391	6.17796	2.59603	2.40431	0	1.51845	0.891658	0	32.5099	26.5074	4.42085	6.18271	9.10795	4.2444	16.0283	15.1331	23.6187	6.17693
MD12G1148900	4.78504	15.0164	6.70173	13.0424	11.6821	7.21294	4.73541	18.2214	5.34995	0	83.984	171.016	61.8919	36.213	29.6008	32.5404	41.4063	55.9923	40.2393	85.7907
MD12G1149800	77.757	55.06	26.8069	91.983	101.245	72.1294	62.7441	71.3671	70.441	42.9451	302.071	658.41	119.994	446.921	141.173	134.406	84.1484	284.502	424.262	398.755
MD12G1150400	38.2803	23.0251	15.6374	47.3644	42.1855	43.2776	42.6187	42.5166	33.883	18.4051	11.5139	10.2609	30.3144	45.9287	38.7088	26.8812	28.7173	23.4562	27.1178	28.8257
MD12G1150800	161.495	171.186	303.812	598.576	606.173	252.453	138.511	247.507	211.323	149.286	556.733	536.989	535.554	896.493	518.015	659.297	382.675	498.634	381.399	203.839
MD12G1151200	8.37383	25.0273	6.70173	10.983	7.78809	3.60647	18.9416	15.1845	12.4832	12.27	48.0876	76.957	13.2625	5.29946	50.0937	9.9036	12.0212	28.7528	30.6169	9.60856
MD12G1157300	234.467	322.351	154.14	192.89	199.894	123.822	181.129	211.064	212.215	159.511	463.267	535.279	263.988	141.319	464.505	199.487	108.191	773.299	302.67	382.283
MD12G1158100	81.3457	113.123	26.8069	175.729	186.265	203.164	181.129	48.5904	429.779	554.197	12.1912	33.348	32.209	589.124	80.833	45.2736	135.572	48.4258	38.4898	197.662
MD12G1159300	15.5514	2.00218	0	9.61016	7.13908	25.2453	5.91926	18.2214	23.1831	47.0352	0.67729	0.855078	2.5262	22.9643	13.6619	11.3184	10.0177	1.51331	6.99814	7.54958
MD12G1165500	41.8691	110.12	49.146	153.076	146.676	205.569	168.107	211.064	218.456	192.231	12.8685	21.3769	17.6834	113.055	51.2322	123.088	88.8233	76.422	92.7254	104.321
MD12G1171500	9.57009	5.00545	53.6138	48.7372	28.5563	24.0431	7.10311	47.0719	16.0498	10.225	12.1912	8.55078	29.0513	10.5989	55.7862	42.444	16.6961	2.26996	34.1159	6.17693
MD12G1176400	4.78504	4.00436	4.46782	0	1.29801	0	0	1.51845	0.891658	4.09001	12.8685	13.6812	4.42085	4.41622	10.2464	0	3.33922	22.6996	27.9926	5.4906
MD12G1178500	13.1589	281.306	8.93564	91.983	124.609	34.8625	35.5155	51.6273	267.497	263.806	23.0279	71.8265	3.7893	9.71568	29.6008	7.074	8.01413	119.551	153.959	135.892
MD12G1178800	2305.19	2400.61	2477.41	1981.07	2165.74	1268.27	971.942	2062.05	1067.31	805.733	2653.62	2840.57	2909.55	1055.48	2570.72	747.014	431.427	4339.4	2500.96	2594.31
MD12G1179000	8.37383	7.00763	15.6374	15.7881	14.9272	26.4474	7.10311	15.1845	14.2665	4.09001	0	5.13047	5.68395	23.8476	12.5234	8.4888	21.371	5.29657	9.62245	8.23591
MD12G1179500	8.37383	5.00545	2.23391	6.17796	3.89404	3.60647	17.7578	3.0369	8.91658	4.09001	12.1912	10.2609	4.42085	2.64973	7.96945	2.8296	13.3569	154.357	35.8655	5.4906
MD12G1180500	7.17757	11.012	4.46782	15.7881	14.2782	12.0216	21.3093	10.6291	17.8332	26.5851	6.09561	7.6957	11.3679	49.4617	9.10795	36.7848	42.742	11.3498	8.74768	43.2385
MD12G1180800	1.19626	1.00109	4.46782	11.6695	8.4371	7.21294	3.55155	4.55535	8.02492	6.13502	2.70916	5.98554	6.3155	60.0606	12.5234	11.3184	20.7032	4.53992	5.24861	2.05898
MD12G1181000	472.523	564.615	516.033	806.567	773.617	496.49	472.357	417.573	615.244	470.352	568.247	619.931	501.45	310.902	1977.56	360.774	248.438	1171.3	1714.54	1660.22
MD12G1182900	22.729	71.0774	42.4443	26.0847	25.9603	18.0323	13.0224	15.1845	16.0498	16.3601	96.1752	190.682	56.8395	14.1319	51.2322	14.148	10.6855	224.726	98.8488	83.0454
MD12G1183800	7.17757	10.0109	20.1052	6.8644	8.4371	8.41509	4.73541	4.55535	8.91658	10.225	19.6414	13.6812	8.21015	9.71568	12.5234	4.2444	4.67491	14.3764	13.1215	17.8445
MD12G1184600	16.7477	42.0458	22.3391	28.144	50.6226	8.41509	4.73541	24.2952	9.80824	2.04501	274.98	295.002	852.592	74.1925	1645.12	121.673	15.3604	261.045	824.906	199.034
MD12G1185500	2.39252	1.00109	0	9.61016	13.6292	9.61725	9.47081	1.51845	45.4746	57.2602	0	0	0	27.3806	6.83096	0	2.67138	0	0.874768	21.9624
MD12G1187100	11347.7	5610.11	12364.7	33170.8	24158	28601.7	17749.5	23218.6	15648.6	5891.67	9249.08	7536.66	10520.4	14789.9	13978.4	31129.8	78541.1	750.6	21912.1	6369.1
MD12G1190800	15.5514	20.0218	40.2104	39.8135	74.6358	15.628	29.5963	39.4797	28.5331	14.315	39.2828	41.8988	46.1031	56.5276	52.3707	49.518	53.4275	73.3953	49.8618	15.0992
MD12G1191600	142.355	98.1069	71.4851	157.195	148.623	213.984	217.829	147.29	213.998	194.276	75.1792	70.1164	56.2079	197.847	100.187	138.65	273.148	59.0189	94.4749	173.64
MD12G1191700	374.43	161.176	131.801	378.915	279.722	441.191	345.685	396.315	331.697	229.041	67.729	64.1308	69.4705	133.37	67.1711	141.48	248.438	75.6653	140.838	216.193
MD12G1194100	25.1215	34.0371	53.6138	17.8474	12.3311	10.8194	2.3677	9.11069	8.91658	16.3601	35.8964	39.3336	20.2096	7.06595	18.2159	8.4888	1.33569	21.1863	53.3608	15.0992
MD12G1194200	105.271	127.138	91.5903	69.3304	85.02	39.6711	43.8025	57.7011	29.4247	18.4051	151.036	130.827	114.31	12.3654	77.4176	43.8588	18.0318	92.3117	140.838	27.453
MD12G1194400	0	0	2.23391	3.4322	7.13908	1.20216	2.3677	4.55535	3.56663	2.04501	3.38645	6.84062	3.7893	8.83244	11.3849	9.9036	3.33922	0.756653	0	0
MD12G1199300	4646.28	2442.66	5446.27	9101.51	8622.71	9355.18	3843.97	8933.03	4213.08	4325.19	5172.47	4019.72	7113.78	10318.9	4108.82	13258.1	8252.55	1979.4	4449.94	2873.65
MD12G1204600	14.3551	9.00981	22.3391	34.322	40.8875	20.4366	16.5739	19.7398	9.80824	14.315	48.0876	35.0582	44.84	460.17	85.387	111.769	78.8056	61.2889	16.6206	41.1795
MD12G1210200	47.8504	43.0469	69.2512	171.61	147.974	133.439	101.811	115.402	86.4908	42.9451	75.8565	73.5367	58.1026	225.227	127.511	186.754	382.675	84.7451	191.574	57.6513
MD12G1216300	4.78504	8.00872	4.46782	112.576	107.735	9.61725	5.91926	7.59224	8.02492	4.09001	105.657	141.943	65.6812	439.855	1139.63	132.991	34.0601	379.083	125.092	17.1581
MD12G1216800	159.103	316.345	247.964	137.974	183.02	68.5229	81.6858	98.6992	86.4908	55.2152	159.841	231.726	194.517	62.7103	154.835	58.0068	48.0848	278.448	136.464	140.01
MD12G1218900	27.514	17.0185	11.1695	35.6949	25.9603	27.6496	20.1255	28.8505	22.2914	40.9001	6.09561	7.6957	10.1048	16.7816	11.3849	16.9776	55.4311	11.3498	11.372	9.60856
MD12G1219500	9.57009	8.00872	0	28.8305	36.9934	18.0323	17.7578	3.0369	53.4995	89.9803	0	1.71016	2.5262	63.5936	11.3849	7.074	8.01413	1.51331	0	39.1206
MD12G1223900	55.028	36.0393	58.0816	100.22	96.7021	61.3099	46.1702	47.0719	54.3911	32.7201	43.3466	29.0726	42.9454	77.7255	39.8473	67.9104	169.632	52.2091	117.219	34.3163
MD12G1228800	16.7477	9.00981	8.93564	28.8305	20.7682	21.6388	10.6547	7.59224	14.2665	32.7201	42.6693	80.3773	28.4197	114.822	52.3707	18.3924	65.4487	83.9885	172.329	314.337
MD12G1229200	9.57009	39.0425	22.3391	30.2034	13.6292	18.0323	30.7801	13.666	16.0498	40.9001	46.733	72.6816	30.9459	83.9082	126.373	19.8072	33.3922	101.392	96.2245	85.1044
MD12G1231900	1.19626	1.00109	0	6.17796	7.13908	3.60647	0	0	0.891658	0	0	0	0.63155	29.147	5.69247	0	4.67491	0	1.74954	0
MD12G1237200	959.401	620.676	898.032	873.838	1292.17	1122.81	718.598	1480.49	505.57	114.52	608.207	489.104	1328.78	861.163	957.473	1359.62	316.558	192.19	244.935	194.23
MD12G1238500	20.3364	31.0338	22.3391	9.61016	5.19206	2.40431	4.73541	13.666	4.45829	4.09001	25.0597	32.493	15.1572	5.29946	9.10795	15.5628	11.3534	18.1597	20.1197	9.60856
MD12G1238600	3191.62	1801.96	2258.48	2272.12	3090.57	2502.89	2158.16	3686.79	1957.19	2378.34	1360	1243.28	2842.61	1228.59	2023.1	2814.04	927.636	391.19	756.674	780.352
MD12G1240300	3.58878	1.00109	6.70173	8.23728	3.24504	3.60647	4.73541	1.51845	2.67497	6.13502	102.271	18.8117	28.4197	43.2789	122.957	7.074	8.01413	136.954	219.567	8.23591
MD12G1241800	206.953	386.421	1322.47	582.788	656.146	379.881	485.379	416.055	483.279	642.132	1161.55	1026.09	724.387	988.35	1501.67	952.161	1996.85	1798.56	2649.67	424.836
MD12G1243900	11.9626	15.0164	6.70173	21.9661	18.8212	16.8302	28.4124	31.8874	24.0748	20.4501	12.1912	21.3769	11.3679	20.3146	20.4929	29.7108	22.0389	2.26996	10.4972	8.23591
MD12G1255500	41.8691	73.0796	116.163	97.4745	114.225	64.9164	31.964	60.738	43.6912	26.5851	345.418	319.799	251.357	190.781	157.112	116.014	70.1236	403.296	218.692	106.38
MD12G1257700	125.607	120.131	87.1225	188.085	226.504	276.496	192.968	273.321	181.898	24.5401	145.617	156.479	173.676	455.754	188.99	346.626	255.116	54.479	117.219	74.1232
MD12G1259100	77.757	110.12	78.1868	169.551	203.139	133.439	112.466	142.734	103.432	10.225	137.49	139.378	167.361	368.313	203.79	237.686	184.993	71.882	77.8543	41.8659
MD12G1260500	3.58878	7.00763	17.8713	51.483	75.2849	14.4259	8.28696	19.7398	6.24161	0	74.5019	61.5656	66.9443	127.187	133.204	97.6212	65.4487	50.6958	74.3553	2.05898
MD12G1261500	3.58878	1.00109	2.23391	121.5	181.073	7.21294	1.18385	3.0369	10.6999	0	5.41832	13.6812	6.94705	1535.08	228.837	39.6144	66.1166	9.07984	10.4972	19.9034
MD12G1262900	4745.57	5421.91	3051.52	2469.81	2183.91	3494.67	3595.36	3316.29	5513.12	25407.2	4014.3	3868.37	3575.83	3231.79	3236.74	2773.01	3647.76	4818.37	3472.83	8377.98
MD12G1263500	351.701	381.415	634.43	1672.17	1743.23	769.38	490.115	813.889	471.687	85.8903	814.78	765.295	695.968	648.301	750.267	691.837	1114.63	1093.36	871.269	168.836
MD12G1263800	330.168	451.492	301.578	273.203	285.563	259.666	326.743	209.546	435.129	910.028	402.988	474.568	267.146	294.12	991.628	188.168	229.738	299.635	589.593	1429.62
MD13G1002100	0	2.00218	0	0.68644	3.24504	1.20216	0	0	5.34995	0	0	0	1.2631	22.0811	2.27699	8.4888	4.67491	1.51331	0	0.686326
MD13G1003400	35.8878	44.048	98.292	119.441	123.311	64.9164	41.4348	94.1438	34.7747	67.4852	131.394	146.218	132.625	192.547	118.403	128.747	116.205	139.224	116.344	117.362
MD13G1004600	7.17757	5.00545	6.70173	7.55084	6.49007	1.20216	4.73541	6.0738	4.45829	2.04501	12.1912	29.0726	10.1048	1.76649	5.69247	1.4148	0	17.403	8.74768	0.686326
MD13G1007700	11.9626	20.0218	8.93564	27.4576	19.4702	38.469	44.9864	24.2952	76.6826	22.4951	3.38645	14.5363	7.5786	219.044	15.9389	9.9036	57.4346	0	5.24861	10.2949
MD13G1013800	29.9065	26.0283	22.3391	37.0678	12.9801	46.8841	47.3541	42.5166	41.0163	94.0703	69.7609	34.2031	243.778	192.547	145.727	123.088	630.445	195.216	278.176	140.697
MD13G1016000	10.7663	15.0164	49.146	102.966	105.788	22.841	11.8385	42.5166	23.1831	24.5401	33.8645	41.0437	43.5769	47.6952	122.957	41.0292	27.3816	76.422	56.8599	18.5308
MD13G1016100	13.1589	6.00654	51.3799	41.1864	54.5166	12.0216	17.7578	31.8874	9.80824	8.18003	43.3466	42.7539	106.732	23.8476	63.7556	31.1256	5.34275	23.4562	23.6187	4.80428
MD13G1022500	17.9439	48.0523	8.93564	12.3559	20.1192	6.01078	20.1255	12.1476	19.6165	8.18003	42.6693	48.7394	27.1566	21.1979	27.3238	12.7332	6.0106	43.8859	16.6206	53.5334
MD13G1035500	583.775	457.498	567.413	906.101	1270.76	762.167	607.316	986.992	655.369	237.221	1436.53	1197.11	1438.67	1878.66	1385.55	1864.71	1111.96	616.672	616.711	189.426
MD13G1038800	7.17757	14.0153	8.93564	14.4152	18.8212	9.61725	13.0224	21.2583	8.02492	0	57.5697	60.7105	30.3144	13.2487	146.866	11.3184	7.34629	79.4486	90.9759	32.9436
MD13G1040500	38.2803	42.0458	24.573	42.5593	51.9206	44.4798	9.47081	36.4428	28.5331	4.09001	277.012	302.698	57.471	162.517	196.959	73.5696	54.7632	422.212	202.946	423.463
MD13G1043300	0	0	4.46782	7.55084	9.73511	2.40431	2.3677	0	0.891658	2.04501	23.0279	25.6523	14.5256	1.76649	28.4623	4.2444	6.0106	3.78326	33.2412	7.54958
MD13G1043600	19.1402	4.00436	6.70173	21.2796	34.3974	10.8194	15.3901	15.1845	6.24161	2.04501	16.9323	22.232	22.1042	20.3146	23.9084	14.148	22.7067	1.51331	4.37384	2.7453
MD13G1043900	80.1495	46.0502	53.6138	74.1355	66.1987	37.2668	18.9416	65.2933	42.7996	18.4051	128.008	96.6238	82.733	51.2281	70.5866	84.888	34.7279	225.483	137.339	140.01
MD13G1044500	74.1682	61.0665	142.97	227.898	232.994	103.385	62.7441	121.476	85.5992	26.5851	173.386	188.972	222.937	454.871	363.179	230.612	307.876	245.912	183.701	166.777
MD13G1046300	0	2.00218	0	8.23728	10.3841	3.60647	3.55155	3.0369	2.67497	2.04501	4.06374	3.42031	1.2631	15.8984	5.69247	11.3184	5.34275	0	0	0.686326
MD13G1046500	0	1.00109	0	25.3983	24.6623	1.20216	2.3677	3.0369	0	0	41.992	40.1887	47.3662	154.568	87.664	104.695	28.7173	60.5322	15.7458	1.37265
MD13G1046900	8.37383	6.00654	0	6.8644	9.73511	6.01078	24.8609	13.666	27.6414	73.6203	2.70916	0.855078	1.2631	64.4768	12.5234	7.074	60.7738	8.32318	8.74768	21.9624
MD13G1049400	34.6916	32.0349	31.2747	49.4237	40.2385	52.8949	89.9727	65.2933	64.1994	34.7651	23.7052	20.5219	26.5251	16.7816	37.5703	63.666	42.742	7.56653	34.1159	6.86326
MD13G1050100	47.8504	21.0229	24.573	72.7626	55.1656	75.7358	31.964	74.404	39.2329	28.6301	3.38645	13.6812	19.578	27.3806	17.0774	32.5404	60.106	9.83649	22.744	13.0402
MD13G1051400	4.78504	1.00109	4.46782	63.8389	1.94702	14.4259	39.0671	7.59224	3.56663	2.04501	28.4462	22.232	8.21015	9.71568	10.2464	31.1256	40.7385	11.3498	7.87291	7.54958
MD13G1052200	22.729	26.0283	24.573	48.7372	49.9736	33.6604	35.5155	28.8505	34.7747	20.4501	36.5737	35.9133	32.8406	154.568	61.4786	72.1548	85.4841	12.1064	33.2412	17.1581
MD13G1056800	35.8878	47.0512	24.573	47.3644	37.6424	42.0755	31.964	34.9243	34.7747	36.8101	40.6374	37.6234	51.7871	11.4822	111.572	22.6368	34.7279	84.7451	167.955	49.4154
MD13G1057000	35.8878	94.1025	100.526	35.6949	35.0464	6.01078	73.3988	10.6291	41.9079	77.7103	83.3067	153.914	38.5245	5.29946	35.2933	19.8072	12.0212	124.091	37.615	49.4154
MD13G1059400	7.17757	8.00872	33.5086	23.339	25.3113	10.8194	11.8385	16.7029	24.9664	18.4051	21.6733	20.5219	39.1561	51.2281	23.9084	38.1996	66.7844	21.1863	26.243	21.9624
MD13G1068200	78.9532	108.118	116.163	114.635	116.172	69.725	85.2373	85.0331	81.1409	49.0802	78.5657	53.0148	52.4186	26.4973	107.018	22.6368	57.4346	100.635	168.83	109.126
MD13G1068700	2.39252	2.00218	8.93564	13.0424	24.6623	3.60647	5.91926	7.59224	7.13326	0	20.3187	37.6234	24.6304	27.3806	37.5703	26.8812	12.0212	9.07984	20.9944	2.7453
MD13G1069200	15.5514	51.0556	37.9765	4.80508	18.1722	8.41509	14.2062	12.1476	8.91658	10.225	120.558	199.233	80.8384	53.8779	124.096	22.6368	16.6961	393.46	194.198	212.075
MD13G1071600	2.39252	2.00218	4.46782	37.0678	5.84107	64.9164	20.1255	3.0369	9.80824	14.315	0	5.98554	0	12.3654	1.13849	12.7332	36.7314	5.29657	16.6206	24.0214
MD13G1072300	7.17757	8.00872	11.1695	61.7796	60.3577	14.4259	11.8385	24.2952	18.7248	14.315	20.3187	14.5363	17.0518	153.684	47.8167	73.5696	44.7456	16.6464	31.4916	2.05898
MD13G1073500	25.1215	22.024	40.2104	57.661	56.4636	39.6711	31.964	53.1457	28.5331	4.09001	46.0557	39.3336	50.524	89.2076	37.5703	66.4956	70.7915	27.2395	22.744	13.0402
MD13G1074100	272.747	621.677	457.951	292.423	307.629	192.345	314.905	293.061	340.613	167.691	1030.84	1457.91	477.452	643.885	958.612	379.166	342.604	1682.04	615.837	400.128
MD13G1075900	23.9252	18.0196	37.9765	78.9406	78.5299	33.6604	20.1255	25.8136	20.5081	10.225	58.247	63.2758	63.7865	75.959	86.5255	63.666	114.869	123.334	107.596	21.9624
MD13G1079600	23.9252	59.0643	24.573	30.2034	38.2914	39.6711	74.5826	63.7748	90.9491	57.2602	37.9283	51.3047	32.209	142.202	50.0937	45.2736	62.7774	12.8631	19.2449	19.2171
MD13G1081200	5.9813	10.0109	11.1695	5.49152	5.84107	3.60647	8.28696	9.11069	5.34995	0	14.2231	13.6812	11.9994	6.18271	7.96945	18.3924	12.0212	0.756653	2.6243	2.05898
MD13G1082100	156.71	310.338	216.689	197.695	123.96	191.143	111.282	176.14	114.132	106.34	409.083	844.817	200.833	198.73	260.715	224.953	124.887	298.121	487.246	459.152
MD13G1084100	21.5327	17.0185	49.146	35.6949	28.5563	78.1401	33.1478	24.2952	19.6165	20.4501	117.849	104.319	84.6277	121.004	103.603	104.695	239.756	118.795	190.699	166.091
MD13G1085200	169.869	92.1003	209.987	177.788	247.272	173.11	52.0895	157.919	98.0824	65.4402	163.227	81.2324	203.991	93.6238	96.7719	227.783	134.237	17.403	102.348	31.571
MD13G1088100	15.5514	5.00545	11.1695	19.9068	17.5232	16.8302	13.0224	19.7398	17.8332	20.4501	6.7729	9.40586	18.9465	22.0811	27.3238	16.9776	32.7244	12.1064	27.1178	14.4128
MD13G1088400	157.906	245.267	180.947	100.22	140.835	76.938	41.4348	60.738	83.8158	67.4852	134.103	197.523	118.1	23.8476	199.236	55.1772	11.3534	88.5284	202.946	68.6326
MD13G1089200	14.3551	25.0273	11.1695	58.3474	52.5696	63.7143	43.8025	54.6642	43.6912	22.4951	43.3466	33.348	49.8924	98.0401	42.1243	100.451	112.198	26.4829	41.9889	25.394
MD13G1090800	141.159	261.285	118.397	67.2711	48.6756	45.6819	29.5963	59.2195	49.9328	63.3952	356.932	506.206	199.57	136.02	59.2017	74.9844	67.4523	298.878	97.974	218.252
MD13G1093000	7.17757	5.00545	0	4.11864	8.4371	1.20216	1.18385	7.59224	4.45829	8.18003	1.35458	4.27539	8.21015	21.1979	21.6314	7.074	14.0247	1.51331	9.62245	6.17693
MD13G1095300	0	0	4.46782	6.17796	10.3841	0	1.18385	0	0	0	2.03187	0	5.68395	3.53298	15.9389	7.074	0.667844	0.756653	0.874768	0
MD13G1095600	2.39252	2.00218	2.23391	3.4322	3.89404	9.61725	7.10311	4.55535	6.24161	8.18003	1.35458	1.71016	1.89465	6.18271	4.55397	12.7332	4.67491	0	0	2.7453
MD13G1095700	17.9439	18.0196	37.9765	59.7203	69.4438	45.6819	28.4124	28.8505	38.3413	2.04501	65.6972	31.6379	60.6288	57.4109	26.1854	131.576	256.452	9.83649	67.3571	10.2949
MD13G1096600	26.3177	35.0382	64.7834	57.661	62.9537	21.6388	16.5739	22.7767	30.3164	26.5851	122.59	151.349	59.9972	38.8627	174.19	26.8812	38.0671	192.947	258.057	83.7317
MD13G1097200	128	52.0567	55.8477	94.7287	71.3908	159.887	139.694	112.365	72.2243	167.691	31.8326	29.0726	41.6823	88.3244	27.3238	103.28	203.025	24.9695	53.3608	98.8309
MD13G1099500	15.5514	7.00763	0	21.9661	23.3643	18.0323	23.677	7.59224	59.7411	337.426	0.67729	0.855078	2.5262	55.6444	10.2464	2.8296	5.34275	5.29657	8.74768	79.6138
MD13G1107100	3.58878	7.00763	17.8713	37.0678	51.2716	18.0323	10.6547	13.666	16.9415	2.04501	43.3466	31.6379	51.7871	64.4768	84.2485	65.0808	27.3816	12.8631	26.243	2.05898
MD13G1109000	64.5981	382.416	111.695	123.559	197.298	64.9164	54.4572	145.771	106.107	2.04501	1816.49	3209.96	1085	880.594	2763.12	307.012	134.237	2176.13	935.127	168.15
MD13G1111900	63.4018	68.0741	198.818	413.923	536.729	185.132	63.928	238.396	63.3077	10.225	489.681	370.249	555.132	237.593	356.348	376.337	217.717	519.064	277.301	48.7291
MD13G1117900	1.19626	2.00218	0	3.4322	4.54305	3.60647	2.3677	7.59224	18.7248	10.225	1.35458	0	1.2631	36.213	9.10795	1.4148	12.0212	6.80988	2.6243	18.5308
MD13G1119000	28.7103	32.0349	71.4851	82.3728	166.795	31.2561	23.677	45.5535	49.9328	32.7201	102.948	91.4933	104.837	468.119	283.485	125.917	28.0495	67.3421	46.3627	72.7505
MD13G1119200	7.17757	4.00436	6.70173	80.3135	132.397	6.01078	3.55155	10.6291	10.6999	0	59.6015	62.4207	46.1031	128.954	201.513	103.28	42.0742	104.418	76.1048	1.37265
MD13G1120100	23.9252	19.0207	17.8713	83.7457	96.7021	92.566	46.1702	63.7748	39.2329	0	59.6015	42.7539	43.5769	150.151	74.0021	158.458	106.855	13.6198	48.1122	15.7855
MD13G1122100	16.7477	133.145	53.6138	10.983	7.13908	6.01078	30.7801	15.1845	12.4832	20.4501	258.725	576.322	74.5229	31.7968	117.265	16.9776	36.7314	694.607	247.559	146.874
MD13G1125000	376.822	688.75	650.068	464.72	426.398	531.353	368.178	419.092	411.946	597.142	1018.64	1116.73	661.864	365.663	611.371	472.543	429.424	1872.72	1575.46	1531.19
MD13G1125500	80.1495	44.048	42.4443	74.1355	62.9537	73.3315	69.8472	69.8486	73.1159	83.8453	19.6414	17.1016	20.8411	51.2281	21.6314	28.296	82.1448	16.6464	41.9889	48.0428
MD13G1126200	26.3177	84.0916	31.2747	45.305	29.2053	13.2237	4.73541	27.3321	81.1409	18.4051	31.8326	26.5074	6.3155	4.41622	28.4623	8.4888	0.667844	7.56653	11.372	23.3351
MD13G1126600	16.7477	18.0196	40.2104	50.1101	33.7484	44.4798	41.4348	25.8136	25.8581	14.315	88.0477	88.9281	76.4175	177.532	45.5397	161.287	169.632	40.1026	28.8673	71.3779
MD13G1130100	10.7663	7.00763	2.23391	6.17796	15.5762	12.0216	8.28696	4.55535	47.2579	130.88	2.03187	0.855078	1.2631	88.3244	11.3849	8.4888	8.68197	8.32318	6.12337	42.5522
MD13G1130300	34.6916	57.0621	62.5495	45.305	35.6954	58.9056	98.2597	34.9243	72.2243	104.295	38.6055	30.7828	22.7358	66.2433	54.6477	63.666	177.647	45.3992	73.4805	37.0616
MD13G1130400	13.1589	15.0164	42.4443	63.1525	75.9339	19.2345	28.4124	22.7767	33.883	22.4951	48.7649	74.3918	75.786	115.705	52.3707	76.3992	57.4346	38.5893	60.359	9.60856
MD13G1130700	101.682	228.249	299.344	125.619	163.55	88.9595	21.3093	77.4409	49.0412	51.1252	494.422	568.627	471.136	485.784	258.438	288.619	147.594	518.307	384.898	314.337
MD13G1131300	53.8317	34.0371	194.35	79.627	71.3908	68.5229	62.7441	81.9962	46.3662	92.0253	2.03187	7.6957	53.6817	26.4973	19.3544	50.9328	34.7279	16.6464	50.7365	28.8257
MD13G1132000	19.1402	21.0229	35.7425	106.398	205.086	51.6927	20.1255	33.4059	23.1831	0	121.235	119.711	99.1533	181.948	137.758	196.657	130.897	140.737	110.221	28.1393
MD13G1132800	46.6542	73.0796	71.4851	88.5508	94.7551	33.6604	23.677	30.369	57.9578	28.6301	267.53	286.451	120.626	156.334	146.866	110.354	77.4699	248.939	267.679	328.75
MD13G1133000	50.243	94.1025	109.462	77.5677	48.0265	32.4582	53.2733	48.5904	68.6577	77.7103	56.2151	75.2468	66.9443	29.147	56.9247	50.9328	57.4346	188.407	234.438	102.949
MD13G1134600	16.7477	1.00109	8.93564	26.0847	17.5232	16.8302	15.3901	12.1476	48.1495	49.0802	20.996	13.6812	49.2609	147.502	43.2628	48.1032	230.406	130.144	129.466	45.2975
MD13G1141600	3.58878	0	0	3.4322	2.59603	0	2.3677	0	0.891658	0	8.80477	14.5363	0	1.76649	5.69247	0	0	5.29657	18.3701	4.11795
MD13G1143900	1.19626	5.00545	8.93564	21.9661	27.2583	3.60647	2.3677	9.11069	6.24161	0	49.4422	53.0148	30.3144	67.1265	35.2933	59.4216	45.4134	11.3498	34.1159	2.05898
MD13G1146800	75.3644	188.205	154.14	63.1525	48.0265	46.8841	107.73	110.847	125.724	128.835	48.0876	63.2758	29.6828	14.1319	43.2628	11.3184	14.6926	33.2927	21.8692	10.2949
MD13G1147700	14.3551	32.0349	11.1695	26.0847	14.9272	44.4798	16.5739	30.369	20.5081	14.315	102.948	50.4496	22.1042	25.6141	11.3849	48.1032	50.0883	71.882	42.8636	22.6487
MD13G1150700	40.6729	51.0556	42.4443	39.1271	25.3113	27.6496	14.2062	21.2583	34.7747	30.6751	96.8525	120.566	54.9448	22.9643	28.4623	38.1996	40.0706	162.68	104.972	73.4368
MD13G1151500	28.7103	40.0436	89.3564	29.5169	32.4504	24.0431	28.4124	28.8505	48.1495	32.7201	18.9641	12.8262	15.7887	10.5989	10.2464	9.9036	23.3745	134.684	71.731	38.4342
MD13G1154000	13.1589	13.0142	22.3391	21.9661	16.2252	15.628	15.3901	18.2214	30.3164	67.4852	31.8326	30.7828	14.5256	14.1319	10.2464	9.9036	32.0565	74.152	34.9907	85.7907
MD13G1154600	7.17757	1.00109	4.46782	0	0.649007	0	11.8385	0	0	0	4.74103	0.855078	0.63155	3.53298	1.13849	4.2444	16.6961	0	0	0
MD13G1157500	98.0934	56.0611	31.2747	170.924	132.397	209.175	171.658	165.511	136.424	157.466	40.6374	48.7394	35.9983	321.501	120.68	271.642	257.788	18.9163	85.7272	82.3591
MD13G1160600	380.411	498.543	254.666	570.432	576.319	126.226	232.035	340.133	208.648	120.655	783.625	1172.31	505.24	124.537	919.903	312.671	168.965	491.068	1120.58	402.187
MD13G1161000	0	0	0	0.68644	1.29801	0	0	0	0	2.04501	8.80477	9.40586	3.15775	7.06595	15.9389	0	0	6.05322	9.62245	2.7453
MD13G1161100	5.9813	6.00654	0	39.1271	80.4769	8.41509	5.91926	10.6291	7.13326	2.04501	100.239	158.189	56.2079	111.289	133.204	110.354	27.3816	49.9391	128.591	35.6889
MD13G1161200	189.009	243.265	55.8477	197.695	134.994	122.62	127.856	419.092	65.091	126.79	1169.68	2244.58	466.084	360.363	385.949	377.752	243.095	1048.72	1092.58	1697.97
MD13G1162000	21.5327	16.0174	6.70173	19.2203	12.3311	26.4474	16.5739	16.7029	23.1831	61.3502	4.74103	5.13047	14.5256	9.71568	3.41548	15.5628	39.4028	10.5931	19.2449	11.6675
MD13G1163300	4025.42	4860.29	3408.95	1589.79	2182.61	1877.77	2443.47	2591.99	2452.95	7627.88	6331.99	6803.85	6823.26	5280.03	5438.58	2113.71	1952.78	7703.48	4775.36	10980.5
MD13G1165700	17.9439	16.0174	87.1225	104.339	101.245	50.4905	28.4124	33.4059	35.6663	8.18003	99.5617	92.3484	85.2592	89.2076	104.741	110.354	163.622	190.677	127.716	21.2761
MD13G1168300	37.0841	18.0196	35.7425	40.5	33.0994	24.0431	13.0224	25.8136	16.0498	12.27	45.3784	38.4785	41.0507	55.6444	31.8778	15.5628	40.7385	82.4752	65.6076	113.93
MD13G1168600	0	1.00109	2.23391	16.4746	25.3113	2.40431	4.73541	4.55535	2.67497	2.04501	12.1912	11.9711	14.5256	198.73	54.6477	62.2512	46.0812	19.673	8.74768	2.05898
MD13G1168800	7.17757	6.00654	6.70173	113.263	146.676	7.21294	4.73541	13.666	5.34995	0	147.649	124.841	183.781	465.47	642.11	418.781	241.092	423.726	216.068	6.86326
MD13G1176000	20.3364	37.0403	55.8477	155.135	179.775	43.2776	58.0087	31.8874	35.6663	22.4951	157.131	175.291	150.94	148.385	183.297	154.213	218.385	298.878	286.924	32.2573
MD13G1183200	2.39252	1.00109	0	2.05932	5.19206	2.40431	1.18385	3.0369	4.45829	4.09001	0.67729	0	1.2631	25.6141	5.69247	5.6592	5.34275	0	1.74954	3.43163
MD13G1185400	22.729	34.0371	93.8242	182.593	229.1	34.8625	16.5739	62.2564	22.2914	22.4951	176.773	142.798	234.305	173.116	250.469	249.005	108.191	165.707	145.211	17.8445
MD13G1186500	10.7663	30.0327	6.70173	28.8305	36.9934	31.2561	36.6994	19.7398	118.59	327.201	2.70916	5.13047	1.89465	158.101	21.6314	9.9036	11.3534	2.26996	1.74954	61.083
MD13G1187400	15.5514	22.024	8.93564	3.4322	11.6821	3.60647	8.28696	9.11069	7.13326	2.04501	33.1872	41.8988	31.5775	16.7816	74.0021	2.8296	2.67138	32.5361	33.2412	116.675
MD13G1188500	8.37383	3.00327	2.23391	44.6186	51.9206	8.41509	5.91926	10.6291	7.13326	2.04501	27.0916	16.2465	10.7363	122.771	33.0163	65.0808	207.032	19.673	28.8673	3.43163
MD13G1191400	416.299	484.528	314.981	581.415	516.61	559.002	499.585	290.024	455.637	474.442	778.207	810.614	203.991	2059.72	938.119	332.478	594.381	1836.4	1031.35	3127.59
MD13G1194600	13.1589	8.00872	22.3391	38.4406	34.3974	21.6388	22.4932	34.9243	16.0498	18.4051	30.4781	17.9566	23.9989	35.3298	30.7393	32.5404	58.1024	42.3726	48.1122	23.3351
MD13G1195400	32.299	12.0131	37.9765	37.7542	33.7484	42.0755	52.0895	77.4409	36.558	30.6751	21.6733	8.55078	23.9989	37.0962	43.2628	50.9328	48.7526	20.4296	23.6187	10.2949
MD13G1195800	1.19626	0	0	0.68644	0.649007	0	0	1.51845	1.78332	0	0	0	3.7893	10.5989	4.55397	0	2.00353	0.756653	2.6243	4.11795
MD13G1208300	342.131	671.732	346.256	369.305	284.265	345.019	259.263	425.166	213.998	75.6653	2865.62	2219.78	890.485	919.457	528.261	414.536	472.834	1669.18	1295.53	2238.11
MD13G1208400	68.1869	32.0349	17.8713	37.7542	34.3974	30.0539	54.4572	39.4797	33.883	81.8003	2830.4	1541.71	308.828	1058.13	491.829	251.834	406.049	1829.59	705.938	3792.64
MD13G1208500	26.3177	9.00981	8.93564	10.983	20.1192	15.628	40.251	39.4797	13.3749	8.18003	1182.55	654.99	72.6282	204.029	113.849	80.6436	177.647	1906.01	278.176	459.838
MD13G1208700	20.3364	33.036	42.4443	36.3813	57.7617	2.40431	49.7218	9.11069	41.9079	69.5302	349.482	331.77	51.7871	138.669	839.07	36.7848	26.0459	1071.42	402.393	713.092
MD13G1210500	98.0934	86.0938	51.3799	88.5508	53.8676	73.3315	74.5826	63.7748	98.974	87.9353	111.076	70.9715	86.5223	71.5428	64.8941	48.1032	94.166	551.6	60.359	180.504
MD13G1213400	491.663	890.97	743.892	317.822	348.517	239.229	202.439	308.245	110.566	89.9803	925.856	1251.83	893.643	63.5936	204.929	207.976	94.166	872.421	244.06	50.7881
MD13G1213900	4.78504	30.0327	11.1695	2.05932	5.84107	0	1.18385	0	0.891658	2.04501	29.1235	33.348	14.5256	0	20.4929	1.4148	0.667844	33.2927	22.744	1.37265
MD13G1217400	21.5327	66.072	58.0816	61.7796	43.4835	33.6604	24.8609	21.2583	18.7248	32.7201	225.538	366.828	119.363	40.6292	159.389	60.8364	70.1236	300.391	286.049	94.0266
MD13G1217900	51.4392	45.0491	89.3564	175.729	150.57	91.3638	66.2957	106.291	108.782	122.7	130.04	171.016	170.518	181.065	224.283	157.043	189.668	251.965	153.084	89.2223
MD13G1222900	4.78504	18.0196	8.93564	15.1017	11.6821	7.21294	10.6547	4.55535	3.56663	61.3502	53.5059	105.175	18.9465	33.5633	58.0632	11.3184	6.67844	129.388	143.462	198.348
MD13G1225100	0	0	2.23391	6.17796	5.84107	4.80862	0	4.55535	0.891658	6.13502	1.35458	1.71016	1.89465	2.64973	1.13849	4.2444	10.0177	8.32318	4.37384	3.43163
MD13G1227300	3.58878	5.00545	4.46782	4.80508	1.94702	4.80862	7.10311	6.0738	16.0498	177.916	0	0	1.89465	4.41622	4.55397	4.2444	10.0177	5.29657	4.37384	9.60856
MD13G1228600	57.4205	79.0861	142.97	142.78	130.45	122.62	49.7218	95.6623	59.7411	4.09001	602.111	324.93	426.296	1549.21	165.082	939.427	679.865	79.4486	90.1011	159.228
MD13G1231500	178.243	153.167	156.374	309.584	211.576	146.663	298.331	98.6992	293.355	169.736	322.39	340.321	111.784	170.466	1847.77	108.94	161.618	1088.82	975.366	549.06
MD13G1234800	2.39252	9.00981	8.93564	45.9915	85.02	8.41509	2.3677	16.7029	11.5916	0	140.199	122.276	91.5747	195.197	226.56	193.828	103.516	81.7185	110.221	2.7453
MD13G1237300	93.3084	168.183	183.181	114.635	127.854	55.2992	34.3317	83.5147	54.3911	96.1153	126.653	129.117	272.198	21.1979	52.3707	39.6144	60.106	240.616	125.092	174.327
MD13G1237400	50.243	33.036	104.994	136.602	128.503	81.7466	46.1702	124.513	56.1744	71.5752	58.9243	57.2902	125.678	92.7406	54.6477	145.724	126.223	75.6653	138.213	66.5736
MD13G1240100	14.3551	14.0153	15.6374	28.144	16.8742	9.61725	16.5739	24.2952	19.6165	28.6301	8.80477	7.6957	13.2625	14.1319	11.3849	21.222	34.0601	21.9429	23.6187	17.1581
MD13G1243500	805.084	2331.54	1820.64	550.525	993.63	314.965	298.331	454.016	329.913	453.992	1888.96	1607.55	1964.12	671.265	1555.18	567.335	209.703	748.33	553.728	1263.53
MD13G1254300	29.9065	55.06	69.2512	59.0338	64.2517	37.2668	44.9864	69.8486	39.2329	6.13502	79.9203	100.044	85.8908	107.756	118.403	108.94	67.4523	21.9429	50.7365	13.7265
MD13G1260900	1.19626	1.00109	2.23391	22.6525	22.0662	3.60647	8.28696	1.51845	7.13326	2.04501	15.5777	16.2465	9.47325	92.7406	31.8778	38.1996	65.4487	16.6464	18.3701	1.37265
MD13G1263000	0	12.0131	8.93564	8.23728	14.2782	6.01078	5.91926	7.59224	7.13326	8.18003	16.9323	17.9566	21.4727	21.1979	18.2159	29.7108	26.7138	10.5931	10.4972	2.7453
MD13G1274600	1.19626	3.00327	8.93564	50.7966	60.3577	6.01078	3.55155	9.11069	0.891658	0	30.4781	29.0726	41.0507	94.5071	61.4786	41.0292	27.3816	59.7756	36.7402	2.05898
MD13G1275500	0	0	11.1695	24.0254	25.9603	4.80862	0	6.0738	1.78332	0	23.0279	41.8988	18.9465	27.3806	69.4481	15.5628	3.33922	35.5627	38.4898	2.7453
MD13G1285100	77.757	23.0251	22.3391	168.864	255.06	100.981	66.2957	81.9962	77.5742	220.861	138.845	298.422	66.3127	1665.8	66.0326	1437.44	2052.95	9.83649	36.7402	78.2411
MD14G1001000	8.37383	41.0447	46.9121	6.8644	9.0861	3.60647	1.18385	9.11069	2.67497	0	89.4023	123.986	37.2614	14.1319	30.7393	5.6592	22.0389	133.928	62.9833	23.3351
MD14G1008800	5.9813	20.0218	0	13.0424	16.2252	10.8194	13.0224	13.666	19.6165	2.04501	25.0597	19.6668	10.7363	113.055	27.3238	45.2736	34.0601	5.29657	6.99814	5.4906
MD14G1010200	53.8317	41.0447	26.8069	38.4406	84.371	30.0539	31.964	54.6642	32.9913	26.5851	93.4661	88.073	176.834	193.43	125.234	140.065	72.795	17.403	37.615	50.1018
MD14G1010300	64.5981	106.116	62.5495	50.7966	88.265	10.8194	27.2286	33.4059	47.2579	26.5851	230.956	418.133	65.0496	59.1773	330.163	9.9036	0.667844	129.388	237.062	391.206
MD14G1010600	2.39252	20.0218	22.3391	4.11864	7.13908	2.40431	1.18385	0	0.891658	8.18003	29.1235	56.4351	23.3673	7.94919	28.4623	4.2444	4.00706	38.5893	9.62245	28.8257
MD14G1015000	328.972	196.214	187.648	260.847	244.676	384.69	398.958	378.094	380.738	327.201	142.231	156.479	119.994	286.171	184.436	404.633	488.862	91.555	252.808	172.954
MD14G1016400	1.19626	11.012	2.23391	7.55084	12.9801	1.20216	1.18385	10.6291	2.67497	2.04501	23.0279	39.3336	21.4727	23.8476	30.7393	2.8296	2.67138	10.5931	14.8711	4.11795
MD14G1019600	139.963	105.114	69.2512	195.635	136.941	268.081	259.263	208.027	222.914	194.276	53.5059	51.3047	70.7336	136.02	71.7251	101.866	269.809	129.388	125.092	139.324
MD14G1020300	38.2803	17.0185	22.3391	35.0084	36.9934	34.8625	55.641	36.4428	49.0412	36.8101	19.6414	12.8262	22.1042	83.9082	28.4623	33.9552	82.8127	49.9391	32.3664	48.7291
MD14G1021500	9.57009	13.0142	2.23391	15.7881	16.2252	20.4366	22.4932	10.6291	30.3164	34.7651	20.3187	19.6668	10.1048	41.5125	22.7699	35.37	74.1307	20.4296	15.7458	6.17693
MD14G1032500	2.39252	6.00654	13.4035	13.7288	34.3974	4.80862	4.73541	9.11069	9.80824	0	38.6055	29.9277	35.3668	97.1568	51.2322	49.518	30.053	16.6464	14.8711	3.43163
MD14G1036200	689.046	397.433	891.33	2473.24	2638.86	1432.97	620.338	1542.74	573.336	179.961	583.147	507.061	844.382	585.591	697.897	744.185	836.141	1012.4	762.798	299.238
MD14G1036600	732.112	316.345	80.4207	700.855	836.57	769.38	658.221	727.337	574.228	145.196	476.135	332.625	198.307	1453.82	367.733	762.577	812.766	91.555	170.58	146.874
MD14G1036900	8.37383	15.0164	0	17.161	14.9272	16.8302	22.4932	22.7767	22.2914	47.0352	6.09561	3.42031	11.9994	47.6952	9.10795	22.6368	29.3851	23.4562	20.9944	31.571
MD14G1039600	22.729	19.0207	33.5086	87.1779	79.1789	51.6927	39.0671	31.8874	32.9913	22.4951	75.1792	44.464	58.1026	70.6595	64.8941	84.888	103.516	84.7451	99.7235	48.7291
MD14G1039900	5.9813	11.012	4.46782	26.0847	22.7153	1.20216	7.10311	4.55535	9.80824	2.04501	33.1872	43.609	17.6834	39.746	118.403	9.9036	20.0353	71.1254	111.97	30.8847
MD14G1041000	270.355	285.311	216.689	120.127	129.801	106.992	50.9056	100.218	61.5244	75.6653	175.418	258.233	227.989	34.4465	182.159	99.036	27.3816	271.638	172.329	223.742
MD14G1041100	41.8691	51.0556	26.8069	30.8898	26.6093	13.2237	5.91926	15.1845	1.78332	2.04501	166.613	164.175	62.5234	10.5989	21.6314	25.4664	10.6855	106.688	61.2337	19.2171
MD14G1043600	107.663	93.1014	55.8477	222.407	211.576	226.005	164.555	192.843	142.665	32.7201	128.685	107.74	88.417	230.527	145.727	162.702	248.438	32.5361	91.8506	27.453
MD14G1045500	4.78504	28.0305	44.6782	5.49152	11.6821	1.20216	0	4.55535	0	0	76.5338	101.754	65.0496	7.06595	11.3849	2.8296	2.67138	16.6464	0	2.05898
MD14G1050600	32.299	122.133	301.578	285.559	730.133	37.2668	47.3541	54.6642	53.4995	6.13502	986.812	786.672	690.284	3578.9	1099.78	530.55	182.321	962.463	293.047	131.775
MD14G1052400	7.17757	8.00872	2.23391	0.68644	0	6.01078	2.3677	3.0369	3.56663	0	9.48206	12.8262	16.4203	3.53298	6.83096	9.9036	16.0283	5.29657	34.9907	5.4906
MD14G1056200	28.7103	57.0621	46.9121	59.7203	54.5166	30.0539	43.8025	39.4797	48.1495	87.9353	132.749	193.248	87.1539	110.405	122.957	52.3476	38.735	96.8516	46.3627	95.3993
MD14G1057700	1.19626	2.00218	8.93564	19.9068	25.9603	10.8194	3.55155	3.0369	39.2329	20.4501	4.74103	5.98554	6.3155	90.0909	19.3544	7.074	14.6926	0.756653	7.87291	8.92223
MD14G1060200	10.7663	14.0153	8.93564	31.5762	18.8212	24.0431	21.3093	24.2952	32.0997	42.9451	8.12748	11.9711	25.8935	23.8476	7.96945	15.5628	58.1024	15.8897	22.744	23.3351
MD14G1061500	40.6729	42.0458	49.146	14.4152	14.9272	3.60647	13.0224	18.2214	11.5916	8.18003	15.5777	23.9422	32.8406	6.18271	13.6619	11.3184	3.33922	10.5931	12.2467	4.80428
MD14G1062500	0	3.00327	0	0.68644	1.29801	1.20216	1.18385	0	0	0	25.0597	22.232	1.89465	6.18271	2.27699	4.2444	3.33922	46.9125	41.1141	4.11795
MD14G1063100	2.39252	3.00327	0	7.55084	4.54305	12.0216	7.10311	1.51845	24.9664	63.3952	0	0	0	22.0811	1.13849	1.4148	4.00706	5.29657	0	14.4128
MD14G1064200	299.065	123.134	46.9121	206.618	133.047	228.41	331.478	280.913	335.263	513.297	66.3744	70.9715	79.5753	221.694	111.572	145.724	293.851	103.661	108.471	177.072
MD14G1069100	0	1.00109	11.1695	8.92372	13.6292	0	1.18385	4.55535	8.91658	0	12.8685	12.8262	8.21015	14.1319	21.6314	14.148	4.00706	7.56653	18.3701	2.05898
MD14G1070300	355.289	1214.32	1186.21	297.228	268.689	299.337	337.398	215.62	371.821	552.152	1360.68	1582.75	843.119	419.541	1114.59	277.301	386.682	2776.92	1385.63	1249.8
MD14G1072700	25.1215	16.0174	15.6374	61.7796	40.2385	48.0862	84.0535	34.9243	65.9827	34.7651	65.6972	68.4062	47.9978	102.456	85.387	87.7176	181.654	30.2661	77.8543	30.1983
MD14G1075400	5.9813	15.0164	22.3391	7.55084	14.9272	3.60647	3.55155	13.666	4.45829	0	68.4063	106.03	34.7352	35.3298	61.4786	14.148	15.3604	118.795	59.4842	38.4342
MD14G1080000	275.14	1497.63	717.085	114.635	114.225	62.5121	59.1926	77.4409	40.1246	28.6301	1231.99	1111.6	423.77	173.999	130.927	121.673	36.7314	653.748	55.1104	362.38
MD14G1080100	40.6729	116.126	69.2512	15.7881	9.73511	9.61725	15.3901	7.59224	6.24161	30.6751	120.558	127.407	37.893	7.94919	10.2464	16.9776	16.0283	44.6425	20.9944	39.8069
MD14G1084000	5.9813	6.00654	6.70173	31.5762	17.5232	7.21294	29.5963	6.0738	14.2665	6.13502	167.291	350.582	14.5256	122.771	692.204	24.0516	11.3534	273.152	562.476	168.15
MD14G1086100	4.78504	9.00981	8.93564	17.161	8.4371	8.41509	4.73541	15.1845	9.80824	12.27	25.0597	23.9422	17.0518	7.94919	13.6619	35.37	35.3957	4.53992	12.2467	8.23591
MD14G1087100	0	3.00327	0	0	0.649007	0	1.18385	0	0	4.09001	20.3187	16.2465	7.5786	17.6649	20.4929	2.8296	11.3534	80.9619	28.8673	30.1983
MD14G1097400	39.4766	11.012	6.70173	21.9661	29.2053	33.6604	13.0224	42.5166	19.6165	30.6751	8.80477	13.6812	30.3144	39.746	25.0469	36.7848	34.0601	7.56653	11.372	8.92223
MD14G1099800	3.58878	19.0207	6.70173	20.5932	32.4504	18.0323	27.2286	3.0369	88.2741	106.34	4.06374	4.27539	3.15775	136.903	7.96945	4.2444	22.7067	4.53992	2.6243	17.1581
MD14G1103900	53.8317	29.0316	33.5086	56.2881	59.7087	40.8733	42.6187	74.404	67.766	47.0352	11.5139	26.5074	27.7882	96.2736	34.1548	28.296	103.516	15.1331	29.7421	35.0026
MD14G1105800	15.5514	27.0294	6.70173	14.4152	11.0331	6.01078	10.6547	12.1476	12.4832	14.315	31.8326	34.2031	12.631	15.8984	15.9389	9.9036	8.01413	47.6691	18.3701	51.4744
MD14G1106500	740.486	368.401	254.666	1285.7	955.988	1169.7	700.84	696.968	970.124	1398.78	249.243	298.422	196.412	1506.81	251.607	441.418	2331.44	246.669	443.507	585.436
MD14G1111400	806.28	1593.74	1507.89	768.126	891.087	447.202	363.442	768.335	571.553	433.542	1876.09	1817.9	1484.77	206.679	1925.19	582.898	160.283	2254.83	1872	562.787
MD14G1112200	8.37383	17.0185	22.3391	11.6695	9.73511	3.60647	1.18385	13.666	2.67497	8.18003	41.992	76.1019	33.4721	32.68	13.6619	15.5628	8.68197	36.3193	16.6206	49.4154
MD14G1112500	58.6168	28.0305	84.8886	124.246	164.199	43.2776	30.7801	56.1826	40.1246	63.3952	109.044	96.6238	114.31	136.02	160.528	142.895	130.897	93.0683	159.208	35.6889
MD14G1114000	3.58878	18.0196	6.70173	7.55084	12.9801	3.60647	5.91926	6.0738	4.45829	2.04501	56.8924	78.6672	35.3668	30.0303	113.849	12.7332	6.67844	69.6121	36.7402	11.6675
MD14G1114800	9.57009	42.0458	67.0173	81.6864	75.2849	57.7035	36.6994	75.9224	50.8245	32.7201	88.725	88.073	81.4699	236.709	247.053	171.191	130.23	59.7756	81.3534	49.4154
MD14G1117100	49.0467	93.1014	91.5903	60.4067	35.0464	33.6604	29.5963	42.5166	34.7747	30.6751	121.912	150.494	73.8913	52.9946	40.9858	22.6368	54.0954	114.255	111.97	44.6112
MD14G1120700	112.449	193.21	1065.57	3189.89	3998.53	383.488	137.327	487.422	131.965	18.4051	5947.96	2932.06	3466.58	2032.34	4442.4	3232.82	4134.62	6056.25	7706.7	101.576
MD14G1124200	86.1308	41.0447	37.9765	83.7457	83.0729	75.7358	125.488	118.439	107.891	36.8101	49.4422	61.5656	54.9448	114.822	70.5866	121.673	116.873	23.4562	45.4879	19.9034
MD14G1126600	3.58878	2.00218	6.70173	10.2966	11.6821	14.4259	4.73541	12.1476	3.56663	0	7.45019	6.84062	8.8417	25.6141	27.3238	36.7848	17.3639	1.51331	6.12337	1.37265
MD14G1137900	1.19626	0	8.93564	26.0847	18.1722	4.80862	2.3677	3.0369	1.78332	8.18003	9.48206	6.84062	15.7887	0	19.3544	18.3924	17.3639	9.83649	18.3701	4.11795
MD14G1138100	26.3177	12.0131	6.70173	35.6949	57.1126	33.6604	26.0447	21.2583	28.5331	0	40.6374	20.5219	33.4721	192.547	63.7556	127.332	45.4134	6.80988	13.9963	20.5898
MD14G1139300	74.1682	42.0458	11.1695	83.0592	53.2186	84.1509	106.547	59.2195	77.5742	116.565	4.74103	17.9566	11.3679	65.36	28.4623	26.8812	105.519	27.2395	33.2412	58.3377
MD14G1145500	81.3457	222.242	241.262	87.1779	90.212	60.1078	41.4348	47.0719	17.8332	12.27	281.075	547.25	171.782	40.6292	155.974	72.1548	49.4205	307.201	410.266	57.6513
MD14G1149200	50.243	61.0665	22.3391	47.3644	45.4305	25.2453	44.9864	25.8136	57.0661	79.7553	73.1473	112.015	30.9459	104.223	219.729	22.6368	17.3639	51.4524	174.954	284.825
MD14G1153300	14.3551	18.0196	8.93564	7.55084	11.6821	20.4366	20.1255	22.7767	13.3749	0	0.67729	5.98554	14.5256	22.9643	27.3238	14.148	16.0283	3.78326	12.2467	2.7453
MD14G1155600	22.729	20.0218	26.8069	109.83	204.437	34.8625	20.1255	48.5904	29.4247	2.04501	211.315	160.755	179.992	503.449	396.196	390.485	244.431	90.0417	180.202	26.7667
MD14G1156700	3.58878	6.00654	2.23391	6.8644	15.5762	8.41509	4.73541	7.59224	3.56663	0	23.7052	29.0726	38.5245	52.1114	43.2628	104.695	22.7067	12.8631	20.1197	4.11795
MD14G1157000	110.056	141.154	323.917	383.72	691.193	252.453	116.017	262.692	102.541	49.0802	1605.86	1486.98	1487.3	5666.89	1620.08	2317.44	904.929	1129.68	433.01	557.983
MD14G1158700	3.58878	5.00545	8.93564	2.05932	4.54305	2.40431	0	3.0369	2.67497	0	37.9283	35.9133	17.6834	5.29946	112.711	7.074	2.00353	25.7262	13.9963	13.7265
MD14G1160800	8.37383	28.0305	15.6374	4.80508	5.19206	1.20216	13.0224	6.0738	3.56663	2.04501	153.745	306.118	49.2609	30.0303	10.2464	5.6592	4.67491	72.6387	7.87291	49.4154
MD14G1169000	1.19626	4.00436	2.23391	0	2.59603	1.20216	5.91926	3.0369	1.78332	0	30.4781	43.609	3.15775	22.9643	10.2464	2.8296	1.33569	92.3117	28.8673	2.05898
MD14G1169600	58.6168	68.0741	270.303	170.237	199.894	14.4259	17.7578	80.4778	34.7747	8.18003	120.558	88.9281	149.677	7.94919	26.1854	14.148	19.3675	28.7528	15.7458	5.4906
MD14G1169700	3.58878	8.00872	20.1052	29.5169	48.6756	1.20216	1.18385	7.59224	1.78332	0	45.3784	25.6523	56.2079	0.883244	5.69247	21.222	10.0177	0	0	0
MD14G1172100	25.1215	6.00654	22.3391	42.5593	33.7484	24.0431	17.7578	22.7767	16.0498	4.09001	35.8964	48.7394	45.4716	16.7816	44.4012	18.3924	19.3675	60.5322	72.6057	41.1795
MD14G1174000	0	9.00981	2.23391	1.37288	0.649007	0	0	1.51845	0	0	23.7052	29.9277	2.5262	1.76649	3.41548	0	0.667844	16.6464	3.49907	1.37265
MD14G1174100	8.37383	26.0283	26.8069	17.161	17.5232	2.40431	3.55155	10.6291	3.56663	0	104.98	142.798	29.6828	15.8984	40.9858	16.9776	8.68197	83.9885	83.1029	17.1581
MD14G1177900	78.9532	85.0927	51.3799	101.593	101.245	106.992	132.591	91.1069	106.107	169.736	23.7052	31.6379	36.6299	82.1417	30.7393	66.4956	95.5017	4.53992	20.9944	45.9838
MD14G1178800	34.6916	40.0436	37.9765	54.9152	98.6491	27.6496	43.8025	50.1088	45.4746	18.4051	97.5298	92.3484	76.4175	135.136	133.204	120.258	90.159	40.8593	58.6094	9.60856
MD14G1183700	479.701	987.075	873.459	474.33	452.358	427.967	343.317	406.944	371.821	118.61	940.079	1026.95	579.131	460.17	487.275	321.16	280.495	798.269	739.179	717.21
MD14G1188900	63.4018	27.0294	55.8477	81.6864	72.6888	111.8	76.9504	104.773	89.1658	92.0253	35.8964	29.9277	49.2609	75.959	78.5561	74.9844	110.862	15.1331	43.7384	73.4368
MD14G1190300	199.776	203.221	337.32	754.398	754.796	393.105	265.183	438.832	290.68	106.34	706.414	552.38	519.765	626.22	648.941	652.223	679.865	491.068	489.87	212.075
MD14G1190900	17.9439	8.00872	6.70173	17.161	9.0861	32.4582	23.677	21.2583	24.9664	32.7201	6.7729	13.6812	20.8411	34.4465	9.10795	33.9552	53.4275	1.51331	4.37384	24.0214
MD14G1191100	10.7663	13.0142	2.23391	10.983	15.5762	4.80862	5.91926	15.1845	8.91658	0	32.5099	101.754	38.5245	15.8984	14.8004	11.3184	9.34982	18.1597	7.87291	9.60856
MD14G1193100	72.9719	132.144	102.76	159.941	125.258	102.183	48.5379	78.9593	29.4247	57.2602	319.004	675.511	227.989	140.436	215.175	186.754	48.0848	507.714	209.944	99.5172
MD14G1198200	122.019	181.197	96.0581	176.415	184.318	203.164	246.241	197.398	194.381	83.8453	100.916	99.189	125.678	128.954	168.497	226.368	136.24	54.479	77.8543	26.0804
MD14G1202100	4.78504	3.00327	4.46782	7.55084	1.94702	25.2453	7.10311	16.7029	12.4832	32.7201	12.8685	23.9422	8.8417	76.8422	12.5234	19.8072	28.0495	239.102	48.987	134.52
MD14G1206100	2.39252	2.00218	0	3.4322	4.54305	0	2.3677	9.11069	0.891658	0	41.992	67.5511	8.8417	16.7816	17.0774	5.6592	6.0106	43.8859	20.1197	4.80428
MD14G1206300	2.39252	3.00327	2.23391	10.2966	3.89404	18.0323	11.8385	24.2952	19.6165	24.5401	12.8685	11.116	2.5262	28.2638	3.41548	31.1256	118.208	0	6.12337	10.2949
MD14G1219300	8.37383	12.0131	4.46782	11.6695	31.1524	12.0216	9.47081	12.1476	17.8332	10.225	32.5099	29.9277	24.6304	98.9233	55.7862	74.9844	56.0989	24.2129	22.744	14.4128
MD14G1224900	303.85	192.209	136.268	209.364	188.861	212.782	468.805	321.911	358.446	292.436	81.9521	71.8265	52.4186	106.873	111.572	151.384	345.943	27.2395	169.705	131.775
MD14G1227500	14.3551	21.0229	15.6374	6.8644	3.89404	7.21294	2.3677	6.0738	1.78332	0	105.657	154.769	69.4705	84.7914	50.0937	38.1996	28.0495	63.5589	39.3646	54.2197
MD14G1228700	8.37383	13.0142	6.70173	9.61016	11.0331	3.60647	7.10311	10.6291	5.34995	8.18003	20.3187	32.493	8.8417	7.06595	37.5703	5.6592	6.67844	27.2395	17.4954	44.6112
MD14G1229600	1.19626	2.00218	6.70173	3.4322	1.94702	2.40431	8.28696	3.0369	5.34995	20.4501	2.03187	0.855078	2.5262	37.9795	15.9389	18.3924	4.67491	3.02661	1.74954	9.60856
MD14G1232100	26.3177	94.1025	78.1868	26.0847	31.1524	8.41509	16.5739	13.666	16.9415	77.7103	314.263	493.38	65.6812	36.213	200.375	12.7332	38.0671	212.619	451.38	98.8309
MD14G1232200	20.3364	35.0382	22.3391	13.7288	24.6623	4.80862	4.73541	6.0738	16.9415	14.315	77.8884	94.9136	23.9989	15.0151	232.253	14.148	6.67844	132.414	206.445	18.5308
MD14G1232400	1588.63	2310.52	1867.55	1322.77	1336.96	924.458	810.938	830.591	920.191	762.788	1378.29	1659.71	1079.95	332.983	2040.18	478.202	409.388	2151.92	2420.48	1929.95
MD14G1233500	7.17757	2.00218	6.70173	8.92372	11.6821	3.60647	1.18385	6.0738	3.56663	4.09001	10.1594	16.2465	8.21015	29.147	18.2159	38.1996	14.6926	7.56653	9.62245	2.7453
MD14G1233900	5.9813	27.0294	49.146	43.2457	64.9007	40.8733	24.8609	37.9612	24.0748	20.4501	13.5458	23.9422	49.8924	22.9643	28.4623	56.592	22.7067	30.2661	19.2449	32.2573
MD14G1239400	2.39252	10.0109	20.1052	159.941	220.013	14.4259	4.73541	19.7398	4.45829	4.09001	130.04	137.668	70.7336	233.176	160.528	148.554	160.283	143.007	129.466	5.4906
MD14G1243400	53.8317	29.0316	51.3799	20.5932	24.6623	15.628	34.3317	30.369	26.7497	14.315	218.087	157.334	77.6806	38.8627	40.9858	31.1256	50.7562	148.304	71.731	113.244
MD14G1244100	15.5514	22.024	8.93564	6.17796	7.78809	1.20216	3.55155	7.59224	8.02492	8.18003	50.7968	66.6961	25.8935	7.06595	31.8778	16.9776	2.67138	174.787	37.615	16.4718
MD14G1246200	318.205	565.616	862.289	358.322	377.073	156.28	149.165	218.657	223.806	85.8903	439.561	418.988	539.975	56.5276	751.406	149.969	76.1342	468.368	850.274	205.898
MD14G1247100	27.514	0	0	0	0	0	1.18385	0	0	2.04501	6.09561	1.71016	0.63155	3.53298	0	1.4148	8.68197	0.756653	0	4.11795
MD15G1005100	105.271	44.048	11.1695	86.4914	72.6888	152.674	146.798	81.9962	143.557	222.906	33.8645	14.5363	15.7887	423.957	94.495	49.518	119.544	18.9163	47.2375	184.622
MD15G1006200	26.3177	12.0131	8.93564	45.305	46.0795	60.1078	54.4572	50.1088	37.4496	16.3601	29.1235	26.5074	12.631	53.8779	31.8778	76.3992	60.106	9.07984	21.8692	14.4128
MD15G1007200	14.3551	22.024	42.4443	61.0932	83.0729	21.6388	26.0447	28.8505	30.3164	8.18003	78.5657	70.9715	59.9972	62.7103	89.941	74.9844	72.1272	77.9353	105.847	13.0402
MD15G1008100	63.4018	62.0676	44.6782	72.7626	59.7087	76.938	43.8025	53.1457	49.9328	36.8101	155.777	268.494	41.0507	40.6292	120.68	104.695	114.201	151.331	171.454	144.815
MD15G1009500	10.7663	16.0174	6.70173	50.7966	43.4835	46.8841	14.2062	34.9243	33.883	22.4951	9.48206	19.6668	1.89465	115.705	11.3849	49.518	127.558	3.78326	8.74768	18.5308
MD15G1010100	2.39252	13.0142	20.1052	17.161	12.3311	2.40431	8.28696	10.6291	9.80824	4.09001	41.3147	51.3047	26.5251	16.7816	81.9715	8.4888	9.34982	133.171	122.467	26.7667
MD15G1010200	3.58878	7.00763	24.573	16.4746	27.2583	14.4259	7.10311	7.59224	6.24161	16.3601	21.6733	22.232	24.6304	65.36	58.0632	29.7108	15.3604	37.8326	17.4954	16.4718
MD15G1011200	49.0467	56.0611	51.3799	54.9152	43.4835	40.8733	58.0087	40.9981	42.7996	53.1702	100.916	88.9281	59.3657	56.5276	74.0021	42.444	86.8197	450.209	144.337	85.7907
MD15G1011600	15.5514	9.00981	11.1695	19.9068	12.3311	16.8302	10.6547	28.8505	15.1582	30.6751	6.7729	5.13047	9.47325	9.71568	2.27699	4.2444	10.0177	54.479	30.6169	29.512
MD15G1015200	470.131	668.728	1449.81	442.754	359.55	248.846	525.63	587.64	740.968	1546.03	475.458	331.77	308.828	173.116	155.974	144.31	556.982	2443.99	924.63	642.401
MD15G1015300	34.6916	27.0294	62.5495	22.6525	29.8543	33.6604	20.1255	39.4797	47.2579	63.3952	32.5099	18.8117	30.9459	15.0151	9.10795	7.074	10.0177	228.509	41.9889	42.5522
MD15G1016400	28.7103	43.0469	46.9121	210.051	68.1458	137.046	178.762	53.1457	47.2579	10.225	101.594	80.3773	79.5753	74.1925	151.42	74.9844	112.866	152.844	351.657	93.3403
MD15G1017600	9.57009	23.0251	0	22.6525	21.4172	12.0216	36.6994	4.55535	36.558	26.5851	4.06374	17.1016	0.63155	281.755	39.8473	36.7848	64.7809	15.1331	7.87291	13.7265
MD15G1019300	167.477	147.16	924.838	1823.87	2082.66	877.574	204.806	958.141	232.723	32.7201	926.533	1330.5	1520.14	1471.48	2968.05	1917.05	1049.85	1302.2	1190.56	271.785
MD15G1022400	93.3084	76.0829	78.1868	138.661	201.841	114.205	52.0895	101.736	85.5992	14.315	151.036	170.16	133.257	319.734	187.851	244.76	136.908	57.5056	75.23	33.63
MD15G1024000	19.1402	26.0283	4.46782	32.2627	24.6623	18.0323	22.4932	16.7029	34.7747	26.5851	55.5378	49.5945	32.209	137.786	31.8778	77.814	126.89	21.9429	33.2412	31.571
MD15G1024100	105.271	60.0654	20.1052	95.4152	81.1259	203.164	240.322	116.921	238.964	169.736	165.259	409.582	81.4699	444.272	127.511	863.028	1487.29	95.3383	188.075	108.439
MD15G1027000	1.19626	10.0109	11.1695	3.4322	7.78809	2.40431	7.10311	6.0738	6.24161	2.04501	0	0	3.7893	0	17.0774	1.4148	0	0	1.74954	0
MD15G1028200	34.6916	89.097	49.146	28.8305	12.9801	7.21294	17.7578	16.7029	11.5916	24.5401	247.888	311.248	90.9432	53.8779	97.9104	38.1996	30.7208	375.3	257.182	74.1232
MD15G1028700	40.6729	217.237	118.397	49.4237	32.4504	20.4366	27.2286	28.8505	16.9415	36.8101	301.394	413.858	124.415	9.71568	42.1243	38.1996	26.7138	184.623	111.97	26.7667
MD15G1031000	22.729	17.0185	26.8069	23.339	21.4172	15.628	5.91926	33.4059	27.6414	42.9451	8.12748	6.84062	13.8941	9.71568	4.55397	8.4888	22.0389	73.3953	37.615	39.8069
MD15G1031800	4.78504	1.00109	6.70173	5.49152	3.24504	6.01078	21.3093	0	1.78332	4.09001	0.67729	0.855078	5.0524	8.83244	9.10795	9.9036	4.00706	1.51331	3.49907	4.11795
MD15G1031900	16.7477	8.00872	40.2104	47.3644	35.6954	58.9056	22.4932	19.7398	12.4832	2.04501	30.4781	35.0582	43.5769	47.6952	25.0469	38.1996	52.0918	23.4562	22.744	41.1795
MD15G1033400	467.738	583.636	837.716	423.533	536.08	224.803	165.739	242.952	171.198	161.556	679.322	611.381	589.236	127.187	420.104	217.879	203.025	435.075	449.631	177.072
MD15G1038300	86.1308	60.0654	29.0408	96.788	83.7219	81.7466	127.856	94.1438	142.665	167.691	45.3784	27.3625	27.7882	91.8574	38.7088	53.7624	114.869	12.8631	28.8673	41.1795
MD15G1040900	14.3551	9.00981	0	117.381	226.504	68.5229	50.9056	25.8136	202.406	94.0703	4.06374	14.5363	5.0524	825.833	174.19	36.7848	37.3993	18.1597	6.12337	79.6138
MD15G1042800	58.6168	88.0959	209.987	436.576	423.153	203.164	86.4212	179.177	62.4161	6.13502	440.239	403.597	301.249	431.906	433.766	482.447	669.18	385.893	464.502	34.3163
MD15G1044100	108.86	126.137	37.9765	118.754	68.7948	106.992	149.165	107.81	177.44	290.391	33.1872	42.7539	33.4721	185.481	47.8167	89.1324	289.844	3.78326	31.4916	70.6915
MD15G1044400	11.9626	13.0142	11.1695	48.7372	73.3378	15.628	20.1255	13.666	21.3998	20.4501	65.6972	50.4496	41.0507	250.841	108.157	141.48	92.8303	34.806	47.2375	15.0992
MD15G1050700	3.58878	5.00545	4.46782	6.8644	11.6821	3.60647	13.0224	9.11069	12.4832	10.225	15.5777	7.6957	1.89465	5.29946	260.715	5.6592	4.00706	509.227	137.339	5.4906
MD15G1051000	41.8691	43.0469	62.5495	21.9661	31.8014	34.8625	61.5603	59.2195	52.6078	53.1702	56.2151	55.5801	26.5251	7.94919	20.4929	21.222	45.4134	39.346	30.6169	51.4744
MD15G1056600	991.7	1833	1382.79	736.55	1238.31	461.628	449.864	747.077	428.887	81.8003	3044.42	2689.22	2541.36	1533.31	2097.1	1305.86	311.215	929.927	736.554	774.862
MD15G1062100	76.5607	43.0469	140.736	220.347	200.543	110.598	48.5379	147.29	53.4995	26.5851	251.952	253.103	322.09	331.216	272.1	260.323	154.272	433.562	146.086	148.933
MD15G1062400	4.78504	5.00545	4.46782	2.74576	1.29801	0	0	0	3.56663	0	23.7052	14.5363	10.1048	7.94919	1.13849	2.8296	0	81.7185	9.62245	4.11795
MD15G1062600	120.822	79.0861	53.6138	125.619	99.9471	165.898	178.762	112.365	175.657	398.776	20.3187	17.1016	36.6299	146.618	39.8473	43.8588	146.258	40.8593	62.9833	161.287
MD15G1064400	1.19626	1.00109	13.4035	12.3559	21.4172	8.41509	5.91926	16.7029	17.8332	44.9902	6.09561	8.55078	5.68395	22.0811	17.0774	14.148	27.3816	7.56653	28.8673	6.86326
MD15G1066300	28.7103	51.0556	82.6546	80.3135	72.6888	78.1401	48.5379	25.8136	44.5829	42.9451	295.299	346.306	129.468	135.136	527.122	97.6212	217.717	534.197	862.521	171.581
MD15G1067000	16.7477	108.118	107.228	35.0084	77.8809	8.41509	16.5739	22.7767	17.8332	0	531.673	550.67	231.147	151.035	118.403	73.5696	20.0353	214.889	113.72	28.8257
MD15G1071400	7.17757	20.0218	58.0816	96.788	71.3908	31.2561	33.1478	21.2583	19.6165	4.09001	133.426	106.03	33.4721	131.603	264.13	83.4732	265.802	239.859	356.905	45.2975
MD15G1072000	2.39252	3.00327	0	2.74576	1.29801	3.60647	4.73541	3.0369	2.67497	4.09001	2.03187	1.71016	1.2631	0.883244	2.27699	0	0	4.53992	7.87291	0.686326
MD15G1073900	250.019	181.197	263.601	373.423	518.557	328.189	290.044	352.28	377.171	77.7103	44.0239	100.044	313.88	408.942	215.175	175.435	299.862	71.882	173.204	312.964
MD15G1075000	38.2803	30.0327	8.93564	32.9491	20.1192	21.6388	22.4932	24.2952	31.208	22.4951	41.3147	94.9136	15.7887	20.3146	68.3096	9.9036	18.0318	66.5855	72.6057	99.5172
MD15G1076500	0	2.00218	0	0.68644	1.29801	0	0	0	0	0	5.41832	16.2465	1.89465	0.883244	3.41548	0	0	3.02661	0.874768	0.686326
MD15G1078900	20.3364	79.0861	187.648	118.754	192.755	38.469	55.641	36.4428	42.7996	28.6301	331.195	336.901	227.989	280.872	357.487	284.375	131.565	180.083	200.322	25.394
MD15G1081300	47.8504	50.0545	120.631	67.2711	56.4636	82.9488	80.5019	86.5516	72.2243	49.0802	97.5298	136.812	78.9437	241.126	97.9104	166.946	432.095	52.9657	132.965	89.2223
MD15G1083300	9.57009	1.00109	0	28.8305	17.5232	7.21294	8.28696	1.51845	42.7996	143.15	0.67729	0	1.2631	58.2941	2.27699	4.2444	10.6855	5.29657	1.74954	32.9436
MD15G1084100	19.1402	44.048	107.228	138.661	199.894	34.8625	50.9056	62.2564	32.0997	44.9902	123.267	112.015	119.363	335.633	253.884	181.094	215.046	155.871	193.324	21.9624
MD15G1085800	21.5327	29.0316	17.8713	18.5339	31.1524	9.61725	8.28696	4.55535	11.5916	20.4501	92.1115	74.3918	62.5234	36.213	134.342	8.4888	4.67491	121.064	53.3608	42.5522
MD15G1090700	205.757	42.0458	350.724	120.127	114.874	60.1078	138.511	98.6992	36.558	4.09001	241.793	131.682	428.191	51.2281	130.927	166.946	106.855	15.1331	18.3701	2.05898
MD15G1091900	8.37383	4.00436	13.4035	13.7288	25.3113	9.61725	14.2062	13.666	8.91658	0	4.74103	6.84062	3.15775	50.3449	21.6314	24.0516	24.7102	3.02661	6.99814	3.43163
MD15G1092500	19.1402	19.0207	20.1052	21.2796	27.9073	21.6388	22.4932	13.666	25.8581	22.4951	10.1594	6.84062	17.0518	69.7763	14.8004	15.5628	28.0495	9.07984	10.4972	20.5898
MD15G1093800	7.17757	4.00436	6.70173	19.9068	11.6821	13.2237	5.91926	4.55535	7.13326	10.225	9.48206	8.55078	3.7893	115.705	18.2159	53.7624	83.4805	8.32318	6.12337	7.54958
MD15G1095500	5.9813	5.00545	4.46782	13.7288	18.1722	27.6496	7.10311	16.7029	11.5916	24.5401	4.74103	1.71016	5.68395	22.0811	7.96945	12.7332	21.371	13.6198	16.6206	21.2761
MD15G1099400	5.9813	1.00109	0	10.2966	5.84107	6.01078	3.55155	3.0369	28.5331	112.475	0	0	0	21.1979	4.55397	1.4148	4.67491	0.756653	1.74954	36.3753
MD15G1102700	1.19626	2.00218	2.23391	5.49152	4.54305	1.20216	1.18385	7.59224	6.24161	0	2.03187	1.71016	0.63155	1.76649	0	4.2444	9.34982	0	0.874768	0
MD15G1106300	4.78504	1.00109	8.93564	18.5339	24.0133	19.2345	11.8385	18.2214	16.0498	0	9.48206	3.42031	8.8417	20.3146	11.3849	22.6368	30.053	5.29657	3.49907	2.05898
MD15G1106400	1146.02	541.59	533.904	1226.67	1288.28	1089.15	582.455	1257.28	502.895	141.105	2082.67	1478.43	1838.44	1962.57	1111.17	2509.86	1843.25	889.067	736.554	251.195
MD15G1109200	3.58878	9.00981	20.1052	15.7881	9.73511	4.80862	13.0224	9.11069	25.8581	104.295	10.8366	9.40586	5.68395	11.4822	7.96945	5.6592	15.3604	37.8326	12.2467	9.60856
MD15G1111600	1.19626	1.00109	2.23391	22.6525	18.8212	1.20216	1.18385	1.51845	2.67497	0	29.1235	16.2465	13.2625	19.4314	38.7088	22.6368	32.0565	18.9163	30.6169	0.686326
MD15G1113900	300.261	461.503	527.203	302.72	401.087	245.24	269.918	293.061	298.705	153.376	331.195	332.625	310.091	255.257	215.175	125.917	70.1236	130.144	128.591	352.085
MD15G1117000	19.1402	29.0316	33.5086	6.17796	11.0331	6.01078	9.47081	10.6291	8.02492	14.315	50.1195	57.2902	22.1042	19.4314	21.6314	16.9776	8.68197	111.228	22.744	24.0214
MD15G1121500	20.3364	36.0393	11.1695	39.1271	36.9934	86.5552	54.4572	28.8505	89.1658	284.256	12.1912	10.2609	8.21015	145.735	71.7251	28.296	108.191	17.403	48.987	124.225
MD15G1123200	58.6168	63.0687	134.035	94.7287	101.245	82.9488	119.569	53.1457	94.5157	251.536	83.984	100.899	88.417	306.486	181.02	239.101	278.491	51.4524	107.596	60.3966
MD15G1129700	0	2.00218	0	1.37288	6.49007	4.80862	3.55155	1.51845	12.4832	20.4501	0	0	3.7893	14.1319	0	0	8.68197	1.51331	0.874768	0.686326
MD15G1131700	50.243	207.226	80.4207	28.8305	16.2252	4.80862	107.73	12.1476	26.7497	61.3502	539.123	812.324	97.2587	75.959	30.7393	14.148	24.0424	232.292	20.9944	262.863
MD15G1132000	0	1.00109	2.23391	1.37288	0	0	3.55155	0	0	0	12.8685	17.1016	1.89465	3.53298	0	0	0	6.80988	0	2.05898
MD15G1132100	26.3177	155.169	40.2104	4.80508	14.2782	0	30.7801	13.666	5.34995	26.5851	201.833	332.625	41.6823	22.0811	19.3544	11.3184	2.67138	27.2395	2.6243	17.8445
MD15G1132300	0	1.00109	0	0	0	0	1.18385	0	0	0	44.7012	66.6961	8.8417	11.4822	4.55397	0	1.33569	6.80988	0.874768	0
MD15G1133500	373.233	249.271	225.625	431.084	395.894	552.992	451.047	385.686	482.387	517.387	234.342	219.755	265.882	1347.83	372.287	779.555	724.611	148.304	158.333	430.326
MD15G1136300	95.7009	167.182	192.116	96.1016	84.371	78.1401	82.8696	75.9224	73.1159	55.2152	155.777	243.697	115.574	50.3449	196.959	79.2288	98.1731	345.034	399.769	98.8309
MD15G1136600	224.897	622.678	312.747	704.287	312.173	361.849	782.526	212.583	542.128	619.637	966.493	1387.79	331.564	431.906	2915.68	213.635	472.834	3314.14	3602.29	1635.51
MD15G1146100	704.598	897.978	1116.95	446.872	745.709	311.358	294.779	414.537	449.396	120.655	698.286	587.438	702.283	502.566	592.017	280.13	147.594	465.342	281.675	638.283
MD15G1146200	4.78504	1.00109	8.93564	28.8305	29.8543	21.6388	13.0224	1.51845	12.4832	8.18003	14.9004	20.5219	19.578	37.9795	18.2159	22.6368	88.1554	30.2661	58.6094	13.7265
MD15G1153800	62.2056	48.0523	100.526	214.169	177.828	127.429	94.7081	97.1807	92.7324	73.6203	170	81.2324	245.673	189.014	192.405	192.413	76.1342	217.159	154.834	59.024
MD15G1154600	5.9813	14.0153	20.1052	62.466	77.2319	25.2453	13.0224	31.8874	18.7248	18.4051	94.8206	93.2035	83.9961	205.796	110.434	116.014	172.304	276.178	229.189	31.571
MD15G1156100	3.58878	1.00109	0	0.68644	0	0	0	0	1.78332	0	50.7968	43.609	6.3155	12.3654	4.55397	8.4888	5.34275	56.749	34.9907	33.63
MD15G1156900	3.58878	11.012	4.46782	3.4322	7.13908	1.20216	1.18385	0	4.45829	4.09001	10.1594	6.84062	3.15775	2.64973	21.6314	2.8296	3.33922	31.0228	33.2412	24.0214
MD15G1159800	76.5607	102.111	154.14	143.466	149.272	76.938	59.1926	97.1807	69.5493	67.4852	191.673	222.32	194.517	115.705	273.238	96.2064	130.897	451.722	464.502	142.756
MD15G1160100	1.19626	6.00654	0	23.339	12.9801	21.6388	15.3901	1.51845	54.3911	59.3052	0	0.855078	1.2631	39.746	4.55397	4.2444	6.67844	4.53992	0.874768	16.4718
MD15G1162800	116.037	45.0491	26.8069	104.339	103.841	121.418	76.9504	132.105	75.7909	112.475	14.2231	35.9133	57.471	110.405	45.5397	60.8364	129.562	52.9657	63.858	144.815
MD15G1163300	145.944	109.119	26.8069	86.4914	92.159	67.3207	100.627	113.884	147.124	139.06	200.478	137.668	55.5764	74.1925	130.927	72.1548	45.4134	101.392	125.967	45.2975
MD15G1170100	78.9532	72.0785	189.882	132.483	129.152	60.1078	49.7218	54.6642	54.3911	28.6301	109.044	130.827	106.732	7.94919	226.56	38.1996	42.742	201.27	374.401	74.1232
MD15G1174300	384	289.315	299.344	573.177	604.875	551.79	322.008	561.826	403.921	171.781	130.717	83.7976	205.885	166.933	78.5561	157.043	96.1696	34.806	25.3683	54.2197
MD15G1182600	16.7477	33.036	53.6138	9.61016	23.3643	9.61725	2.3677	9.11069	8.02492	4.09001	156.454	142.798	129.468	60.0606	112.711	43.8588	20.7032	109.715	106.722	29.512
MD15G1183100	20.3364	27.0294	49.146	18.5339	28.5563	22.841	33.1478	33.4059	72.2243	89.9803	45.3784	34.2031	16.4203	8.83244	18.2159	12.7332	32.7244	220.943	69.9814	23.3351
MD15G1186900	8.37383	19.0207	4.46782	1.37288	2.59603	1.20216	10.6547	9.11069	14.2665	30.6751	15.5777	4.27539	5.68395	5.29946	5.69247	5.6592	13.3569	10.5931	5.24861	10.2949
MD15G1187100	5.9813	26.0283	49.146	148.957	129.152	39.6711	26.0447	60.738	23.1831	26.5851	73.8246	76.1019	107.995	158.984	142.312	120.258	205.696	196.73	213.443	32.2573
MD15G1188900	19.1402	21.0229	35.7425	131.796	131.099	25.2453	16.5739	33.4059	19.6165	10.225	79.243	65.841	42.9454	94.5071	118.403	94.7916	114.201	111.228	83.9777	2.7453
MD15G1192300	11.9626	11.012	8.93564	52.8559	61.0067	14.4259	10.6547	10.6291	8.02492	6.13502	17.6095	31.6379	32.209	37.9795	22.7699	28.296	52.0918	15.1331	17.4954	4.11795
MD15G1196900	1.19626	9.00981	13.4035	1.37288	4.54305	1.20216	1.18385	3.0369	0.891658	2.04501	18.2868	34.2031	7.5786	6.18271	19.3544	2.8296	2.00353	39.346	34.1159	10.2949
MD15G1201300	52.6355	45.0491	55.8477	72.7626	96.0531	93.7682	48.5379	68.3302	37.4496	34.7651	50.7968	36.7683	53.6817	286.171	77.4176	80.6436	53.4275	31.7794	13.1215	47.3565
MD15G1207500	17.9439	14.0153	37.9765	74.1355	66.1987	28.8517	31.964	39.4797	46.3662	73.6203	32.5099	25.6523	57.471	80.3752	59.2017	77.814	81.477	45.3992	48.987	29.512
MD15G1210400	5.9813	1.00109	0	6.8644	14.9272	4.80862	9.47081	6.0738	2.67497	0	27.0916	17.1016	6.94705	128.07	21.6314	53.7624	54.7632	2.26996	6.99814	13.0402
MD15G1211400	5.9813	19.0207	2.23391	10.983	12.9801	13.2237	7.10311	24.2952	14.2665	2.04501	33.8645	20.5219	29.6828	70.6595	53.5092	65.0808	40.0706	12.8631	11.372	20.5898
MD15G1213800	4.78504	3.00327	0	4.11864	2.59603	1.20216	2.3677	1.51845	1.78332	0	3.38645	1.71016	3.15775	3.53298	3.41548	16.9776	3.33922	0.756653	0	0.686326
MD15G1216500	558.654	220.24	69.2512	1385.24	1293.47	1156.47	664.141	569.418	892.55	247.446	86.0159	159.044	32.209	830.249	89.941	309.841	560.989	20.4296	111.97	48.0428
MD15G1217200	9.57009	25.0273	2.23391	39.8135	67.4968	48.0862	43.8025	22.7767	106.999	22.4951	1.35458	8.55078	5.0524	424.84	69.4481	8.4888	28.0495	3.78326	0.874768	52.1607
MD15G1219300	0	0	8.93564	6.8644	10.3841	2.40431	0	1.51845	0.891658	0	4.74103	5.13047	3.7893	11.4822	10.2464	25.4664	9.34982	1.51331	13.9963	0.686326
MD15G1220400	4.78504	3.00327	8.93564	17.161	11.0331	15.628	14.2062	4.55535	4.45829	18.4051	32.5099	27.3625	5.68395	166.933	13.6619	104.695	234.413	12.8631	11.372	40.4932
MD15G1226200	17.9439	20.0218	33.5086	10.983	7.78809	7.21294	3.55155	18.2214	5.34995	16.3601	53.5059	66.6961	33.4721	12.3654	12.5234	11.3184	6.67844	105.931	49.8618	20.5898
MD15G1226700	7.17757	6.00654	11.1695	19.9068	27.2583	19.2345	15.3901	22.7767	28.5331	22.4951	6.09561	5.13047	10.1048	15.0151	6.83096	11.3184	50.7562	23.4562	33.2412	17.1581
MD15G1227100	19.1402	25.0273	37.9765	38.4406	49.9736	37.2668	59.1926	88.07	56.1744	34.7651	11.5139	6.84062	39.7876	10.5989	29.6008	21.222	15.3604	9.07984	11.372	10.2949
MD15G1228900	943.85	503.548	290.408	556.016	548.411	2056.89	2322.72	1940.58	1553.27	2049.1	670.517	377.944	582.289	1003.37	428.074	2047.22	1560.08	108.958	279.926	662.99
MD15G1234100	4.78504	11.012	6.70173	4.80508	10.3841	0	0	0	1.78332	4.09001	60.2788	79.5222	34.7352	39.746	67.1711	16.9776	4.67491	119.551	161.832	26.7667
MD15G1234400	5801.87	15123.5	13345.4	4481.77	6490.07	2285.3	2853.08	2318.67	2831.01	730.068	48965.4	23958.4	9323.57	8245.96	9450.63	2964.01	5354.77	6537.48	6853.81	4414.45
MD15G1236100	80.1495	77.084	408.805	478.449	617.206	122.62	94.7081	221.694	53.4995	6.13502	533.705	482.264	757.228	222.577	473.613	332.478	169.632	518.307	307.043	28.1393
MD15G1237100	46.6542	15.0164	20.1052	61.0932	65.5497	104.588	53.2733	54.6642	57.9578	57.2602	8.80477	10.2609	15.7887	177.532	13.6619	82.0584	74.1307	14.3764	10.4972	63.142
MD15G1239500	192.598	532.58	399.87	133.856	147.325	54.097	41.4348	109.328	57.0661	63.3952	136.813	209.494	155.361	10.5989	86.5255	31.1256	20.0353	90.0417	111.096	30.1983
MD15G1240700	78.9532	90.0981	160.841	311.644	373.828	242.835	79.3181	230.804	112.349	51.1252	332.55	350.582	286.092	310.902	336.994	274.471	432.095	498.634	391.896	132.461
MD15G1241500	25.1215	28.0305	6.70173	28.8305	37.6424	51.6927	54.4572	24.2952	127.507	151.331	9.48206	12.8262	22.1042	231.41	40.9858	26.8812	36.7314	54.479	19.2449	83.7317
MD15G1243100	2.39252	16.0174	2.23391	24.7118	40.8875	9.61725	11.8385	4.55535	81.1409	120.655	0	0	0	104.223	22.7699	7.074	14.6926	5.29657	0	25.394
MD15G1252900	43.0654	61.0665	138.502	172.983	135.643	87.7574	61.5603	133.623	77.5742	40.9001	82.6294	66.6961	91.5747	79.4919	71.7251	100.451	127.558	179.327	168.83	105.694
MD15G1253800	1.19626	4.00436	2.23391	8.92372	9.73511	7.21294	1.18385	1.51845	4.45829	0	4.74103	6.84062	9.47325	43.2789	19.3544	32.5404	12.689	3.02661	1.74954	0.686326
MD15G1253900	1.19626	12.0131	22.3391	33.6356	33.7484	42.0755	15.3901	13.666	15.1582	2.04501	25.737	17.9566	21.4727	35.3298	40.9858	94.7916	28.7173	0.756653	26.243	1.37265
MD15G1265700	0	0	4.46782	5.49152	4.54305	1.20216	2.3677	0	1.78332	4.09001	8.80477	5.98554	3.15775	15.0151	18.2159	8.4888	2.67138	0.756653	2.6243	0
MD15G1266100	8.37383	17.0185	4.46782	11.6695	12.9801	10.8194	10.6547	10.6291	7.13326	2.04501	23.0279	17.9566	17.0518	21.1979	20.4929	15.5628	11.3534	3.78326	4.37384	2.7453
MD15G1266500	41.8691	84.0916	154.14	63.8389	71.3908	56.5013	65.1118	63.7748	181.007	460.127	107.012	54.725	48.6293	121.888	84.2485	131.576	265.802	170.247	384.023	65.8873
MD15G1267300	2290.84	4242.62	2408.15	1199.21	1059.83	1247.84	1428.91	1687	1683.45	2094.09	3094.54	2428.42	2026.01	378.028	877.778	520.646	603.063	4648.88	920.256	1915.53
MD15G1269900	31.1028	9.00981	6.70173	37.0678	42.8345	26.4474	18.9416	21.2583	20.5081	2.04501	4.06374	4.27539	6.94705	40.6292	11.3849	11.3184	60.7738	5.29657	6.99814	7.54958
MD15G1271900	0	0	0	4.11864	0.649007	1.20216	1.18385	1.51845	0	2.04501	0	1.71016	1.2631	30.9135	1.13849	2.8296	10.6855	0	0	0
MD15G1272800	35.8878	12.0131	11.1695	28.8305	27.2583	14.4259	4.73541	59.2195	26.7497	16.3601	16.9323	8.55078	23.3673	16.7816	20.4929	9.9036	14.0247	77.1786	29.7421	29.512
MD15G1273100	59.813	35.0382	15.6374	50.7966	61.0067	79.3423	53.2733	53.1457	86.4908	79.7553	27.0916	31.6379	22.7358	109.522	40.9858	55.1772	102.18	23.4562	20.9944	32.9436
MD15G1275000	11.9626	22.024	11.1695	32.2627	46.7285	22.841	37.8833	9.11069	123.94	220.861	4.06374	6.84062	6.3155	119.238	25.0469	4.2444	13.3569	6.05322	8.74768	74.1232
MD15G1275500	27.514	62.0676	15.6374	46.6779	48.6756	64.9164	30.7801	33.4059	32.0997	28.6301	295.299	678.077	95.9956	220.811	278.931	113.184	108.191	403.296	490.745	132.461
MD15G1278600	210.542	514.56	332.852	226.525	301.139	122.62	140.878	116.921	131.965	327.201	663.744	814.034	300.618	77.7255	829.962	158.458	220.389	857.288	1722.42	328.064
MD15G1280300	229.682	183.2	172.011	175.729	157.06	161.089	163.372	129.068	201.515	253.581	281.753	262.509	94.1009	100.69	256.161	181.094	120.88	303.418	346.408	638.969
MD15G1283700	720.149	2469.69	1825.1	770.872	1126.68	336.604	428.554	551.197	624.161	505.117	3620.79	4619.99	2367.68	810.818	4609.76	824.829	337.261	4480.14	3061.69	882.615
MD15G1284800	1.19626	1.00109	2.23391	2.05932	1.94702	4.80862	3.55155	0	1.78332	0	24.3824	47.0293	3.7893	4.41622	29.6008	2.8296	2.67138	55.9923	7.87291	4.11795
MD15G1285000	13.1589	7.00763	2.23391	17.8474	17.5232	7.21294	15.3901	7.59224	19.6165	2.04501	2.03187	11.9711	3.7893	37.0962	2.27699	7.074	35.3957	1.51331	0.874768	0
MD15G1285400	14.3551	22.024	6.70173	7.55084	13.6292	7.21294	18.9416	6.0738	96.2991	323.111	6.7729	10.2609	8.21015	45.9287	18.2159	16.9776	36.0636	15.8897	13.9963	30.8847
MD15G1286600	4.78504	16.0174	42.4443	30.2034	40.2385	20.4366	9.47081	36.4428	19.6165	18.4051	25.0597	19.6668	52.4186	59.1773	44.4012	49.518	14.6926	24.9695	27.1178	21.2761
MD15G1289400	0	0	0	2.74576	3.24504	0	1.18385	0	2.67497	0	29.1235	44.464	2.5262	14.1319	134.342	1.4148	1.33569	107.445	48.1122	17.1581
MD15G1289500	3.58878	8.00872	11.1695	30.8898	45.4305	8.41509	10.6547	12.1476	11.5916	12.27	53.5059	50.4496	37.2614	36.213	75.1406	76.3992	44.0777	47.6691	49.8618	2.7453
MD15G1290300	69.3831	261.285	84.8886	39.8135	53.2186	45.6819	36.6994	62.2564	24.0748	14.315	282.43	633.613	222.305	76.8422	192.405	104.695	44.7456	260.289	371.776	40.4932
MD15G1293700	89.7196	89.097	308.279	302.034	288.159	171.908	126.672	189.806	106.999	83.8453	90.7569	86.3629	125.678	95.3903	89.941	106.11	167.629	163.437	212.569	69.3189
MD15G1294100	10.7663	3.00327	29.0408	94.7287	82.4239	30.0539	8.28696	27.3321	5.34995	6.13502	12.1912	26.5074	44.84	85.6747	35.2933	36.7848	82.8127	31.0228	51.6113	9.60856
MD15G1294600	5.9813	3.00327	4.46782	8.92372	3.24504	4.80862	3.55155	3.0369	1.78332	4.09001	2.70916	1.71016	3.15775	30.0303	14.8004	14.148	8.68197	4.53992	1.74954	2.7453
MD15G1294900	40.6729	65.0709	53.6138	19.9068	24.0133	40.8733	39.0671	25.8136	34.7747	40.9001	96.1752	144.508	54.3133	28.2638	96.7719	35.37	21.371	80.9619	88.3515	94.7129
MD15G1296400	108.86	139.152	51.3799	184.652	83.0729	159.887	224.932	107.81	155.148	182.006	155.777	162.465	48.6293	73.3092	62.6171	74.9844	141.583	417.672	339.41	172.268
[truncated: 289 more rows]
