# Supplementary material for: Root system traits impact early fire blight susceptibility in apple (Malus × domestica)
Source: BMC Plant Biol. 2019 Dec 23;19:579. doi: 10.1186/s12870-019-2202-3 (PMC6929320; doi:10.1186/s12870-019-2202-3)
Supplement: Supplementary file 14 — Additional file 14. DEGs between RAC-1 and RAC-4 from control samples at 4 and 8 dai. [file 12870_2019_2202_MOESM14_ESM.xlsx]

## Sheet: DEGs RAC-1_RAC4  Time1
Supporting File S1. The number of differentially expressed (DE) genes between low root area class (RAC-1) and highest root area class (RAC-4) from control samples at 4 dai. The DE genes were defined using p-value < 0.01 and log2Fold change threshold of 1.5. The postive log2Fold change indictaes elevated expression in RAC-4, while neagtive log2Fold changes indicates elevated expression in RAC-1.
Gene ID	baseMean	log2FoldChange	lfcSE	stat	pvalue	padj	Gene Annotation
MD09G1134300	5.35601	6.38017	1.86972	3.41236	0.000644033	0.927753	Note=cation exchanger 5
MD05G1026900	3.75421	5.56467	2.07169	2.68605	0.00723025	0.998816	Note=Cupredoxin superfamily protein
MD17G1127800	14.2953	5.48368	2.05427	2.6694	0.00759869	0.998816	Note=UDP-Glycosyltransferase superfamily protein
MD01G1157200	2.61773	4.89396	1.85796	2.63405	0.00843731	0.998816	Note=S-adenosyl-L-methionine-dependent methyltransferases superfamily protein
MD08G1050500	8.82436	4.56544	1.77024	2.57899	0.00990888	0.998816	Note=Protein of unknown function (DUF1336)
MD13G1071600	13.9433	4.27833	1.52919	2.79777	0.00514571	0.998816	Note=ribonuclease 1
MD04G1035300	37.1778	3.53518	1.15356	3.06457	0.00217985	0.998816	Note=Disease resistance protein (TIR-NBS-LRR class) family
MD04G1130100	27.897	3.36501	0.902423	3.72886	0.000192347	0.554167
MD13G1051400	16.0112	3.2459	1.22809	2.64305	0.00821618	0.998816	Note=RING-H2 finger protein 2B
MD01G1191500	15.028	2.89141	1.06055	2.72633	0.00640423	0.998816
MD05G1334800	70.3714	2.4438	0.901809	2.70988	0.00673068	0.998816	Note=terpene synthase 14
MD11G1099600	22.6128	2.43728	0.875289	2.78455	0.00536025	0.998816	Note=phospholipase A 2A
MD11G1297800	13.1246	2.40854	0.877344	2.74527	0.00604619	0.998816	Note=NAD(P)-binding Rossmann-fold superfamily protein
MD10G1157900	335.781	2.38402	0.725242	3.28721	0.00101186	0.998816	Note=cytochrome P450
MD16G1155700	18.5613	2.24176	0.839359	2.67081	0.00756695	0.998816	Note=ubiquitin protein ligase 6
MD15G1016400	104.808	2.13513	0.751586	2.84083	0.00449965	0.998816	Note=alpha/beta-Hydrolases superfamily protein
MD05G1312300	14.3188	2.11855	0.788212	2.6878	0.00719253	0.998816	Note=squamosa promoter binding protein-like 3
MD08G1008400	150.025	2.07906	0.553584	3.75564	0.000172898	0.53645	Note=DC1 domain-containing protein
MD15G1031900	31.161	1.73422	0.642674	2.69844	0.00696658	0.998816	Note=Brassinosteroid signalling positive regulator (BZR1) family protein
MD05G1038500	24.0213	1.71772	0.650672	2.63992	0.00829252	0.998816	Note=Exostosin family protein
MD08G1026100	39.4981	1.70874	0.585985	2.91601	0.00354534	0.998816	Note=HXXXD-type acyl-transferase family protein
MD10G1097500	119.684	1.6363	0.609035	2.68671	0.00721604	0.998816	Note=GroES-like zinc-binding alcohol dehydrogenase family protein
MD13G1084100	83.9519	1.5343	0.526614	2.91353	0.0035737	0.998816	Note=myb-like transcription factor family protein
MD10G1333000	154.195	1.52799	0.580567	2.6319	0.00849086	0.998816	Note=tonoplast dicarboxylate transporter
MD08G1025400	50.0957	-1.56097	0.513538	-3.03964	0.00236858	0.998816	Note=Polynucleotidyl transferase
MD13G1130700	256.924	-1.58383	0.609899	-2.59688	0.0094075	0.998816	Note=related to AP2 6l
MD06G1069100	89.6657	-1.64294	0.6288	-2.61281	0.00898011	0.998816	Note=YTH family protein
MD09G1013200	667.791	-1.64485	0.534616	-3.07669	0.00209316	0.998816	Note=Protein of unknown function
MD00G1015700	131.624	-1.6453	0.562615	-2.92438	0.00345141	0.998816	Note=Acetamidase/Formamidase family protein
MD11G1054900	46.8687	-1.66052	0.549258	-3.0232	0.00250116	0.998816	Note=PAP/OAS1 substrate-binding domain superfamily
MD12G1216800	144.983	-1.66365	0.54274	-3.06528	0.00217467	0.998816	Note=indeterminate(ID)-domain 2
MD10G1226500	1118.62	-1.66769	0.617593	-2.7003	0.00692765	0.998816	Note=Molybdenum cofactor sulfurase family protein
MD17G1034800	4544.66	-1.68602	0.62714	-2.68843	0.00717881	0.998816	Note=formate dehydrogenase
MD09G1140300	214.362	-1.69773	0.53669	-3.16333	0.00155978	0.998816	Note=zinc transporter 1 precursor
MD05G1336700	122.124	-1.71765	0.599271	-2.86623	0.00415394	0.998816	Note=Sulfite exporter TauE/SafE family protein
MD17G1150200	1141.14	-1.75294	0.640938	-2.73496	0.00623888	0.998816	Note=Dormancy/auxin associated family protein
MD07G1281700	332.069	-1.7666	0.575045	-3.07212	0.00212547	0.998816	Note=Protein of unknown function
MD17G1167200	315.909	-1.8001	0.69662	-2.58405	0.00976477	0.998816	Note=Cytochrome P450 superfamily protein
MD08G1004100	294.826	-1.80947	0.685074	-2.64128	0.00825932	0.998816	Note=Transmembrane amino acid transporter family protein
MD14G1041000	154.498	-1.81554	0.688279	-2.6378	0.00834467	0.998816	Note=syntaxin of plants 121
MD07G1002700	26.7973	-1.86032	0.717001	-2.59459	0.00947034	0.998816	Note=protein N-terminal asparagine amidohydrolase family protein
MD02G1250000	137.779	-1.891	0.676261	-2.79626	0.00516974	0.998816	Note=receptor serine/threonine kinase
MD01G1213300	400.709	-1.92931	0.723249	-2.66756	0.00764037	0.998816	Note=chitinase A
MD12G1120800	39.7438	-1.93573	0.696296	-2.78004	0.0054352	0.998816	Note=Seven transmembrane MLO family protein
MD02G1050000	79.8344	-1.94612	0.716554	-2.71594	0.00660879	0.998816	Note=aldehyde dehydrogenase 2C4
MD08G1071200	314.78	-1.99101	0.709899	-2.80464	0.00503732	0.998816	Note=cytokinin oxidase 7
MD09G1111700	34.446	-1.99751	0.69123	-2.88979	0.00385495	0.998816	Note=RNAse II-like 1
MD15G1234400	9116.46	-2.02589	0.619409	-3.27068	0.00107288	0.998816	Note=basic chitinase
MD04G1238400	26.4054	-2.03211	0.643687	-3.15699	0.00159408	0.998816	Note=Malectin/receptor-like protein kinase family protein
MD06G1130400	99.6421	-2.03728	0.676341	-3.01221	0.0025935	0.998816	Note=Integrase-type DNA-binding superfamily protein
MD15G1283700	1748.68	-2.05981	0.756033	-2.7245	0.00643991	0.998816	Note=heat shock factor 4
MD15G1436500	238.586	-2.073	0.56657	-3.65886	0.000253343	0.601094	Note=cytochrome P450
MD11G1232500	54.9205	-2.09057	0.711192	-2.93953	0.00328706	0.998816	Note=S-locus lectin protein kinase family protein
MD03G1017300	29.3083	-2.16536	0.751879	-2.87993	0.00397758	0.998816	Note=Leucine-rich receptor-like protein kinase family protein
MD07G1007600	88.3088	-2.18963	0.793548	-2.75929	0.0057927	0.998816	Note=UDP-glucosyl transferase 73B3
MD04G1222400	358.857	-2.2833	0.647457	-3.52657	0.000420986	0.77184	Note=Protein of unknown function
MD02G1302900	94.9776	-2.29904	0.7993	-2.87632	0.00402338	0.998816	Note=NAD(P)-binding Rossmann-fold superfamily protein
MD15G1028200	93.4972	-2.31229	0.763878	-3.02704	0.00246957	0.998816	Note=cytochrome P450
MD14G1061500	17.5168	-2.31266	0.893171	-2.58927	0.00961794	0.998816	Note=Calcium-binding EF-hand family protein
MD09G1027400	3671.92	-2.34787	0.718773	-3.26649	0.00108888	0.998816
MD01G1226600	178.115	-2.34857	0.695862	-3.37504	0.000738036	0.960281	Note=homeobox 7
MD13G1243500	969.116	-2.35478	0.640305	-3.67759	0.000235443	0.593538	Note=Protein of unknown function
MD05G1252900	418.497	-2.3772	0.845068	-2.81303	0.00490773	0.998816	Note=Protein of unknown function
MD05G1056000	1565.42	-2.4053	0.63835	-3.768	0.000164564	0.53645	Note=Receptor-like protein kinase-related family protein
MD13G1090800	145.004	-2.42016	0.604928	-4.00073	6.31461e-05	0.4245	Note=aldehyde dehydrogenase 2B7
MD02G1153000	134.551	-2.44526	0.646062	-3.78487	0.00015379	0.53645	Note=UDP-glucosyl transferase 72E1
MD08G1101700	147.401	-2.44629	0.564346	-4.33473	1.45941e-05	0.18481	Note=alpha-amylase-like
MD17G1045300	1164.94	-2.45315	0.93185	-2.63256	0.00847442	0.998816	Note=AAA-ATPase 1
MD09G1142500	44.2122	-2.46386	0.9062	-2.71889	0.00655012	0.998816	Note=UDP-Glycosyltransferase superfamily protein
MD03G1091100	132.108	-2.47353	0.648148	-3.81631	0.000135464	0.53645	Note=Glucose-methanol-choline (GMC) oxidoreductase family protein
MD09G1145500	28.9923	-2.50711	0.898337	-2.79084	0.0052572	0.998816	Note=wall associated kinase-like 2
MD11G1159100	177.322	-2.51093	0.728246	-3.44792	0.000564929	0.911457	Note=pleiotropic drug resistance 6
MD11G1220600	36.156	-2.51573	0.814233	-3.08969	0.00200368	0.998816	Note=Cytochrome P450 superfamily protein
MD15G1346400	23.1458	-2.53198	0.930681	-2.72057	0.006517	0.998816	Note=response regulator 9
MD11G1189000	967.034	-2.53529	0.810329	-3.12871	0.00175573	0.998816	Note=Glycosyl hydrolase superfamily protein
MD01G1224800	924.553	-2.58038	0.69771	-3.69836	0.000216995	0.583499	Note=Yippee family putative zinc-binding protein
MD03G1039100	14.1487	-2.61963	0.915911	-2.86014	0.00423454	0.998816	Note=Copper transport protein family
MD13G1126200	25.4998	-2.62449	1.0011	-2.62159	0.00875206	0.998816
MD14G1080100	38.1796	-2.6502	0.941509	-2.81485	0.00488002	0.998816	Note=beta-1
MD10G1035800	702.648	-2.65893	0.854602	-3.11131	0.00186262	0.998816	Note=Pyridoxal phosphate (PLP)-dependent transferases superfamily protein
MD05G1006800	44.8811	-2.69529	0.83492	-3.2282	0.0012457	0.998816	Note=Toll-Interleukin-Resistance (TIR) domain-containing protein
MD01G1212900	38.7566	-2.69612	1.013	-2.66153	0.00777874	0.998816	Note=chitinase A
MD16G1160300	1121.44	-2.78821	0.836638	-3.33264	0.000860276	0.998816	Note=MLP-like protein 423
MD10G1052800	41.3641	-2.79252	0.778149	-3.58867	0.000332369	0.728007	Note=2-oxoglutarate (2OG) and Fe(II)-dependent oxygenase superfamily protein
MD04G1222300	218.516	-2.79774	1.05454	-2.65305	0.00797685	0.998816	Note=Protein of unknown function
MD10G1249900	25.0586	-2.79823	1.02021	-2.74281	0.00609153	0.998816	Note=Coatomer
MD05G1247200	16.8385	-2.80484	1.05236	-2.66529	0.00769221	0.998816	Note=zinc transporter 1 precursor
MD04G1064400	204.863	-2.8112	0.828443	-3.39335	0.000690426	0.929764	Note=osmotin 34
MD17G1048300	329.21	-2.82549	1.07664	-2.62437	0.00868106	0.998816	Note=Protein of unknown function (DUF1637)
MD06G1212900	37.4946	-2.83182	0.796737	-3.55427	0.00037903	0.728007	Note=PLAC8 family protein
MD12G1238500	13.9893	-2.84933	0.90518	-3.14781	0.001645	0.998816	Note=Protein of unknown function
MD17G1085300	232.721	-2.88397	0.673358	-4.28296	1.8442e-05	0.18481	Note=Wound-responsive family protein
MD15G1239500	130.642	-2.92491	0.856192	-3.41618	0.00063506	0.927753	Note=Leucine-rich repeat transmembrane protein kinase
MD09G1219100	82.3007	-2.97275	1.10532	-2.68948	0.0071563	0.998816	Note=HCO3 -transporter family
MD03G1245500	1099.37	-3.03443	0.798986	-3.79786	0.000145952	0.53645
MD17G1092400	70.0327	-3.06537	1.16306	-2.6356	0.00839877	0.998816	Note=Peroxidase superfamily protein
MD02G1028800	32.5627	-3.0808	0.944451	-3.262	0.00110629	0.998816	Note=early nodulin-like protein 14
MD11G1272000	78.915	-3.09381	0.886853	-3.48853	0.000485691	0.816265	Note=senescence-related gene 1
MD07G1236200	36.694	-3.1115	1.10036	-2.8277	0.0046884	0.998816	Note=Leucine-rich repeat protein kinase family protein
MD15G1409700	63.6894	-3.11185	0.943415	-3.29849	0.000972061	0.998816	Note=O-methyltransferase 1
MD11G1272100	23.8186	-3.11859	1.10077	-2.83311	0.00460981	0.998816	Note=senescence-related gene 1
MD11G1178400	28.2746	-3.13029	1.15273	-2.71554	0.00661678	0.998816	Note=aldehyde oxidase 4
MD08G1014400	46.4383	-3.1379	1.08783	-2.88454	0.00391988	0.998816	Note=Putative lysine decarboxylase family protein
MD03G1282900	230.563	-3.23594	0.829123	-3.90285	9.5066e-05	0.53645	Note=glutathione S-transferase 7
MD10G1238200	54.6229	-3.31489	0.943389	-3.51381	0.000441726	0.774653	Note=NAC domain containing protein 42
MD00G1013000	213.76	-3.31692	1.10616	-2.99859	0.00271229	0.998816	Note=Glucose-methanol-choline (GMC) oxidoreductase family protein
MD14G1001000	33.6161	-3.37687	1.24922	-2.70318	0.00686804	0.998816	Note=NAC domain containing protein 47
MD08G1067700	50.9601	-3.43933	1.32744	-2.59095	0.00957118	0.998816	Note=WRKY DNA-binding protein 50
MD06G1207200	30.5373	-3.44429	1.11979	-3.07583	0.00209914	0.998816
MD09G1204300	452.758	-3.45415	0.815722	-4.23447	2.29094e-05	0.18481	Note=ABC-2 and Plant PDR ABC-type transporter family protein
MD11G1277800	21.3917	-3.54427	1.17129	-3.02595	0.00247856	0.998816	Note=calmodulin 8
MD00G1082000	48.4714	-3.61688	1.34371	-2.6917	0.00710878	0.998816	Note=Protein of unknown function
MD07G1237000	222.878	-3.67231	0.774056	-4.74424	2.09287e-06	0.042208	Note=methyl esterase 17
MD08G1234700	19.084	-3.81544	1.34509	-2.83658	0.00456	0.998816	Note=cytochrome P450
MD14G1080000	364.427	-3.86478	1.00537	-3.84413	0.000120978	0.53645	Note=beta-1
MD11G1054100	22868.2	-3.90152	1.19568	-3.26302	0.0011023	0.998816	Note=lipid transfer protein 1
MD04G1101000	38.0201	-3.90574	0.814315	-4.79635	1.61587e-06	0.042208	Note=Seven transmembrane MLO family protein
MD06G1163100	33.3098	-3.93753	1.35609	-2.90358	0.00368921	0.998816	Note=cytochrome P450
MD15G1409200	18.1607	-3.9839	1.21141	-3.28865	0.00100668	0.998816	Note=O-methyltransferase 1
MD17G1085200	17.5994	-4.36123	1.37598	-3.16954	0.00152682	0.998816	Note=Wound-responsive family protein
MD06G1217200	11.0142	-4.44503	1.69213	-2.62689	0.00861689	0.998816	Note=myb domain protein 116
MD16G1283400	7.45977	-4.54798	1.68432	-2.70019	0.00693004	0.998816	anti_codon=CAT
MD12G1075400	21.5852	-4.6081	1.51556	-3.04053	0.00236161	0.998816	Note=Glycosyltransferase family 61 protein
MD04G1097800	8.04272	-4.62749	1.63687	-2.82703	0.00469818	0.998816	Note=Protein of unknown function
MD03G1094900	7.10177	-4.67014	1.75801	-2.65649	0.00789586	0.998816	Note=ENTH/VHS family protein
MD04G1225300	132.151	-4.91052	1.37632	-3.56786	0.000359911	0.728007	Note=pathogenesis-related 4
MD15G1234100	32.7409	-5.18584	1.68213	-3.0829	0.00204992	0.998816	Note=acyl activating enzyme 1
MD02G1153500	54.5712	-5.23239	1.4703	-3.55872	0.000372672	0.728007	Note=UDP-Glycosyltransferase superfamily protein
MD10G1329600	8.35619	-5.33484	2.03696	-2.61901	0.00881845	0.998816	Note=Protein of unknown function
MD04G1139400	14.5642	-6.27019	1.95152	-3.21297	0.0013137	0.998816	Note=glutathione S-transferase TAU 8
MD16G1032000	8.48383	-7.27969	2.39792	-3.03583	0.00239874	0.998816	Note=Ribosomal protein L34
MD06G1163300	19.3645	-8.09012	2.60942	-3.10035	0.00193289	0.998816	Note=cytochrome P450

## Sheet: DEGs RAC-1_RAC4 Time 2
Supporting File S1. The number of differentially expressed (DE) genes between low root area class (RAC-1) and highest root area class (RAC-4) from control samples at 8 dai. The DE genes were defined using p-value < 0.01 and log2Fold change threshold of 1.5. The postive log2Fold change indicates elevated expression in RAC-4, while neagtive log2Fold changes indicates elevated expression in RAC-1.
Gene ID	baseMean	log2FoldChange	lfcSE	stat	pvalue	padj	Gene Annotation
MD06G1163300	19.8153	-8.61001	2.70134	-3.18731	0.00143605	0.0791023	Note=cytochrome P450
MD04G1139500	12.8757	-8.40214	2.0383	-4.12214	3.75372e-05	0.00795417	Note=glutathione S-transferase TAU 8
MD08G1064000	32.2776	-7.99371	2.81944	-2.83522	0.00457947	0.138906	Note=28s_rRNA
MD07G1007400	8.56065	-7.76693	1.73366	-4.48008	7.4616e-06	0.00246606	Note=UDP-glucosyl transferase 73B3
MD12G1075400	22.0401	-7.05502	1.79593	-3.92833	8.55374e-05	0.0143984	Note=Glycosyltransferase family 61 protein
MD01G1090000	28.6697	-6.86521	2.4949	-2.7517	0.00592865	0.155239	Note=2-oxoglutarate (2OG) and Fe(II)-dependent oxygenase superfamily protein
MD06G1228100	3.62145	-6.75413	1.9357	-3.48925	0.00048438	NA	Note=Protein of unknown function
MD07G1281600	10.45	-6.63756	1.75887	-3.77376	0.000160807	0.0214681	Note=Late embryogenesis abundant (LEA) hydroxyproline-rich glycoprotein family
MD16G1032000	8.75773	-6.52678	2.27468	-2.86932	0.0041136	0.133193	Note=Ribosomal protein L34
MD05G1208700	8.2558	-6.35701	1.97735	-3.21492	0.00130481	0.0767063	Note=2-oxoglutarate (2OG) and Fe(II)-dependent oxygenase superfamily protein
MD16G1191900	9.78266	-6.25339	1.75188	-3.56952	0.000357636	0.0364372	Note=Copper amine oxidase family protein
MD17G1064400	4.32396	-6.25133	1.93396	-3.2324	0.00122756	NA	Note=B12D protein
MD11G1054200	2.15596	-6.2041	2.31278	-2.68253	0.00730668	NA	Note=lipid transfer protein 1
MD14G1010300	103.178	-6.1488	0.925169	-6.64614	3.00884e-11	2.71808e-07	Note=Peroxidase superfamily protein
MD12G1125600	4.79541	-6.11289	1.68136	-3.63568	0.000277253	NA	Note=ascorbate peroxidase 2
MD15G1132300	7.61559	-6.04951	1.48855	-4.06403	4.82316e-05	0.00945322	Note=Chalcone and stilbene synthase family protein
MD13G1141600	3.47836	-6.02541	2.16435	-2.78394	0.00537031	NA	Note=pleiotropic drug resistance 13
MD09G1243000	70.4682	-6.01449	1.0035	-5.9935	2.05376e-09	6.95735e-06	Note=beta glucosidase 15
MD11G1206300	6.41493	-6.0088	1.65274	-3.63566	0.000277267	0.0302993	Note=Leucine-rich repeat protein kinase family protein
MD09G1283100	13.1602	-5.9621	1.42568	-4.18193	2.89047e-05	0.00705718	Note=AMP-dependent synthetase and ligase family protein
MD15G1076500	1.84584	-5.91576	2.19569	-2.69426	0.00705447	NA	Note=S-locus lectin protein kinase family protein
MD05G1331000	2.01145	-5.91565	2.18134	-2.71194	0.00668917	NA	Note=S-locus lectin protein kinase family protein
MD14G1174000	5.00601	-5.86406	1.7922	-3.27198	0.00106797	NA
MD04G1101000	37.6657	-5.85117	0.889636	-6.57705	4.79886e-11	3.25135e-07	Note=Seven transmembrane MLO family protein
MD05G1228400	4.62205	-5.84584	2.19351	-2.66506	0.00769743	NA	Note=Cupredoxin superfamily protein
MD09G1147500	3.47195	-5.80983	2.16782	-2.68003	0.00736163	NA	Note=NAC domain containing protein 42
MD06G1218500	3.57106	-5.73233	2.00927	-2.85294	0.00433172	NA	Note=Protein kinase superfamily protein
MD13G1161000	3.30964	-5.66873	1.91305	-2.96319	0.00304473	NA	Note=Major allergen Mal d 1
MD02G1180300	7.19573	-5.65136	1.87226	-3.01847	0.00254051	0.104082	Note=Auxin-responsive GH3 family protein
MD16G1032300	201.169	-5.62123	2.11292	-2.66042	0.00780441	0.175918	Note=Cysteine proteinases superfamily protein
MD02G1312100	3.04382	-5.61245	2.16581	-2.59139	0.009559	NA	Note=S-adenosyl-L-methionine-dependent methyltransferases superfamily protein
MD06G1217200	11.2688	-5.54933	1.82418	-3.04209	0.00234943	0.100177	Note=myb domain protein 116
MD14G1160800	37.6049	-5.48993	1.06364	-5.16147	2.45018e-07	0.000186012	Note=Chalcone and stilbene synthase family protein
MD07G1236500	152.926	-5.46619	1.80902	-3.02163	0.00251414	0.103393	Note=Leucine-rich repeat protein kinase family protein
MD03G1020000	4.03582	-5.40313	1.94368	-2.77985	0.00543839	NA	Note=receptor-like protein kinase 1
MD13G1004600	7.11751	-5.39981	1.53053	-3.52806	0.000418625	0.0393929	Note=wall-associated kinase 2
MD02G1153500	55.6723	-5.32225	1.35029	-3.94158	8.09481e-05	0.0138847	Note=UDP-Glycosyltransferase superfamily protein
MD15G1132100	50.5182	-5.31494	1.27482	-4.16917	3.05711e-05	0.00733193	Note=Chalcone and stilbene synthase family protein
MD16G1160400	44.2154	-5.30299	0.933057	-5.68345	1.32001e-08	2.38491e-05	Note=MLP-like protein 423
MD10G1195200	61.442	-5.20251	1.62759	-3.19645	0.0013913	0.0782534	Note=2-oxoglutarate (2OG) and Fe(II)-dependent oxygenase superfamily protein
MD15G1131700	126.128	-5.13211	1.12821	-4.54888	5.3932e-06	0.00194882	Note=Chalcone and stilbene synthase family protein
MD07G1292500	12.0394	-5.11418	1.48543	-3.44289	0.000575537	0.0482899	Note=cyclic nucleotide gated channel 1
MD05G1184600	3.86058	-5.0411	1.91705	-2.62961	0.00854831	NA	Note=glutathione S-transferase tau 7
MD13G1213900	11.0319	-5.02695	1.5485	-3.24633	0.00116901	0.0733367	Note=myb domain protein 15
MD14G1045500	19.8463	-5.02133	1.51971	-3.30414	0.000952696	0.0658648	Note=alpha/beta-Hydrolases superfamily protein
MD10G1250900	117.545	-5.0151	1.768	-2.83659	0.00455975	0.138786	Note=wall associated kinase 5
MD10G1238200	53.1824	-4.99326	1.01584	-4.91541	8.85957e-07	0.000490007	Note=NAC domain containing protein 42
MD07G1161100	64.0688	-4.91416	1.00385	-4.89534	9.81382e-07	0.00051147	Note=O-methyltransferase 1
MD07G1060300	23.2443	-4.9098	1.02617	-4.78458	1.71346e-06	0.000800627	Note=Stigma-specific Stig1 family protein
MD11G1054100	23407.9	-4.85951	1.14724	-4.23584	2.27698e-05	0.00604986	Note=lipid transfer protein 1
MD03G1044600	21.5703	-4.85308	0.961597	-5.04689	4.49049e-07	0.000292138	Note=Ribonuclease E inhibitor RraA/Dimethylmenaquinone methyltransferase
MD00G1012900	95.8924	-4.84354	0.938345	-5.16179	2.44599e-07	0.000186012	Note=Glucose-methanol-choline (GMC) oxidoreductase family protein
MD00G1192800	7.56682	-4.8124	1.81659	-2.64914	0.0080698	0.179276	Note=EF-TU receptor
MD02G1228800	37.2812	-4.78182	1.24594	-3.83792	0.000124082	0.0183756	Note=nitrate transporter 1.5
MD01G1178300	10.3485	-4.78134	1.42352	-3.35881	0.000782786	0.0584416	Note=Major facilitator superfamily protein
MD15G1289400	20.2892	-4.74663	1.5802	-3.00381	0.00266625	0.107247	Note=Protein of unknown function
MD15G1310300	13.7534	-4.73073	1.2575	-3.76203	0.00016854	0.0220658	Note=UDP-Glycosyltransferase superfamily protein
MD11G1002000	4.03006	-4.63661	1.79161	-2.58796	0.00965459	NA	rfam_acc=RF00069
MD16G1015400	11.1084	-4.60361	1.38547	-3.32279	0.000891231	0.0630633	Note=ARM repeat superfamily protein
MD10G1042300	399.627	-4.57964	0.965178	-4.74486	2.08651e-06	0.000942442	Note=Laccase/Diphenol oxidase family protein
MD09G1204300	405.272	-4.57937	0.78911	-5.80321	6.50581e-09	1.35626e-05	Note=ABC-2 and Plant PDR ABC-type transporter family protein
MD16G1056600	16.8325	-4.50547	1.28259	-3.51279	0.000443431	0.0407223	Note=cytochrome P450
MD05G1180700	6.48053	-4.48124	1.58052	-2.8353	0.00457831	0.138906	Note=Root hair defective 3 GTP-binding protein (RHD3)
MD10G1250500	76.2117	-4.41869	1.07199	-4.12195	3.75681e-05	0.00795417	Note=wall-associated kinase 2
MD11G1093800	378.171	-4.40397	1.40184	-3.14158	0.00168041	0.0867444	Note=NAD(P)-binding Rossmann-fold superfamily protein
MD03G1291000	21.3182	-4.3767	1.05368	-4.15372	3.27107e-05	0.00757685	Note=Plant invertase/pectin methylesterase inhibitor superfamily
MD10G1272800	14.4907	-4.36251	1.46591	-2.97598	0.00292058	0.111045	Note=Leucine-rich repeat transmembrane protein kinase
MD08G1014400	41.4582	-4.34099	0.785793	-5.52434	3.30719e-08	4.71727e-05	Note=Putative lysine decarboxylase family protein
MD10G1111000	14.5358	-4.32589	1.51631	-2.85291	0.00433207	0.135727	Note=UDP-glucosyltransferase 74F2
MD01G1180000	5.61175	-4.31269	1.44181	-2.99116	0.00277916	0.109315	Note=Major facilitator superfamily protein
MD12G1248600	4.85904	-4.30853	1.64459	-2.61983	0.00879745	NA	Note=Protein prenylyltransferase superfamily protein
MD03G1251400	6520.01	-4.30229	0.924886	-4.65169	3.29221e-06	0.00135185	Note=Kunitz family trypsin and protease inhibitor protein
MD03G1150200	24.7108	-4.29595	1.05348	-4.07785	4.54545e-05	0.0092824	Note=F-box family protein
MD05G1266200	15.6944	-4.27143	0.973278	-4.38871	1.14027e-05	0.00347219	Note=FAD-binding Berberine family protein
MD14G1169000	13.3178	-4.25678	1.20367	-3.5365	0.000405465	0.0386344	Note=cytochrome P450
MD02G1226400	4.0221	-4.23639	1.60017	-2.64747	0.00810965	NA	Note=Haloacid dehalogenase-like hydrolase (HAD) superfamily protein
MD11G1287900	2776.78	-4.23204	0.789946	-5.35738	8.44391e-08	9.94949e-05	Note=Eukaryotic aspartyl protease family protein
MD06G1163100	34.2559	-4.21457	1.07621	-3.91614	8.99795e-05	0.01469	Note=cytochrome P450
MD05G1306900	59.9661	-4.17567	0.942218	-4.43174	9.34749e-06	0.00298031	Note=ethylene responsive element binding factor 1
MD02G1244800	203.84	-4.16499	0.772826	-5.38931	7.07304e-08	8.71302e-05	Note=Transmembrane amino acid transporter family protein
MD16G1160300	1128.12	-4.15397	0.705066	-5.8916	3.82465e-09	1.03652e-05	Note=MLP-like protein 423
MD12G1026300	10.1198	-4.14656	1.4747	-2.8118	0.00492648	0.142621	Note=heat shock cognate protein 70-1
MD07G1209100	4.17771	-4.13647	1.47636	-2.8018	0.00508185	NA	Note=UDP-Glycosyltransferase superfamily protein
MD17G1108400	66.1631	-4.12923	1.15293	-3.58151	0.000341611	0.0352016	Note=Uncharacterised protein family (UPF0041)
MD05G1184300	26.5186	-4.10111	1.08347	-3.78516	0.000153612	0.0208358	Note=glutathione S-transferase tau 7
MD15G1062400	8.96365	-4.0941	1.53146	-2.67333	0.00751028	0.172928	Note=Duplicated homeodomain-like superfamily protein
MD04G1142300	298.803	-4.09389	0.769438	-5.32062	1.03415e-07	0.000116778	Note=laccase 7
MD11G1255700	46.0627	-4.05985	0.999271	-4.06281	4.84852e-05	0.00945322	Note=homeobox protein 52
MD00G1013000	215.654	-4.03127	1.05037	-3.83796	0.000124063	0.0183756	Note=Glucose-methanol-choline (GMC) oxidoreductase family protein
MD04G1097800	7.80882	-4.0176	1.01222	-3.9691	7.21431e-05	0.0126139	Note=Protein of unknown function
MD00G1192900	116.621	-3.99689	1.24734	-3.20432	0.00135383	0.0782306	Note=Leucine-rich repeat protein kinase family protein
MD11G1272400	37.5044	-3.9902	0.959894	-4.15692	3.22573e-05	0.00757685	Note=senescence-related gene 1
MD14G1232100	114.368	-3.96373	0.911277	-4.34964	1.36358e-05	0.00405495	Note=glutathione S-transferase TAU 8
MD13G1122100	121.984	-3.94131	0.977413	-4.03239	5.52129e-05	0.0102537	Note=WRKY DNA-binding protein 75
MD05G1079900	63.7832	-3.92323	1.26713	-3.09615	0.00196048	0.0922414	Note=PLANT CADMIUM RESISTANCE 2
MD06G1075300	10.7996	-3.92219	1.25836	-3.11692	0.00182754	0.0900511
MD14G1080000	357.53	-3.89476	1.02167	-3.81215	0.000137762	0.0192678	Note=beta-1
MD14G1084000	121.367	-3.88873	1.09473	-3.55224	0.00038197	0.0375224	Note=S-adenosyl-L-methionine-dependent methyltransferases superfamily protein
MD16G1158300	1172.22	-3.88136	0.989656	-3.92193	8.78438e-05	0.014516	Note=beta-xylosidase 1
MD02G1302900	95.2269	-3.87727	0.716239	-5.41337	6.18484e-08	7.98168e-05	Note=NAD(P)-binding Rossmann-fold superfamily protein
MD06G1224000	22.24	-3.85625	0.991304	-3.89008	0.000100211	0.0157896	Note=S-adenosyl-L-methionine-dependent methyltransferases superfamily protein
MD11G1262100	181.229	-3.81574	0.479991	-7.94962	1.8709e-15	5.07032e-11	Note=D-mannose binding lectin protein with Apple-like carbohydrate-binding domain
MD05G1305700	9.6997	-3.8109	1.44462	-2.638	0.0083397	0.181684	Note=glutamate receptor 2.7
MD08G1067700	52.5185	-3.80239	1.07823	-3.52652	0.000421065	0.0394854	Note=WRKY DNA-binding protein 50
MD10G1035800	717.288	-3.79754	0.6494	-5.84777	4.98218e-09	1.22747e-05	Note=Pyridoxal phosphate (PLP)-dependent transferases superfamily protein
MD04G1141100	49.9674	-3.79424	0.683596	-5.55042	2.84983e-08	4.54313e-05	Note=O-methyltransferase 1
MD17G1024000	6.51853	-3.79223	1.25394	-3.02425	0.00249252	0.102999
MD16G1160100	39.2312	-3.78691	0.803023	-4.71582	2.40742e-06	0.00103561	Note=MLP-like protein 423
MD12G1089500	32.7464	-3.78597	1.15761	-3.2705	0.00107359	0.0692744	Note=Glycosyl hydrolase superfamily protein
MD13G1187400	18.6167	-3.77704	0.915156	-4.1272	3.672e-05	0.00795417	Note=alpha/beta-Hydrolases superfamily protein
MD10G1017300	679.74	-3.75967	0.814005	-4.61873	3.86103e-06	0.00153088	Note=pathogenesis-related family protein
MD15G1085800	39.2388	-3.73351	0.746055	-5.00434	5.60533e-07	0.000353279	Note=phospholipase A 2A
MD05G1315200	340.373	-3.73287	1.10607	-3.37489	0.00073844	0.0571524	Note=Aluminium induced protein with YGL and LRDR motifs
MD05G1331200	35.8014	-3.72413	0.712381	-5.22772	1.71614e-07	0.000159845	Note=S-locus lectin protein kinase family protein
MD15G1284800	10.1847	-3.70134	1.22414	-3.02363	0.00249765	0.102999	Note=alpha/beta-Hydrolases superfamily protein
MD03G1091100	128.147	-3.69373	0.638016	-5.7894	7.06395e-09	1.36743e-05	Note=Glucose-methanol-choline (GMC) oxidoreductase family protein
MD08G1153100	218.026	-3.69015	1.16204	-3.17559	0.00149534	0.081213	Note=SPFH/Band 7/PHB domain-containing membrane-associated protein family
MD17G1125800	55.669	-3.67323	1.0356	-3.54695	0.000389716	0.0377203	Note=UDP-Glycosyltransferase superfamily protein
MD03G1282900	235.039	-3.6588	0.619477	-5.90627	3.49947e-09	1.03652e-05	Note=glutathione S-transferase 7
MD10G1287600	5.10971	-3.63836	1.09923	-3.30993	0.000933185	NA	Note=Protein of unknown function
MD03G1245500	1104.1	-3.62603	0.789274	-4.59413	4.34561e-06	0.00161329
MD08G1195600	238.438	-3.62179	0.573984	-6.30992	2.79172e-10	1.51317e-06	Note=Plant invertase/pectin methylesterase inhibitor superfamily
MD04G1218500	68.5342	-3.62038	1.12089	-3.22993	0.00123822	0.075247	Note=cysteine synthase D1
MD06G1003600	9.94402	-3.61841	1.10581	-3.27218	0.00106723	0.0690284	Note=NAD(P)-binding Rossmann-fold superfamily protein
MD04G1133500	32.0524	-3.601	0.805812	-4.46878	7.86654e-06	0.00256857	Note=receptor lectin kinase
MD08G1234700	18.6431	-3.59927	1.26878	-2.83681	0.00455671	0.138786	Note=cytochrome P450
MD07G1237000	227.462	-3.58978	0.719072	-4.99223	5.96847e-07	0.000362881	Note=methyl esterase 17
MD11G1272000	79.485	-3.58918	0.887419	-4.04452	5.24301e-05	0.0100774	Note=senescence-related gene 1
MD16G1170100	6.13708	-3.57963	1.36476	-2.6229	0.00871843	0.185341	Note=Protein of unknown function
MD07G1262300	14.9642	-3.57007	0.986651	-3.61837	0.000296469	0.0318713	Note=GroES-like zinc-binding alcohol dehydrogenase family protein
MD04G1228800	20.5374	-3.56758	1.10519	-3.22802	0.0012465	0.0754052	Note=ethylene response factor 1
MD02G1003300	92.6622	-3.55615	0.725434	-4.9021	9.48153e-07	0.000503841	Note=UDP-glucosyltransferase 74F2
MD15G1067000	124.738	-3.55052	0.854606	-4.15457	3.25898e-05	0.00757685	Note=Uncharacterised conserved protein UCP031279
MD12G1182900	52.9139	-3.5498	0.703582	-5.04533	4.52744e-07	0.000292138	Note=Protein of unknown function (DUF567)
MD07G1080800	10.5585	-3.5272	1.20039	-2.93839	0.00329927	0.117996	Note=Glutamate receptor family protein
MD07G1262100	25.2322	-3.52623	0.694564	-5.0769	3.83651e-07	0.000266598	Note=GroES-like zinc-binding alcohol dehydrogenase family protein
MD00G1115400	1375.83	-3.51409	1.33889	-2.62463	0.00867425	0.185249	Note=Late embryogenesis abundant protein (LEA) family protein
MD13G1109000	751.99	-3.51223	0.970943	-3.61734	0.000297647	0.0318713	Note=HXXXD-type acyl-transferase family protein
MD14G1016400	11.4665	-3.50651	0.9596	-3.65414	0.000258048	0.0286613	Note=D-mannose binding lectin protein with Apple-like carbohydrate-binding domain
MD15G1196900	10.4241	-3.48611	1.09437	-3.18549	0.00144508	0.0794385	Note=Protein kinase family protein with leucine-rich repeat domain
MD10G1151700	41.1336	-3.48338	1.18425	-2.94142	0.00326708	0.117584	Note=ILI1 binding bHLH 1
MD01G1137100	12.8898	-3.47965	0.984269	-3.53526	0.00040737	0.0386344
MD01G1189500	10.4689	-3.47265	1.20458	-2.88288	0.00394051	0.130552	Note=disease resistance protein (TIR-NBS-LRR class)
MD07G1070700	30.2226	-3.47169	0.853136	-4.06933	4.71492e-05	0.00935215	Note=Protein kinase superfamily protein
MD15G1028700	95.089	-3.46876	0.884115	-3.92342	8.72994e-05	0.014516	Note=cytochrome P450
MD15G1331300	39.9062	-3.44885	0.973853	-3.54145	0.000397934	0.0382426	Note=WRKY DNA-binding protein 51
MD03G1028900	14.1994	-3.44526	1.01095	-3.40793	0.000654569	0.0519495	Note=cellulose synthase like E1
MD13G1208700	186.504	-3.44323	1.07237	-3.21085	0.00132341	0.0771307	Note=Serine protease inhibitor
MD08G1242800	49.3972	-3.42852	0.96302	-3.56017	0.000370608	0.0373377	Note=S-adenosyl-L-methionine-dependent methyltransferases superfamily protein
MD06G1198600	23.2454	-3.42606	0.94424	-3.62838	0.000285202	0.0310412	Note=Leucine-rich repeat protein kinase family protein
MD16G1068700	20.1455	-3.42003	0.897185	-3.81195	0.000137874	0.0192678	Note=fucosyltransferase 1
MD09G1101400	5.52612	-3.41012	1.22306	-2.78819	0.0053004	0.147178	Note=pinoid-binding protein 1
MD09G1161300	21.3914	-3.3918	0.60817	-5.57707	2.44603e-08	4.14312e-05	Note=Core-2/I-branching beta-1
MD05G1319300	11.1924	-3.37969	1.02443	-3.29909	0.000970004	0.0666449	Note=Polyphenol oxidase
MD14G1010600	13.9689	-3.37619	1.1574	-2.91706	0.0035335	0.122301	Note=myb domain protein 105
MD00G1183000	68.1736	-3.36505	1.02089	-3.29621	0.000979997	0.0667309	Note=Leucine-rich repeat transmembrane protein kinase
MD03G1094900	7.22701	-3.35389	1.17358	-2.85782	0.00426561	0.134376	Note=ENTH/VHS family protein
MD16G1174700	72.3453	-3.35107	0.692579	-4.83854	1.30799e-06	0.000644506	Note=Uncharacterised protein family (UPF0497)
MD17G1224900	157.017	-3.33216	0.972899	-3.42498	0.000614835	0.0500379	Note=hydroxycinnamoyl-CoA shikimate/quinate hydroxycinnamoyl transferase
MD14G1174100	33.216	-3.33095	0.637861	-5.22206	1.76944e-07	0.000159845
MD01G1142600	8.44886	-3.32347	1.17397	-2.83096	0.00464079	0.139176	Note=UDP-Glycosyltransferase superfamily protein
MD00G1082000	49.5506	-3.31513	0.88373	-3.75129	0.000175926	0.0227036	Note=Protein of unknown function
MD06G1003700	431.425	-3.29911	0.639377	-5.15989	2.47092e-07	0.000186012	Note=NAD(P)-binding Rossmann-fold superfamily protein
MD07G1003800	58.8549	-3.29015	1.14295	-2.87865	0.00399379	0.13114	Note=O-fucosyltransferase family protein
MD09G1219100	82.8023	-3.27993	0.928927	-3.53089	0.000414171	0.0391096	Note=HCO3 -transporter family
MD06G1207200	30.6554	-3.27768	0.89084	-3.67931	0.000233868	0.0268562
MD07G1009600	16327.5	-3.25808	0.916948	-3.55317	0.000380611	0.0375224
MD14G1041100	43.6325	-3.23315	0.780987	-4.13982	3.47574e-05	0.00759645	Note=TatD related DNase
MD14G1206100	13.0494	-3.22114	0.863367	-3.7309	0.000190796	0.0237804	Note=Leucine-rich repeat protein kinase family protein
MD11G1093700	644.082	-3.18817	0.983363	-3.24211	0.0011865	0.0734302	Note=tropinone reductase
MD15G1321300	117.886	-3.18556	0.78875	-4.03874	5.37383e-05	0.0101843	Note=Peroxidase superfamily protein
MD05G1030800	73.8814	-3.18473	0.530422	-6.00415	1.92337e-09	6.95735e-06	Note=Integrase-type DNA-binding superfamily protein
MD07G1022600	95.6448	-3.17753	0.779315	-4.07734	4.5554e-05	0.0092824	Note=Protein of unknown function (DUF793)
MD13G1222900	36.4777	-3.16875	0.99167	-3.19536	0.00139655	0.0782534	Note=isopropyl malate isomerase large subunit 1
MD05G1237600	21.7379	-3.1682	0.985432	-3.21503	0.00130429	0.0767063
MD00G1125300	18.7861	-3.15642	0.918659	-3.4359	0.000590596	0.0489472	Note=Calcium-binding EF-hand family protein
MD15G1323400	10.8433	-3.15007	0.97128	-3.24322	0.00118188	0.0734302	Note=C2H2 and C2HC zinc fingers superfamily protein
MD11G1157200	36.776	-3.14958	0.836195	-3.76656	0.000165516	0.0219884	Note=cytochrome P450
MD05G1334200	800.502	-3.14081	0.43891	-7.15593	8.3108e-13	1.12615e-08	Note=Quinone reductase family protein
MD06G1041000	162.536	-3.13583	0.935997	-3.35026	0.000807359	0.0592988	Note=expansin-like B1
MD01G1089800	15.0527	-3.13557	0.752987	-4.16418	3.12471e-05	0.00742831	Note=O-methyltransferase 1
MD08G1242500	31.8996	-3.13511	0.885192	-3.54173	0.000397518	0.0382426	Note=S-adenosyl-L-methionine-dependent methyltransferases superfamily protein
MD15G1234400	9184.78	-3.12969	0.619042	-5.0557	4.28816e-07	0.000290534	Note=basic chitinase
MD09G1142500	44.92	-3.1188	0.722659	-4.31572	1.5908e-05	0.00444458	Note=UDP-Glycosyltransferase superfamily protein
MD12G1194100	20.4294	-3.11805	0.927572	-3.36152	0.000775137	0.0581911
MD10G1255800	41.5161	-3.11715	1.1721	-2.65945	0.0078268	0.175918
MD14G1158700	15.0044	-3.11483	1.19554	-2.60537	0.00917764	0.19162	Note=Calcium-binding EF-hand family protein
MD04G1190900	32.0211	-3.11223	1.05495	-2.95011	0.00317656	0.116178	Note=galactinol synthase 2
MD02G1028300	39.7552	-3.10965	0.954379	-3.25829	0.00112084	0.0711382	Note=blue-copper-binding protein
MD14G1232200	49.9372	-3.09102	0.964027	-3.20636	0.00134425	0.0780095	Note=glutathione S-transferase tau 7
MD05G1184400	13.5802	-3.08565	1.03568	-2.97933	0.00288875	0.110755	Note=glutathione S-transferase TAU 8
MD15G1321200	100.623	-3.07182	1.02524	-2.99619	0.00273373	0.108791	Note=Peroxidase superfamily protein
MD02G1019700	11.4159	-3.06927	1.16566	-2.63307	0.00846173	0.183018	Note=2-oxoglutarate (2OG) and Fe(II)-dependent oxygenase superfamily protein
MD04G1239300	120.998	-3.05809	0.660686	-4.62866	3.68036e-06	0.00148868	Note=F-box family protein
MD01G1172500	51.0576	-3.04367	0.89257	-3.41001	0.00064961	0.0519381	Note=cytochrome P450
MD08G1185700	17.4108	-3.03823	1.03859	-2.92534	0.0034408	0.120633	Note=UDP-glucosyl transferase 85A2
MD13G1069200	71.663	-3.03678	0.728175	-4.1704	3.04059e-05	0.00733193	Note=NAC-like
MD00G1023600	28.0213	-3.03353	0.987389	-3.07227	0.00212435	0.0954761	Note=Leucine-rich repeat transmembrane protein kinase
MD02G1120200	260.79	-3.03082	0.816424	-3.71232	0.00020537	0.024847	Note=basic chitinase
MD15G1028200	92.7701	-3.02863	0.583725	-5.18845	2.12053e-07	0.000179589	Note=cytochrome P450
MD08G1101700	146.972	-3.00721	0.498284	-6.03514	1.58823e-09	6.95735e-06	Note=alpha-amylase-like
MD04G1182200	27.8233	-3.00681	0.965311	-3.11486	0.00184033	0.0903527	Note=Leucine-rich repeat protein kinase family protein
MD04G1222400	354.016	-3.00466	0.643282	-4.67083	2.99991e-06	0.00125078	Note=Protein of unknown function
MD10G1299400	525.294	-2.99783	0.567053	-5.28668	1.24558e-07	0.000129832	Note=Polyphenol oxidase
MD12G1240300	37.6565	-2.99728	0.889246	-3.37059	0.00075008	0.0574506	Note=NAD(P)-linked oxidoreductase superfamily protein
MD08G1107900	291.607	-2.99716	1.10081	-2.72269	0.00647533	0.161746	Note=wall-associated kinase 2
MD17G1125900	26.7549	-2.99388	0.893065	-3.35237	0.000801242	0.0592515	Note=UDP-glucosyl transferase 85A3
MD17G1034800	4322.98	-2.99117	0.603398	-4.95721	7.15109e-07	0.000403753	Note=formate dehydrogenase
MD04G1064400	206.766	-2.98177	0.734408	-4.06009	4.90531e-05	0.00949563	Note=osmotin 34
MD15G1409700	64.2308	-2.97329	0.920553	-3.2299	0.00123834	0.075247	Note=O-methyltransferase 1
MD07G1192900	49.7175	-2.96596	0.72897	-4.0687	4.72767e-05	0.00935215	Note=C2H2 and C2HC zinc fingers superfamily protein
MD07G1022700	163.201	-2.96502	0.8232	-3.60183	0.000315987	0.0331921	Note=Protein of unknown function (DUF793)
MD08G1082000	11.0176	-2.96075	1.11535	-2.65454	0.00794155	0.177334	Note=ZCF37
MD09G1141700	68.2706	-2.95135	0.877034	-3.36515	0.000765033	0.0576834	Note=UDP-glucosyl transferase 71B6
MD03G1066000	3241.89	-2.94796	0.992783	-2.96939	0.00298394	0.112415	Note=glutamine-dependent asparagine synthase 1
MD17G1086200	74.801	-2.94335	0.629026	-4.67923	2.87954e-06	0.00121935	Note=Major facilitator superfamily protein
MD11G1018800	30.7279	-2.93483	0.775402	-3.78491	0.000153764	0.0208358	Note=Leucine-rich receptor-like protein kinase family protein
MD17G1092400	71.8869	-2.93333	1.10797	-2.64747	0.00810968	0.179559	Note=Peroxidase superfamily protein
MD16G1071800	107.344	-2.92344	0.665436	-4.39327	1.11658e-05	0.0034387	Note=Glucose-methanol-choline (GMC) oxidoreductase family protein
MD02G1027600	18.9203	-2.92326	0.846149	-3.45478	0.000550743	0.0469578	Note=indole-3-acetic acid inducible 29
MD16G1179400	94.5932	-2.92324	0.892647	-3.2748	0.00105735	0.0690284	Note=pyruvate orthophosphate dikinase
MD10G1187000	205.192	-2.91928	0.847412	-3.44494	0.000571183	0.0480734	Note=2-oxoglutarate (2OG) and Fe(II)-dependent oxygenase superfamily protein
MD01G1000200	14.2324	-2.9173	0.786618	-3.70866	0.000208362	0.0250969	Note=bidirectional amino acid transporter 1
MD13G1057000	52.7177	-2.91191	1.04985	-2.77364	0.00554331	0.151482	Note=Cytochrome P450 superfamily protein
MD14G1080100	37.3691	-2.91026	0.941823	-3.09003	0.00200135	0.0931612	Note=beta-1
MD14G1001000	33.5243	-2.89878	0.985461	-2.94154	0.00326582	0.117584	Note=NAC domain containing protein 47
MD16G1012600	20.6503	-2.89364	0.962754	-3.00559	0.00265064	0.107247	Note=alpha-galactosidase 1
MD07G1070800	54.7245	-2.89166	0.784943	-3.68391	0.000229684	0.0266676	Note=Protein kinase superfamily protein
MD11G1203300	326.797	-2.88541	0.739339	-3.90269	9.51314e-05	0.0153462	Note=multidrug resistance-associated protein 3
MD11G1220600	34.8619	-2.88255	0.761347	-3.78612	0.000153015	0.0208358	Note=Cytochrome P450 superfamily protein
MD04G1225400	819.803	-2.87932	0.744768	-3.86606	0.000110607	0.0172273	Note=pathogenesis-related 4
MD02G1101400	23.749	-2.87815	0.950988	-3.02648	0.00247418	0.102999	Note=cysteine-rich RLK (RECEPTOR-like protein kinase) 29
MD17G1248100	11.8064	-2.87699	1.05567	-2.72526	0.00642513	0.161678	Note=S-locus lectin protein kinase family protein
MD01G1027900	8.66069	-2.87467	0.933013	-3.08107	0.00206262	0.0942646	Note=cysteine-rich RLK (RECEPTOR-like protein kinase) 26
MD16G1144900	53.4053	-2.87162	0.966788	-2.97027	0.00297539	0.112306	Note=Protein of unknown function
MD13G1126200	25.1219	-2.85985	1.04984	-2.72407	0.00644821	0.161746
MD13G1213400	438.933	-2.85311	0.891011	-3.2021	0.0013643	0.0782534	Note=phosphate transporter 1
MD14G1114000	26.4153	-2.85284	0.800838	-3.56232	0.000367589	0.0371718	Note=Late embryogenesis abundant (LEA) hydroxyproline-rich glycoprotein family
MD06G1218600	21.0189	-2.8527	0.893829	-3.19155	0.00141513	0.0784284	Note=receptor serine/threonine kinase
MD11G1189000	976.35	-2.85198	0.730043	-3.90659	9.3608e-05	0.0151908	Note=Glycosyl hydrolase superfamily protein
MD01G1049600	9.13726	-2.85163	0.906518	-3.1457	0.00165691	0.0863537	Note=BON association protein 2
MD01G1224800	925.028	-2.84415	0.673874	-4.2206	2.43656e-05	0.00628888	Note=Yippee family putative zinc-binding protein
MD05G1313700	21.7599	-2.83933	0.810459	-3.50336	0.000459436	0.0415039	Note=heat shock transcription factor B2A
MD10G1172300	312.263	-2.8342	1.06235	-2.66787	0.00763349	0.174374	Note=glutathione S-transferase TAU 8
MD06G1027300	1130.11	-2.82934	0.958188	-2.95281	0.003149	0.11584	Note=xyloglucan endotransglucosylase/hydrolase 30
MD15G1283700	1760.53	-2.82809	0.674845	-4.19072	2.78066e-05	0.00685079	Note=heat shock factor 4
MD13G1208500	251.249	-2.82391	0.831215	-3.39733	0.000680479	0.0534541	Note=Serine protease inhibitor
MD05G1252900	422.696	-2.82309	0.780631	-3.61642	0.000298709	0.0318713	Note=Protein of unknown function
MD15G1156100	11.8967	-2.82176	0.77944	-3.62024	0.000294333	0.0317798	Note=Glycosyl hydrolase family protein with chitinase insertion domain
MD05G1168400	85.2868	-2.81997	0.539328	-5.22867	1.70732e-07	0.000159845	Note=Oxidoreductase
MD10G1153400	269.944	-2.8169	0.800996	-3.51675	0.000436867	0.040408	Note=receptor-like protein kinase-related family protein
MD07G1295400	252.592	-2.81653	0.610128	-4.6163	3.90649e-06	0.00153088	Note=Yippee family putative zinc-binding protein
MD12G1020000	39.6466	-2.81627	1.06642	-2.64086	0.00826958	0.181256	Note=disease resistance family protein / LRR family protein
MD04G1222300	223.29	-2.81367	0.993217	-2.83289	0.00461295	0.138906	Note=Protein of unknown function
MD09G1006400	34.8825	-2.81283	0.920729	-3.055	0.00225057	0.0987579	Note=NAC domain containing protein 83
MD15G1234100	32.4494	-2.81076	0.66757	-4.21044	2.54879e-05	0.00648109	Note=acyl activating enzyme 1
MD11G1138800	10.7001	-2.79527	0.909781	-3.07247	0.00212296	0.0954761	Note=glycosyltransferase family protein 2
MD15G1226200	25.4817	-2.78366	0.787448	-3.53504	0.000407713	0.0386344	Note=2-oxoglutarate (2OG) and Fe(II)-dependent oxygenase superfamily protein
MD17G1131600	9.01954	-2.78331	0.859032	-3.24005	0.00119508	0.0737762	Note=wall associated kinase-like 2
MD17G1235000	83.0664	-2.77951	0.639325	-4.34757	1.37654e-05	0.00405495	Note=Tyrosine transaminase family protein
MD11G1159100	179.549	-2.77907	0.628812	-4.41956	9.89007e-06	0.00310148	Note=pleiotropic drug resistance 6
MD14G1145500	151.662	-2.77395	0.726989	-3.81567	0.000135816	0.0192678	Note=Protein of unknown function
MD15G1239500	133.304	-2.77128	0.828498	-3.34495	0.000822985	0.0596356	Note=Leucine-rich repeat transmembrane protein kinase
MD02G1041700	28.6053	-2.76166	0.976882	-2.82702	0.00469837	0.139617	Note=Disease resistance protein (TIR-NBS-LRR class) family
MD03G1265600	31.7772	-2.761	0.740432	-3.72891	0.000192312	0.0237804	Note=Protein of unknown function (DUF3049)
MD07G1208900	18.5608	-2.76052	0.723196	-3.81711	0.000135024	0.0192678	Note=UDP-Glycosyltransferase superfamily protein
MD02G1028800	32.9112	-2.74528	0.912312	-3.00915	0.00261983	0.106287	Note=early nodulin-like protein 14
MD05G1110500	182.551	-2.73459	0.551158	-4.96153	6.99403e-07	0.000403288	Note=D-aminoacid aminotransferase-like PLP-dependent enzymes superfamily protein
MD06G1189100	43.1452	-2.73446	0.86363	-3.16623	0.00154427	0.083025	Note=WRKY DNA-binding protein 72
MD07G1236200	37.8066	-2.73248	0.965972	-2.82873	0.00467325	0.139176	Note=Leucine-rich repeat protein kinase family protein
MD13G1208400	508.976	-2.7287	0.640023	-4.26344	2.01307e-05	0.00551072	Note=Serine protease inhibitor
MD04G1134300	120.968	-2.726	0.731663	-3.72576	0.000194726	0.023879	Note=Protein of unknown function (DUF604)
MD10G1110000	135.099	-2.72224	0.833296	-3.26684	0.00108756	0.0695142	Note=phytosulfokine 4 precursor
MD14G1191100	17.4308	-2.7081	0.863694	-3.13549	0.00171567	0.0872352	Note=catalytics
MD15G1367700	10.5404	-2.70743	0.956697	-2.82998	0.00465512	0.139176	Note=Leucine-rich repeat receptor-like protein kinase family protein
MD13G1038800	31.6623	-2.68806	0.967871	-2.77729	0.00548137	0.150203	Note=Core-2/I-branching beta-1
MD14G1244100	26.0073	-2.68755	0.867073	-3.09956	0.00193807	0.0922414	Note=Nucleotide-diphospho-sugar transferase family protein
MD06G1085500	11.5147	-2.68749	0.937559	-2.86647	0.00415071	0.133915	Note=Ribosome-inactivating protein bryodin II
MD10G1246900	361.085	-2.68195	0.663823	-4.04016	5.34149e-05	0.0101843	Note=oxidative stress 3
MD10G1052800	40.5256	-2.67829	0.637986	-4.19804	2.69237e-05	0.00669412	Note=2-oxoglutarate (2OG) and Fe(II)-dependent oxygenase superfamily protein
MD07G1249800	34.1645	-2.67655	0.783031	-3.41819	0.000630394	0.0509979	Note=U-box domain-containing protein kinase family protein
MD14G1062500	8.30052	-2.67414	0.89629	-2.98357	0.00284911	0.110326	Note=polygalacturonase inhibiting protein 1
MD09G1256300	376.639	-2.66517	1.03102	-2.58499	0.00973816	0.196208	Note=Pathogenesis-related thaumatin superfamily protein
MD06G1010900	36.3907	-2.66495	0.951381	-2.80114	0.00509225	0.145422	Note=cytochrome P450
MD05G1006800	44.3703	-2.65667	0.703668	-3.77545	0.000159716	0.0214681	Note=Toll-Interleukin-Resistance (TIR) domain-containing protein
MD02G1032700	292.976	-2.65382	0.764862	-3.46967	0.000521091	0.0454087	Note=pleiotropic drug resistance 12
MD09G1198900	9.67361	-2.65145	0.886976	-2.98932	0.00279599	0.109379	Note=cryptdin protein-related
MD00G1129500	10.9435	-2.64839	0.850931	-3.11234	0.00185609	0.0909619	Note=Protein of unknown function
MD04G1213800	66.33	-2.64838	0.671211	-3.94568	7.95735e-05	0.013785	Note=dehydroquinate dehydratase
MD17G1045300	1175.92	-2.64746	0.868407	-3.04865	0.00229875	0.0988493	Note=AAA-ATPase 1
MD12G1120800	40.0547	-2.64152	0.589089	-4.48408	7.32299e-06	0.00245013	Note=Seven transmembrane MLO family protein
MD05G1211000	1378.3	-2.63602	0.855188	-3.08239	0.00205345	0.0942103	Note=glutathione S-transferase TAU 19
MD12G1075900	39.8936	-2.63254	0.530525	-4.96215	6.97166e-07	0.000403288	Note=Glycosyltransferase family 61 protein
MD14G1169600	71.9496	-2.63214	0.955146	-2.75575	0.00585577	0.15453	Note=cytochrome P450
MD12G1101000	32.0484	-2.62869	0.654379	-4.01707	5.89269e-05	0.010718	Note=Exostosin family protein
MD15G1290300	148.766	-2.62721	0.718041	-3.65886	0.000253344	0.0282547	Note=cytochrome P450
MD16G1254200	12.192	-2.6262	1.01637	-2.58391	0.00976865	0.196306	Note=H(+)-ATPase 1
MD00G1121200	56.8146	-2.62512	0.977109	-2.68662	0.00721797	0.170395	Note=NB-ARC domain-containing disease resistance protein
MD05G1184200	50.9435	-2.62231	0.860235	-3.04836	0.0023009	0.0988493	Note=glutathione S-transferase tau 7
MD12G1079300	24.929	-2.62134	0.775568	-3.37989	0.000725136	0.056471	Note=heat shock transcription factor B3
MD02G1236100	359.891	-2.61743	0.831813	-3.14666	0.00165146	0.0862354	Note=glutathione S-transferase TAU 8
MD16G1109400	16.436	-2.61689	0.903411	-2.89668	0.00377131	0.127598	Note=HXXXD-type acyl-transferase family protein
MD05G1127900	107.484	-2.60294	0.470482	-5.5325	3.15699e-08	4.71727e-05	Note=O-methyltransferase family protein
MD13G1090800	138.481	-2.60035	0.598499	-4.34479	1.3941e-05	0.00406254	Note=aldehyde dehydrogenase 2B7
MD01G1158500	27.0361	-2.58688	0.81402	-3.17791	0.00148339	0.0807592	Note=PYR1-like 4
MD02G1153000	134.295	-2.58413	0.611771	-4.22401	2.39995e-05	0.00625395	Note=UDP-glucosyl transferase 72E1
MD05G1331300	53.6988	-2.58099	0.729879	-3.53619	0.000405943	0.0386344	Note=S-locus lectin protein kinase family protein
MD16G1019500	24.9692	-2.57911	0.717765	-3.59325	0.000326582	0.0340412	Note=nudix hydrolase homolog 17
MD07G1070500	15.2943	-2.57576	0.836304	-3.07993	0.00207048	0.0944646	Note=Protein kinase superfamily protein
MD01G1169200	155.006	-2.56323	0.586101	-4.37337	1.22346e-05	0.0036841	Note=Protein of unknown function
MD10G1307900	12.5419	-2.55989	0.955242	-2.67983	0.00736596	0.171352	Note=S-locus lectin protein kinase family protein
MD17G1030100	64.3113	-2.55854	0.657565	-3.89093	9.98596e-05	0.0157896	Note=Raffinose synthase family protein
MD16G1084900	14.4667	-2.55763	0.889516	-2.87531	0.00403636	0.131522	Note=Protein of unknown function
MD14G1075400	31.2426	-2.55454	0.671853	-3.80223	0.000143397	0.0198578	Note=heat shock transcription factor B3
MD14G1075200	14.395	-2.55033	0.96481	-2.64334	0.00820918	0.180436	Note=heat shock transcription factor B3
MD08G1086300	264.086	-2.52844	0.79819	-3.16772	0.00153642	0.083025	Note=adenine phosphoribosyl transferase 1
MD09G1141200	178.057	-2.52843	0.685304	-3.68951	0.000224688	0.0263665	Note=UDP-Glycosyltransferase superfamily protein
MD07G1168000	78.1019	-2.52633	0.674164	-3.74735	0.000178715	0.0227388	Note=Major facilitator superfamily protein
MD11G1271400	150.806	-2.52429	0.685814	-3.68073	0.000232572	0.026821	Note=senescence-related gene 1
MD06G1009600	12.9791	-2.52311	0.930485	-2.71161	0.00669579	0.164885	Note=Protein kinase superfamily protein
MD06G1212900	36.1126	-2.52017	0.599478	-4.20395	2.62299e-05	0.006582	Note=PLAC8 family protein
MD13G1208300	754.379	-2.51695	0.54661	-4.60466	4.13146e-06	0.00155509	Note=Serine protease inhibitor
MD01G1232800	66.953	-2.51209	0.583369	-4.30618	1.66095e-05	0.00459322	Note=NC domain-containing protein-related
MD04G1092400	158.914	-2.50991	0.848648	-2.95753	0.0031011	0.114813	Note=myb domain protein 36
MD03G1224400	9.3756	-2.50569	0.953669	-2.62742	0.00860352	0.184329	Note=receptor like protein 2
MD06G1212600	45.6222	-2.50312	0.951673	-2.63023	0.00853268	0.183527	Note=Uncharacterised conserved protein UCP015417
MD11G1232500	53.0867	-2.49946	0.603631	-4.14071	3.46236e-05	0.00759645	Note=S-locus lectin protein kinase family protein
MD01G1101300	100.799	-2.49885	0.806486	-3.09844	0.00194543	0.0922414	Note=Major facilitator superfamily protein
MD12G1151200	20.4675	-2.49742	0.868688	-2.87494	0.0040411	0.131522	Note=lectin protein kinase family protein
MD13G1218900	17.6654	-2.48888	0.898915	-2.76876	0.00562695	0.152802	Note=peptide transporter 3
MD16G1263500	17.9512	-2.48882	0.777881	-3.19949	0.0013767	0.0782534	Note=Protein of unknown function
MD05G1210600	26.6652	-2.48696	0.932839	-2.66601	0.00767569	0.17461	Note=glutathione S-transferase TAU 19
MD02G1249500	70.8216	-2.48401	0.748483	-3.31873	0.000904291	0.0638208	Note=PR5-like receptor kinase
MD05G1257000	174.875	-2.48293	0.9572	-2.59395	0.00948798	0.194131	Note=Leucine-rich repeat transmembrane protein kinase
MD05G1122000	60.561	-2.47833	0.619115	-4.00302	6.25391e-05	0.0110776	Note=SBP (S-ribonuclease binding protein) family protein
MD14G1187200	73.1672	-2.47311	0.81296	-3.0421	0.00234932	0.100177	Note=Protein of unknown function
MD05G1319500	209.656	-2.4655	0.519328	-4.74748	2.05969e-06	0.000942442	Note=Polyphenol oxidase
MD13G1161200	468.494	-2.46074	0.657296	-3.74373	0.000181306	0.0229606	Note=MLP-like protein 423
MD02G1010800	48.4116	-2.45796	0.713394	-3.44544	0.000570128	0.0480734	Note=Calmodulin-binding protein
MD17G1060600	17.9819	-2.45702	0.49235	-4.9904	6.02547e-07	0.000362881	Note=HXXXD-type acyl-transferase family protein
MD00G1038300	7.33917	-2.45212	0.947341	-2.58842	0.00964162	0.1953	Note=Protein kinase superfamily protein
MD05G1129600	246.914	-2.44869	0.654998	-3.73846	0.000185151	0.0233384	Note=Transmembrane amino acid transporter family protein
MD05G1336700	107.402	-2.44685	0.543735	-4.50008	6.79291e-06	0.00235321	Note=Sulfite exporter TauE/SafE family protein
MD15G1244700	43.2876	-2.4383	0.799793	-3.04867	0.0022986	0.0988493	Note=Chaperone DnaJ-domain superfamily protein
MD16G1109500	43.9638	-2.43811	0.87379	-2.79027	0.00526641	0.146686	Note=multidrug resistance-associated protein 3
MD16G1178000	47.9891	-2.43544	0.841083	-2.8956	0.00378433	0.127879	Note=inosine-uridine preferring nucleoside hydrolase family protein
MD05G1359900	48.9279	-2.4138	0.467345	-5.16493	2.40523e-07	0.000186012	Note=inositol transporter 4
MD05G1020500	1061.94	-2.41051	0.696448	-3.46115	0.000537876	0.0461898	Note=plant U-box 29
MD04G1177400	60.3493	-2.40541	0.72114	-3.33556	0.000851266	0.0610892	Note=Leucine-rich repeat protein kinase family protein
MD07G1043400	555.859	-2.40113	0.816698	-2.94005	0.00328164	0.117796	Note=carboxyesterase 17
MD03G1246000	76.8027	-2.40082	0.802925	-2.99009	0.00278893	0.109379	Note=F-box/RNI-like/FBD-like domains-containing protein
MD06G1004100	8.00991	-2.39958	0.900623	-2.66435	0.00771369	0.175083
MD16G1189900	1218.23	-2.39774	0.493527	-4.85838	1.18348e-06	0.000593954	Note=Major facilitator superfamily protein
MD06G1130400	95.1157	-2.39405	0.595374	-4.02109	5.79295e-05	0.0106346	Note=Integrase-type DNA-binding superfamily protein
MD17G1266000	557.161	-2.39368	0.811319	-2.95036	0.00317406	0.116178	Note=Leucine-rich repeat protein kinase family protein
MD17G1036700	20.2612	-2.38997	0.672797	-3.55229	0.000381892	0.0375224	Note=UDP-Glycosyltransferase superfamily protein
MD01G1066900	13.6188	-2.3775	0.918277	-2.58909	0.00962295	0.1953	Note=calmodulin-binding receptor-like cytoplasmic kinase 2
MD11G1041800	21.4387	-2.36854	0.819046	-2.89183	0.00383009	0.129009	Note=amino acid permease 7
MD15G1010100	30.5647	-2.36515	0.773209	-3.05888	0.00222169	0.098062	Note=Protein kinase protein with adenine nucleotide alpha hydrolases-like domain
MD01G1144500	26.5914	-2.36447	0.61955	-3.81643	0.000135397	0.0192678	Note=Protein of unknown function (DUF620)
MD13G1022500	21.6748	-2.35695	0.726028	-3.24636	0.00116891	0.0733367	Note=Adenine nucleotide alpha hydrolases-like superfamily protein
MD13G1088400	112.874	-2.35445	0.774008	-3.0419	0.00235093	0.100177	Note=Leucine-rich repeat protein kinase family protein
MD11G1076600	154.341	-2.35282	0.640122	-3.67559	0.000237303	0.0269344	Note=UDP-glucosyl transferase 71D1
MD04G1238300	7.57588	-2.33681	0.819325	-2.85212	0.0043429	0.135909	Note=Malectin/receptor-like protein kinase family protein
MD02G1142300	40.9581	-2.33176	0.475383	-4.90502	9.34196e-07	0.000503841	Note=cytochrome BC1 synthesis
MD10G1221400	31.3575	-2.32709	0.772277	-3.01328	0.00258438	0.105322	Note=disease resistance family protein / LRR family protein
MD10G1312200	13.7793	-2.32512	0.773992	-3.00406	0.00266399	0.107247	Note=cysteine-rich RLK (RECEPTOR-like protein kinase) 29
MD14G1112200	19.2891	-2.32445	0.74058	-3.13868	0.00169709	0.0870471	Note=WRKY family transcription factor
MD11G1308100	1433.18	-2.32235	0.451105	-5.14814	2.63078e-07	0.000192694	Note=Protein of unknown function
MD09G1027400	3584.35	-2.31935	0.729863	-3.17779	0.00148401	0.0807592
MD14G1111400	1049.87	-2.31723	0.730626	-3.17157	0.0015162	0.0821809	Note=Heavy metal transport/detoxification superfamily protein
MD10G1335500	49.1041	-2.30185	0.871867	-2.64014	0.00828725	0.181416	Note=inositol transporter 4
MD08G1033000	60.1612	-2.29971	0.720173	-3.19328	0.00140668	0.0782534	Note=cytochrome P450
MD09G1086100	19.0294	-2.29683	0.891406	-2.57663	0.00997673	0.19808	Note=carboxyesterase 17
MD09G1240700	20.9052	-2.29654	0.868177	-2.64524	0.00816321	0.179924	Note=RING/U-box superfamily protein
MD15G1267300	1798.97	-2.29559	0.694323	-3.30622	0.000945631	0.0657117	Note=UDP-Glycosyltransferase superfamily protein
MD17G1174400	14.9296	-2.29475	0.739204	-3.10435	0.00190697	0.0920858	Note=Protein of unknown function
MD01G1195400	45.5338	-2.29365	0.830195	-2.76278	0.00573111	0.153589	Note=GroES-like zinc-binding alcohol dehydrogenase family protein
MD13G1203700	43.3698	-2.29107	0.841334	-2.72314	0.00646637	0.161746	Note=protein kinase family protein / peptidoglycan-binding LysM domain-containing protein
MD04G1096300	14.411	-2.28684	0.875474	-2.61212	0.00899832	0.188749	Note=Protein of unknown function
MD07G1051400	140.058	-2.28191	0.550843	-4.14257	3.43437e-05	0.00759645	Note=disease resistance family protein / LRR family protein
MD09G1140600	333.753	-2.27692	0.808522	-2.81615	0.00486024	0.14209
MD04G1223900	23.662	-2.27111	0.845458	-2.68625	0.00722596	0.170395	Note=calmodulin-like 11
MD03G1292500	464.876	-2.26287	0.70051	-3.23032	0.00123652	0.075247	Note=MLP-like protein 423
MD11G1220400	26.66	-2.26188	0.644603	-3.50895	0.000449879	0.0409971	Note=Cytochrome P450 superfamily protein
MD02G1306200	11.1857	-2.25551	0.826744	-2.72818	0.00636847	0.161596	Note=polyamine oxidase 1
MD10G1305700	29.6575	-2.25543	0.706181	-3.19385	0.00140391	0.0782534	Note=myb domain protein 74
MD10G1302700	11.9448	-2.25096	0.779242	-2.88865	0.00386899	0.129332	Note=sphingosine kinase 1
MD15G1075000	34.0953	-2.24117	0.707785	-3.16646	0.00154307	0.083025	Note=Leucine-rich repeat protein kinase family protein
MD15G1182600	54.3354	-2.23969	0.665189	-3.36699	0.000759922	0.0575269	Note=Dynein light chain type 1 family protein
MD10G1233300	26.3392	-2.23375	0.751379	-2.97287	0.0029503	0.111515	Note=Copper transport protein family
MD16G1047700	717.645	-2.23368	0.827424	-2.69956	0.0069432	0.167349	Note=AP2/B3 transcription factor family protein
MD09G1111700	32.5696	-2.23314	0.553526	-4.03439	5.47438e-05	0.0102537	Note=RNAse II-like 1
MD10G1214100	29.2629	-2.225	0.606533	-3.6684	0.000244075	0.0273334
MD12G1178800	1938.95	-2.22286	0.494208	-4.49782	6.86551e-06	0.00235321	Note=PYR1-like 4
MD14G1149200	65.3666	-2.22022	0.782767	-2.83638	0.00456287	0.138786	Note=phosphate transporter 3
MD12G1194200	74.7728	-2.21621	0.714023	-3.10384	0.00191026	0.0920858	Note=calmodulin like 42
MD11G1027500	52.297	-2.21023	0.573387	-3.85469	0.000115878	0.0178432	Note=beta glucosidase 17
MD05G1333700	17.9949	-2.21012	0.787538	-2.80637	0.00501036	0.143537	Note=S-locus lectin protein kinase family protein
MD05G1081100	308.723	-2.2066	0.578041	-3.81738	0.000134878	0.0192678	Note=alpha-amylase-like
MD01G1213300	403.281	-2.20543	0.611566	-3.60621	0.000310707	0.0328925	Note=chitinase A
MD02G1099300	82.2401	-2.20487	0.654347	-3.36957	0.000752856	0.0574506	Note=Protein of unknown function
MD13G1005200	9.39423	-2.20365	0.846838	-2.60221	0.00926246	0.192379	Note=Protein of unknown function
MD06G1047600	1150.66	-2.20255	0.733565	-3.00252	0.00267754	0.107247	Note=expansin-like B1
MD03G1233100	83.6362	-2.19827	0.665173	-3.30481	0.000950421	0.0658648	Note=Concanavalin A-like lectin protein kinase family protein
MD05G1314100	74.8115	-2.19769	0.711884	-3.08714	0.0020209	0.0934613	Note=allantoinase
MD08G1230800	9.59642	-2.19706	0.81173	-2.70664	0.00679682	0.165544	Note=Peroxidase superfamily protein
MD07G1281700	321.444	-2.19228	0.588067	-3.72795	0.000193044	0.0237804	Note=Protein of unknown function
MD06G1055400	23.8276	-2.19143	0.600823	-3.64738	0.000264924	0.0291858	Note=alpha/beta-Hydrolases superfamily protein
MD05G1281900	143.755	-2.18528	0.581857	-3.75571	0.000172853	0.0224139	Note=Aldolase-type TIM barrel family protein
MD17G1250000	121.757	-2.18431	0.791287	-2.76045	0.00577211	0.153589	Note=Pathogenesis-related thaumatin superfamily protein
MD04G1135300	17.0638	-2.18223	0.796373	-2.74021	0.00613993	0.158327	Note=NAD(P)-binding Rossmann-fold superfamily protein
MD00G1036100	345.569	-2.18169	0.810084	-2.69316	0.00707777	0.16838	Note=cytochrome P450
MD07G1221300	142.813	-2.18097	0.704135	-3.09737	0.00195244	0.0922414	Note=Alpha/beta hydrolase related protein
MD11G1274100	333.811	-2.1801	0.714321	-3.052	0.00227325	0.0988493	Note=cytochrome P450
MD13G1040500	107.043	-2.1796	0.715027	-3.04828	0.00230154	0.0988493	Note=Protein of unknown function
MD14G1243400	58.6563	-2.17788	0.58112	-3.74773	0.000178442	0.0227388	Note=Homeodomain-like superfamily protein
MD13G1243500	935.342	-2.1736	0.61954	-3.50841	0.0004508	0.0409971	Note=Protein of unknown function
MD13G1217400	103.896	-2.17194	0.569785	-3.81186	0.000137927	0.0192678	Note=Peroxisomal membrane 22 kDa (Mpv17/PMP22) family protein
MD10G1234000	84.001	-2.15428	0.736529	-2.9249	0.00344564	0.120646
MD11G1114400	12.104	-2.15235	0.742775	-2.89772	0.00375883	0.127494	Note=Protein of unknown function (DUF1635)
MD14G1070300	787.462	-2.14571	0.711982	-3.01371	0.00258074	0.105322	Note=seed imbibition 2
MD12G1149800	168.785	-2.14063	0.647201	-3.30751	0.000941285	0.0655778	Note=NAD(P)-linked oxidoreductase superfamily protein
MD15G1275500	158.833	-2.13574	0.581641	-3.67192	0.000240737	0.0271842	Note=methyl esterase 1
MD07G1177700	83.4556	-2.13567	0.796907	-2.67996	0.0073632	0.171352	Note=Protein of unknown function
MD16G1069500	675.892	-2.11807	0.752768	-2.81371	0.00489735	0.142254	Note=NAC-like
MD17G1167200	313.661	-2.11242	0.661122	-3.1952	0.00139733	0.0782534	Note=Cytochrome P450 superfamily protein
MD15G1294900	53.23	-2.11051	0.571396	-3.69361	0.000221091	0.026165	Note=UPF0553 protein
MD15G1117000	24.6651	-2.10779	0.778878	-2.70619	0.006806	0.165544	Note=LisH dimerisation motif
MD14G1114700	98.9553	-2.09965	0.744867	-2.81882	0.00481998	0.141371	Note=Late embryogenesis abundant (LEA) hydroxyproline-rich glycoprotein family
MD02G1079200	6654.74	-2.09834	0.656504	-3.19623	0.00139234	0.0782534	Note=beta-galactosidase 12
MD03G1215000	243.432	-2.09805	0.587499	-3.57115	0.000355417	0.0363478	Note=organic cation/carnitine transporter4
MD02G1028700	17.6905	-2.09773	0.662643	-3.1657	0.00154709	0.083025	Note=blue-copper-binding protein
MD14G1193100	177.639	-2.09609	0.647445	-3.23747	0.00120594	0.0741568	Note=Major facilitator superfamily protein
MD13G1033900	28.4258	-2.08906	0.748409	-2.79133	0.00524919	0.146356	Note=Cytochrome P450 superfamily protein
MD04G1153300	18469.8	-2.08662	0.433569	-4.81266	1.48936e-06	0.000708179	Note=Aldolase-type TIM barrel family protein
MD10G1296500	3936.83	-2.08501	0.707122	-2.94858	0.00319237	0.116313	Note=Aluminium induced protein with YGL and LRDR motifs
MD10G1143600	68.6364	-2.08252	0.691744	-3.01054	0.0026078	0.105958	Note=Predicted AT-hook DNA-binding family protein
MD15G1306100	127.753	-2.07856	0.721996	-2.87891	0.00399054	0.13114	Note=hydroxyproline-rich glycoprotein family protein
MD13G1146800	68.5887	-2.07423	0.677084	-3.06348	0.0021878	0.0971992	Note=calcium-dependent lipid-binding family protein
MD16G1160000	269.43	-2.07204	0.430541	-4.81264	1.48947e-06	0.000708179	Note=MLP-like protein 423
MD17G1099000	27.7702	-2.06805	0.734577	-2.81529	0.00487327	0.142111	Note=WRKY family transcription factor
MD16G1149400	205.576	-2.05944	0.737003	-2.79435	0.00520047	0.146326	Note=Protein of unknown function
MD04G1161300	51.0048	-2.05935	0.625683	-3.29136	0.000997045	0.0675523	Note=receptor like protein 7
MD13G1096600	73.7401	-2.05716	0.560646	-3.66926	0.000243249	0.0273334	Note=cysteine-rich RLK (RECEPTOR-like protein kinase) 3
MD02G1171800	388.547	-2.05626	0.643097	-3.19743	0.00138656	0.0782534	Note=heat shock factor 4
MD02G1198400	145.406	-2.05625	0.537033	-3.82891	0.000128714	0.0188241	Note=alpha/beta-Hydrolases superfamily protein
MD08G1050600	565.71	-2.04707	0.719179	-2.8464	0.00442169	0.136469	Note=Eukaryotic aspartyl protease family protein
MD09G1280400	24.3343	-2.04446	0.726455	-2.8143	0.00488838	0.142254	Note=acyl activating enzyme 12
MD08G1063700	260.918	-2.03504	0.45758	-4.44739	8.69211e-06	0.00280434	Note=Mitochondrial substrate carrier family protein
MD05G1336800	46.0476	-2.03131	0.657524	-3.08933	0.00200607	0.0931612	Note=cysteine-rich RLK (RECEPTOR-like protein kinase) 29
MD17G1267400	183.254	-2.02584	0.616057	-3.2884	0.00100758	0.0679481	Note=microsomal glutathione s-transferase
MD13G1160600	459.878	-2.02438	0.716715	-2.82453	0.004735	0.140244	Note=MLP-like protein 423
MD11G1277800	21.8414	-2.02271	0.713968	-2.83305	0.00461061	0.138906	Note=calmodulin 8
MD07G1007600	89.5938	-2.01944	0.687733	-2.93637	0.00332081	0.118164	Note=UDP-glucosyl transferase 73B3
MD15G1378100	23.6651	-2.00705	0.658384	-3.04844	0.0023003	0.0988493	Note=ENTH/ANTH/VHS superfamily protein
MD05G1329700	36.4475	-2.00294	0.725295	-2.76155	0.00575276	0.153589	Note=S-locus lectin protein kinase family protein
MD10G1110900	18.3222	-1.99657	0.717637	-2.78214	0.00540021	0.14858
MD14G1227500	36.8287	-1.98893	0.545658	-3.645	0.000267389	0.029338	Note=myb domain protein 62
MD17G1150200	1136.42	-1.98879	0.603127	-3.29747	0.000975598	0.0666449	Note=Dormancy/auxin associated family protein
MD13G1116100	104.675	-1.98851	0.703171	-2.82792	0.00468515	0.139377	Note=cytochrome P450
MD09G1187500	56.7189	-1.98733	0.604933	-3.2852	0.00101909	0.0681935	Note=NDR1/HIN1-like 25
MD03G1245400	14.5314	-1.9841	0.672917	-2.94851	0.00319314	0.116313	Note=UDP-Glycosyltransferase superfamily protein
MD09G1204200	74.5718	-1.98096	0.665673	-2.97588	0.00292147	0.111045	Note=ABC-2 and Plant PDR ABC-type transporter family protein
MD04G1224000	59.0821	-1.97103	0.446124	-4.41812	9.95643e-06	0.00310148	Note=calcium-binding EF hand family protein
MD09G1196600	45.3701	-1.97056	0.5783	-3.40751	0.000655575	0.0519495	Note=RAB GTPase homolog 1A
MD09G1145200	81.7329	-1.97043	0.689294	-2.85862	0.00425487	0.134376	Note=Wall-associated kinase family protein
MD05G1218200	360.353	-1.96834	0.692548	-2.84217	0.00448069	0.137366	Note=HXXXD-type acyl-transferase family protein
MD08G1065200	142.236	-1.96777	0.759225	-2.59181	0.00954715	0.194393	Note=Protein of unknown function (DUF3511)
MD15G1278600	416.851	-1.96055	0.753376	-2.60236	0.00925851	0.192379	Note=Disease resistance protein (CC-NBS-LRR class) family
MD11G1288500	34.0881	-1.9569	0.705656	-2.77316	0.00555142	0.15151	Note=Phenazine biosynthesis PhzC/PhzF protein
MD05G1263100	28.0315	-1.94529	0.732385	-2.6561	0.00790505	0.177149	Note=S-locus lectin protein kinase family protein
MD02G1001300	90.5605	-1.9445	0.580007	-3.35255	0.000800701	0.0592515	Note=Seven transmembrane MLO family protein
MD02G1047600	29.8804	-1.93943	0.730312	-2.65562	0.00791632	0.17716	Note=lectin protein kinase family protein
MD02G1318100	25.8965	-1.93904	0.7525	-2.5768	0.00997187	0.19808	Note=receptor-like protein kinase 1
MD01G1119700	301.5	-1.92243	0.715724	-2.686	0.00723141	0.170395	Note=alpha/beta-Hydrolases superfamily protein
MD02G1250000	136.86	-1.92204	0.633762	-3.03274	0.00242343	0.101984	Note=receptor serine/threonine kinase
MD04G1089700	10.5256	-1.91574	0.670743	-2.85614	0.00428825	0.134665
MD09G1027300	31.5909	-1.91324	0.733057	-2.60995	0.00905564	0.189511	Note=Protein of unknown function
MD14G1105800	16.7725	-1.90736	0.616371	-3.0945	0.00197142	0.0924352	Note=Protein of unknown function (DUF3741)
MD16G1090600	44.6504	-1.90522	0.681779	-2.79448	0.00519831	0.146326	Note=Protein of unknown function
MD15G1426700	413.736	-1.90091	0.693888	-2.7395	0.00615324	0.158327	Note=disease resistance family protein / LRR family protein
MD03G1226300	42.4818	-1.89785	0.730675	-2.59739	0.00939349	0.193484	Note=Dynein light chain type 1 family protein
MD04G1162200	38.2115	-1.89375	0.401008	-4.72249	2.32974e-06	0.00101836	Note=ammonium transporter 2
MD05G1056000	1551.43	-1.89198	0.646387	-2.92701	0.00342237	0.120298	Note=Receptor-like protein kinase-related family protein
MD10G1254300	557.384	-1.89084	0.417921	-4.52438	6.05727e-06	0.00215998	Note=amino acid transporter 1
MD12G1028800	117.527	-1.89029	0.593563	-3.18466	0.00144926	0.079507	Note=gamma-glutamyl transpeptidase 1
MD12G1216800	142.473	-1.88866	0.541439	-3.48822	0.000486241	0.0435847	Note=indeterminate(ID)-domain 2
MD08G1124400	755.119	-1.88729	0.680391	-2.77384	0.00553996	0.151482	Note=arabinose kinase
MD04G1069600	273.02	-1.88621	0.448079	-4.20954	2.55886e-05	0.00648109	Note=phospholipase D beta 1
MD06G1182800	56.6232	-1.88493	0.661459	-2.84965	0.00437672	0.136233	Note=alpha/beta-Hydrolases superfamily protein
MD04G1025600	77.816	-1.87675	0.543254	-3.45465	0.000550998	0.0469578	Note=MAC/Perforin domain-containing protein
MD01G1123300	18.149	-1.87281	0.580428	-3.2266	0.00125272	0.0756124	Note=C2H2-type zinc finger family protein
MD02G1148700	262.676	-1.87053	0.599476	-3.12028	0.0018068	0.0896813	Note=Protein of unknown function
MD11G1272100	24.0738	-1.86907	0.690651	-2.70624	0.00680495	0.165544	Note=senescence-related gene 1
MD08G1190800	99.1391	-1.86885	0.696392	-2.68361	0.00728315	0.170488	Note=ENTH/ANTH/VHS superfamily protein
MD11G1004100	118.944	-1.86717	0.575518	-3.24432	0.0011773	0.0734302	Note=Peroxidase superfamily protein
MD12G1121200	28.8145	-1.86408	0.720096	-2.58866	0.0096351	0.1953	Note=Seven transmembrane MLO family protein
MD17G1278100	68.677	-1.8556	0.453149	-4.0949	4.22358e-05	0.00873765	Note=WRKY DNA-binding protein 23
MD08G1004100	298.99	-1.85511	0.676872	-2.7407	0.00613079	0.158327	Note=Transmembrane amino acid transporter family protein
MD11G1020500	119.509	-1.85349	0.46101	-4.02049	5.80762e-05	0.0106346	Note=NB-ARC domain-containing disease resistance protein
MD17G1223100	182.863	-1.85298	0.674984	-2.74523	0.00604692	0.157272	Note=WRKY DNA-binding protein 40
MD14G1056200	71.1132	-1.85275	0.472574	-3.92054	8.83496e-05	0.014516	Note=homeobox from Arabidopsis thaliana
MD12G1255500	141.671	-1.85156	0.446429	-4.14748	3.36152e-05	0.00759645	Note=phloem protein 2-B10
MD07G1093200	54.2819	-1.85127	0.470832	-3.93192	8.42687e-05	0.0142735	Note=Protein kinase superfamily protein
MD13G1082100	245.464	-1.8486	0.486928	-3.79645	0.000146784	0.0201929	Note=Glutathione S-transferase family protein
MD07G1173200	47.8815	-1.83678	0.659784	-2.78391	0.00537083	0.148087	Note=RNI-like superfamily protein
MD00G1130600	66.4011	-1.83346	0.516136	-3.55228	0.000381901	0.0375224	Note=Transmembrane amino acid transporter family protein
MD01G1190900	40.7682	-1.83169	0.694155	-2.63874	0.00832153	0.181565	Note=Disease resistance protein (TIR-NBS-LRR class) family
MD07G1164800	708.25	-1.83063	0.441107	-4.15007	3.32375e-05	0.00759645	Note=purple acid phosphatase 29
MD03G1272900	731.016	-1.82747	0.56745	-3.2205	0.00127967	0.0760531	Note=histidine-containing phosphotransmitter 2
MD11G1148000	365.856	-1.82505	0.686972	-2.65666	0.00789197	0.177053	Note=MATE efflux family protein
MD11G1245400	55.3126	-1.82365	0.384956	-4.73729	2.16597e-06	0.000962293	Note=UDP-glucosyl transferase 85A2
MD07G1199800	360.509	-1.81887	0.664	-2.73927	0.00615758	0.158327	Note=Calcium-dependent lipid-binding (CaLB domain) family protein
MD03G1195100	371.656	-1.81748	0.586211	-3.10039	0.00193269	0.0922414	Note=co-factor for nitrate
MD02G1138600	98.0404	-1.81416	0.578868	-3.13397	0.00172456	0.0873594	Note=alpha/beta-Hydrolases superfamily protein
MD09G1192100	377.824	-1.81386	0.393252	-4.61245	3.97943e-06	0.00153088	Note=Glycosyl hydrolases family 32 protein
MD17G1265700	251.848	-1.81373	0.567384	-3.19665	0.00139035	0.0782534	Note=alpha/beta-Hydrolases superfamily protein
MD12G1003700	183.746	-1.81263	0.640436	-2.8303	0.00465039	0.139176	Note=Methyltransferase-related protein
MD00G1178900	20.4055	-1.81027	0.667071	-2.71376	0.00665234	0.164644	Note=Leucine-rich repeat protein kinase family protein
MD06G1234300	622.064	-1.80915	0.332465	-5.44163	5.27938e-08	7.15383e-05	Note=calmodulin 7
MD08G1110500	75.5135	-1.80508	0.582195	-3.10048	0.0019321	0.0922414	Note=Protein kinase family protein with leucine-rich repeat domain
MD11G1054900	44.0452	-1.80284	0.519062	-3.47326	0.000514174	0.0450959	Note=PAP/OAS1 substrate-binding domain superfamily
MD05G1251900	451.01	-1.797	0.612108	-2.93576	0.00332735	0.118164	Note=Glutathione S-transferase family protein
MD00G1073400	378.499	-1.78691	0.597515	-2.99056	0.00278464	0.109372	Note=Protein of unknown function (DUF581)
MD13G1074100	560.281	-1.78544	0.529306	-3.37318	0.000743046	0.0572082	Note=Galactose oxidase/kelch repeat superfamily protein
MD16G1071400	69.1236	-1.78477	0.544651	-3.2769	0.00104954	0.0689446	Note=cycling DOF factor 2
MD14G1117100	64.2236	-1.78312	0.502392	-3.54927	0.000386307	0.0375244	Note=cation/H+ exchanger 18
MD15G1113900	265.935	-1.77945	0.394044	-4.51586	6.30603e-06	0.00221948	Note=CHY-type/CTCHY-type/RING-type Zinc finger protein
MD07G1189400	19.7828	-1.7783	0.545517	-3.25984	0.00111476	0.0709182	Note=Phosphatidylinositol N-acetyglucosaminlytransferase subunit P-related
MD12G1148900	33.0349	-1.77505	0.658261	-2.69657	0.00700573	0.167896
MD14G1232400	1271.52	-1.77502	0.535205	-3.31653	0.000911432	0.0641577	Note=S-adenosyl-L-methionine-dependent methyltransferases superfamily protein
MD02G1276600	97.8932	-1.77103	0.514046	-3.44528	0.000570478	0.0480734	Note=carboxyesterase 17
MD03G1195800	14.4533	-1.76816	0.642034	-2.754	0.00588714	0.154829
MD01G1238700	54.2066	-1.7671	0.497743	-3.55023	0.000384901	0.0375224	Note=GroES-like zinc-binding dehydrogenase family protein
MD16G1061100	32.1682	-1.76606	0.560945	-3.14836	0.00164188	0.0862335	Note=Purple acid phosphatases superfamily protein
MD04G1201100	220.554	-1.76476	0.547246	-3.2248	0.00126061	0.0756794	Note=ralf-like 33
MD15G1436500	234.261	-1.76304	0.557473	-3.16255	0.00156392	0.0835971	Note=cytochrome P450
MD17G1009900	91.7975	-1.75202	0.497292	-3.52312	0.000426503	0.0398574	Note=Esterase/lipase/thioesterase family protein
MD10G1009200	21.6275	-1.75047	0.643255	-2.72127	0.00650314	0.162285	rfam_acc=RF00020
MD04G1093300	457.872	-1.75015	0.561214	-3.11851	0.00181769	0.0898223	Note=Heavy metal transport/detoxification superfamily protein
MD05G1216300	79.0446	-1.74911	0.602736	-2.90195	0.00370849	0.126667	Note=S-locus lectin protein kinase family protein
MD10G1222900	25.2683	-1.74848	0.472864	-3.69764	0.000217617	0.0260957	Note=disease resistance family protein / LRR family protein
MD15G1310700	133.146	-1.7481	0.542142	-3.22444	0.00126221	0.0756794	Note=Protein kinase superfamily protein
MD03G1238300	58.0031	-1.74654	0.656371	-2.6609	0.00779313	0.175918	Note=sodium/calcium exchanger family protein / calcium-binding EF hand family protein
MD03G1199600	17.4891	-1.74483	0.637175	-2.73838	0.00617423	0.158605	Note=Protein of unknown function
MD11G1271600	26.6481	-1.74302	0.561462	-3.10444	0.0019064	0.0920858
MD05G1290300	23.2658	-1.73573	0.606767	-2.86062	0.0042281	0.134352	Note=WRKY DNA-binding protein 28
MD11G1190600	40.8107	-1.72563	0.50892	-3.39077	0.000696976	0.0544752	Note=Protein of unknown function (DUF3411)
MD10G1304000	1601.65	-1.71617	0.606128	-2.83137	0.00463487	0.139176	Note=sugar transporter 1
MD01G1225700	100.518	-1.71424	0.440187	-3.89435	9.84628e-05	0.0156967	Note=P-loop containing nucleoside triphosphate hydrolases superfamily protein
MD14G1183700	545.622	-1.70917	0.490419	-3.48513	0.000491901	0.0437082	Note=trehalose-phosphatase/synthase 9
MD12G1157300	270.766	-1.70594	0.521252	-3.27277	0.001065	0.0690284	Note=PAR1 protein
MD06G1218900	88.8867	-1.6985	0.487488	-3.48419	0.000493636	0.043719	Note=Protein kinase superfamily protein
MD17G1180700	20.4927	-1.69794	0.622705	-2.72672	0.00639675	0.161678	Note=phosphofructokinase 3
MD13G1163300	4146.49	-1.69086	0.495401	-3.4131	0.000642277	0.0516509	Note=ethylene-responsive element binding protein
MD02G1020800	27.6552	-1.68783	0.486209	-3.47142	0.000517723	0.0452606	Note=arogenate dehydrogenase
MD11G1231100	65.3461	-1.67754	0.573651	-2.92432	0.00345209	0.120716	Note=S-locus lectin protein kinase family protein
MD10G1214300	67.3962	-1.67748	0.486122	-3.45074	0.000559053	0.0474949	Note=Leucine-rich repeat receptor-like protein kinase family protein
MD09G1095900	98.8201	-1.67733	0.534864	-3.13599	0.00171273	0.0872352	Note=receptor kinase 3
MD05G1331700	19.6968	-1.67589	0.585553	-2.86206	0.00420899	0.134352	Note=S-locus lectin protein kinase family protein
MD10G1220200	56.1767	-1.67397	0.607518	-2.75542	0.00586174	0.15453	Note=ABC transporter family protein
MD05G1260400	1112.18	-1.67069	0.516141	-3.23689	0.0012084	0.0741568	Note=Leucine-rich repeat transmembrane protein kinase
MD05G1143500	360.792	-1.66703	0.42334	-3.9378	8.2232e-05	0.0140162	Note=hydroxy methylglutaryl CoA reductase 1
MD11G1062500	267.143	-1.66345	0.384134	-4.33038	1.48853e-05	0.00424639	Note=UDP-Glycosyltransferase superfamily protein
MD10G1177500	32.5517	-1.65183	0.624356	-2.64565	0.00815338	0.179924	Note=Protein of unknown function (DUF962)
MD11G1245000	181.604	-1.6518	0.549745	-3.00467	0.00265865	0.107247	Note=RING membrane-anchor 1
MD01G1141200	172.222	-1.65143	0.493608	-3.34562	0.000820982	0.0596356	Note=type one serine/threonine protein phosphatase 4
MD09G1017900	27.6097	-1.64776	0.572534	-2.87802	0.0040018	0.13114	Note=zinc finger (C3HC4-type RING finger) family protein
MD06G1142200	122.555	-1.64181	0.490078	-3.3501	0.000807816	0.0592988	Note=purple acid phosphatase 27
MD04G1200000	566.985	-1.63172	0.594545	-2.74449	0.00606057	0.157476	Note=Protein of unknown function (DUF1624)
MD11G1076200	592.205	-1.62444	0.61567	-2.63849	0.00832756	0.181565	Note=UDP-glucosyl transferase 71D1
MD09G1016600	1990.01	-1.62147	0.556694	-2.91267	0.0035835	0.123715	Note=lysine histidine transporter 1
MD15G1033400	389.669	-1.61638	0.517968	-3.12062	0.0018047	0.0896813	Note=cytochrome P450
MD06G1147500	80.7469	-1.61635	0.393164	-4.11113	3.93735e-05	0.00827179	Note=AMP-dependent synthetase and ligase family protein
MD15G1312200	112.274	-1.61574	0.505104	-3.19882	0.00137992	0.0782534	Note=Protein of unknown function
MD09G1224500	152.199	-1.61492	0.601521	-2.68473	0.00725887	0.17047	Note=WRKY DNA-binding protein 40
MD03G1219300	594.273	-1.60845	0.423068	-3.80186	0.000143615	0.0198578	Note=Protein of unknown function (DUF761)
MD17G1284300	104.977	-1.60455	0.484657	-3.3107	0.000930644	0.0651716	Note=P-glycoprotein 11
MD05G1046000	1149.8	-1.60368	0.495475	-3.23664	0.00120945	0.0741568	Note=2-oxoglutarate (2OG) and Fe(II)-dependent oxygenase superfamily protein
MD12G1137500	24.5506	-1.60042	0.615032	-2.60217	0.00926366	0.192379	Note=DNAse I-like superfamily protein
MD07G1006100	311.449	-1.59619	0.515501	-3.09639	0.00195892	0.0922414	Note=cytochrome P450
MD15G1146100	503.803	-1.59329	0.53857	-2.95838	0.00309259	0.114654	Note=Integrin-linked protein kinase family
MD03G1089200	63.3644	-1.5866	0.540289	-2.93657	0.00331867	0.118164	Note=GRAS family transcription factor
MD13G1132800	115.221	-1.57628	0.341864	-4.61083	4.01065e-06	0.00153088	Note=nudix hydrolase homolog 13
MD16G1050100	21.0568	-1.571	0.576642	-2.72439	0.006442	0.161746	Note=nudix hydrolase 1
MD12G1239800	319.948	-1.56652	0.539929	-2.90134	0.00371573	0.126667	Note=NAD(P)-linked oxidoreductase superfamily protein
MD17G1187000	104.731	-1.5592	0.540596	-2.88422	0.0039238	0.130317	Note=Ankyrin repeat family protein
MD17G1009200	121.211	-1.55782	0.594013	-2.62254	0.00872782	0.185341	Note=GRAM domain family protein
MD00G1149300	188.617	-1.54862	0.551328	-2.80889	0.00497133	0.143328	Note=Plant protein of unknown function (DUF946)
MD15G1163300	101.835	-1.54085	0.508216	-3.03188	0.00243033	0.102115
MD05G1304200	33.6479	-1.54031	0.525133	-2.93319	0.00335503	0.118856	Note=Protein of unknown function
MD08G1127200	88.975	-1.53237	0.584933	-2.61974	0.00879968	0.186458	Note=WRKY DNA-binding protein 11
MD02G1318700	23.4257	-1.53077	0.496642	-3.08224	0.00205447	0.0942103	Note=homeobox from Arabidopsis thaliana
MD05G1033800	37.7268	-1.52664	0.502701	-3.03687	0.00239047	0.101384	Note=Pyridoxal phosphate (PLP)-dependent transferases superfamily protein
MD06G1144400	26.5113	-1.52623	0.49461	-3.08572	0.00203062	0.0935564	rfam_acc=RF00017
MD00G1169500	43.6526	-1.52516	0.477666	-3.19295	0.00140829	0.0782534	Note=2-oxoglutarate (2OG) and Fe(II)-dependent oxygenase superfamily protein
MD16G1069800	850.813	-1.52443	0.380161	-4.00997	6.07273e-05	0.010965	Note=Protein of unknown function (DUF962)
MD13G1096000	332.156	-1.52105	0.555138	-2.73994	0.00614503	0.158327	Note=cysteine-rich RLK (RECEPTOR-like protein kinase) 2
MD02G1050000	79.6321	-1.51804	0.581542	-2.61037	0.00904438	0.189422	Note=aldehyde dehydrogenase 2C4
MD04G1161700	116.514	-1.50961	0.442824	-3.40905	0.000651889	0.0519495	Note=receptor like protein 6
MD10G1137700	99.0806	-1.50926	0.556548	-2.71183	0.00669125	0.164885	Note=disease resistance protein (TIR-NBS-LRR class)
MD00G1015700	130.625	-1.50792	0.473879	-3.18208	0.00146224	0.0798953	Note=Acetamidase/Formamidase family protein
MD06G1108600	510.995	-1.50535	0.381602	-3.94482	7.98586e-05	0.013785	Note=UDP-D-glucose/UDP-D-galactose 4-epimerase 5
MD00G1018700	41.1813	-1.5012	0.530098	-2.83193	0.00462679	0.139168	Note=hemoglobin 1
MD14G1188900	66.5867	1.50626	0.491958	3.06177	0.00220032	0.0975954	Note=ARM repeat superfamily protein
MD02G1190000	49.9591	1.50696	0.561861	2.68208	0.00731649	0.171082	Note=Integrase-type DNA-binding superfamily protein
MD12G1191600	137.861	1.51074	0.537647	2.8099	0.00495564	0.143027	Note=Leucine-rich repeat protein kinase family protein
MD12G1033200	302.323	1.51411	0.547183	2.7671	0.00565581	0.153278	Note=Protein of unknown function
MD03G1246900	20.7507	1.5181	0.57741	2.62916	0.00855972	0.183817
MD13G1141100	53.4598	1.51859	0.498442	3.04669	0.00231379	0.0992186	Note=Protein kinase superfamily protein
MD03G1065300	27.8597	1.51951	0.482047	3.15221	0.00162041	0.0856731	Note=Clathrin
MD05G1319600	61.1978	1.52114	0.502472	3.02731	0.00246737	0.102999	Note=ataxia-telangiectasia mutated
MD11G1067400	43.6153	1.52261	0.472054	3.2255	0.00125754	0.0756794	Note=BCL-2-associated athanogene 4
MD17G1030900	35.7166	1.52611	0.545759	2.7963	0.00516906	0.146228	Note=Histidine kinase-
MD17G1104500	24.1031	1.52687	0.589394	2.59058	0.00958138	0.194797	Note=Ankyrin repeat family protein
MD08G1013600	120.872	1.52769	0.532634	2.86818	0.0041284	0.133513	Note=C2H2-like zinc finger protein
MD05G1355900	73.8349	1.53188	0.486787	3.14691	0.00165005	0.0862354	Note=Ubiquitin-specific protease family C19-related protein
MD05G1195500	253.657	1.53458	0.543694	2.82251	0.00476488	0.140773	Note=Sugar isomerase (SIS) family protein
MD03G1280300	17.8547	1.53596	0.494867	3.10379	0.00191061	0.0920858	Note=Zinc finger C-x8-C-x5-C-x3-H type family protein
MD17G1103000	484.985	1.53948	0.555395	2.77186	0.00557368	0.151955	Note=Major facilitator superfamily protein
MD07G1203700	157.793	1.54157	0.558419	2.76061	0.00576944	0.153589	Note=protein phosphatase 2CA
MD16G1106000	148.404	1.54468	0.553033	2.79311	0.00522039	0.146326	Note=OSBP(oxysterol binding protein)-related protein 1D
MD16G1172500	34.9398	1.54489	0.571335	2.704	0.00685095	0.165955	Note=DNA binding
MD14G1211000	100.221	1.54666	0.570102	2.71296	0.00666845	0.164809	Note=heat shock protein 101
MD16G1138400	207.435	1.54705	0.543015	2.849	0.0043857	0.136304	Note=Ubiquitin-like superfamily protein
MD06G1161800	1035.16	1.55514	0.597102	2.60448	0.00920151	0.191724	Note=Protein of unknown function
MD01G1104700	281.648	1.5594	0.508849	3.06458	0.00217979	0.097162	Note=Transmembrane amino acid transporter family protein
MD04G1150900	86.7484	1.56092	0.540171	2.88968	0.00385632	0.129316	Note=proline-rich family protein
MD14G1177900	73.1662	1.56243	0.584588	2.67269	0.00752451	0.173072	Note=tryptophan biosynthesis 1
MD11G1183800	361.603	1.56687	0.543119	2.88495	0.00391472	0.130175	Note=early nodulin-like protein 18
MD03G1288300	53.3033	1.56724	0.47015	3.33348	0.000857662	0.0613285	Note=alpha/beta-Hydrolases superfamily protein
MD12G1191700	210.509	1.5709	0.552437	2.84359	0.0044609	0.136914	Note=Protein of unknown function
MD17G1139600	142.804	1.57181	0.561892	2.79736	0.00515223	0.145904
MD03G1051900	138.271	1.57611	0.597202	2.63917	0.00831104	0.181565	Note=Basic-leucine zipper (bZIP) transcription factor family protein
MD11G1158600	95.7623	1.57729	0.539585	2.92316	0.00346498	0.120855	Note=Family of unknown function (DUF662)
MD03G1182000	136.811	1.58005	0.411058	3.84386	0.000121112	0.0182348	Note=Leucine-rich repeat protein kinase family protein
MD02G1298200	343.193	1.58266	0.58228	2.71805	0.00656684	0.163474	Note=Zinc finger (CCCH-type) family protein / RNA recognition motif (RRM)-containing protein
MD14G1015000	269.267	1.58355	0.45552	3.47637	0.000508257	0.0448673	Note=Nucleotide-diphospho-sugar transferases superfamily protein
MD05G1171900	275.765	1.58815	0.597248	2.6591	0.00783489	0.175918	Note=Vacuolar iron transporter (VIT) family protein
MD16G1255400	820.967	1.59634	0.565446	2.82316	0.0047553	0.140692	Note=homogentisate phytyltransferase 1
MD11G1108500	321.114	1.59695	0.542589	2.94321	0.00324828	0.117375	Note=outer plastid envelope protein 16-1
MD02G1132200	181.465	1.5975	0.522603	3.05681	0.00223709	0.0985812	Note=flavanone 3-hydroxylase
MD05G1000500	31768.1	1.5982	0.536679	2.97794	0.0029019	0.110767	Note=light harvesting complex of photosystem II 5
MD11G1214000	25.3942	1.60103	0.55925	2.86281	0.00419896	0.134352	Note=HIS HF
MD10G1320400	123.91	1.60223	0.489609	3.27246	0.00106615	0.0690284	Note=Protein of unknown function
MD13G1125500	50.2498	1.6156	0.605635	2.66761	0.00763927	0.174374	Note=Leucine-rich repeat (LRR) family protein
MD09G1265400	31.0373	1.62555	0.625564	2.59854	0.00936205	0.193399	Note=Homeodomain-like superfamily protein
MD11G1101600	25.5096	1.6291	0.565386	2.88139	0.00395927	0.130694
MD05G1348300	55.1266	1.62984	0.560534	2.90765	0.00364157	0.125217	Note=O-Glycosyl hydrolases family 17 protein
MD12G1022800	44.1957	1.6324	0.585863	2.78633	0.00533091	0.147723	Note=GDSL-like Lipase/Acylhydrolase superfamily protein
MD02G1194400	67.8341	1.64261	0.549875	2.98724	0.00281513	0.109688
MD03G1120800	357.393	1.64298	0.634302	2.59022	0.0095915	0.194857
MD12G1198900	138.713	1.64331	0.635755	2.58483	0.00974284	0.196208	Note=phytochrome interacting factor 3
MD10G1333000	155.638	1.64502	0.537688	3.05943	0.00221759	0.0980406	Note=tonoplast dicarboxylate transporter
MD09G1113000	156.028	1.65585	0.529355	3.12805	0.00175973	0.0884794	Note=Major facilitator superfamily protein
MD13G1088100	17.0675	1.67404	0.624943	2.67871	0.00739071	0.171516	Note=Protein kinase superfamily protein
MD09G1057700	74.193	1.68375	0.499792	3.36891	0.000754674	0.0574506	Note=chorismate mutase 1
MD14G1064200	191.081	1.68502	0.627395	2.68575	0.00723682	0.170395	Note=basic helix-loop-helix (bHLH) DNA-binding superfamily protein
MD17G1184600	18.9002	1.68524	0.544155	3.09699	0.00195496	0.0922414	Note=phloem protein 2-A1
MD16G1105000	631.492	1.6881	0.626461	2.69466	0.00704601	0.168154	Note=Protein of unknown function
MD14G1224900	196.4	1.69921	0.650328	2.61285	0.00897919	0.188493	Note=Cytochrome P450 superfamily protein
MD13G1195400	34.6365	1.7001	0.568039	2.99292	0.00276321	0.109071	Note=Protein of unknown function (DUF581)
MD15G1068200	294.258	1.70448	0.66044	2.58082	0.00985661	0.196935	Note=GATA type zinc finger transcription factor family protein
MD04G1243300	40.1708	1.7071	0.57813	2.9528	0.00314909	0.11584	Note=Exostosin family protein
MD01G1161200	139.078	1.70935	0.64269	2.65967	0.00782167	0.175918	Note=Transmembrane amino acid transporter family protein
MD06G1012300	64.4349	1.7095	0.574828	2.97393	0.00294013	0.111515	Note=RHO guanyl-nucleotide exchange factor 14
MD17G1193800	137.414	1.70968	0.593018	2.88301	0.00393894	0.130552	Note=ATP binding microtubule motor family protein
MD01G1225400	248.711	1.71041	0.597805	2.86115	0.00422107	0.134352	Note=Major facilitator superfamily protein
MD08G1189500	33.8859	1.71358	0.644003	2.66082	0.00779506	0.175918	Note=Cupredoxin superfamily protein
MD12G1223900	63.3954	1.72535	0.547534	3.15112	0.00162644	0.0856731	Note=GDSL-like Lipase/Acylhydrolase superfamily protein
MD15G1133500	429.299	1.72854	0.571377	3.02522	0.00248451	0.102999	Note=Protein kinase protein with adenine nucleotide alpha hydrolases-like domain
MD02G1262400	167.985	1.72891	0.639542	2.70336	0.00686433	0.166099	Note=Leucine-rich repeat protein kinase family protein
MD12G1013900	29.9068	1.72928	0.531019	3.25654	0.0011278	0.0714126	Note=myb domain protein 60
MD15G1073900	248.518	1.73016	0.640657	2.7006	0.00692155	0.167184	Note=Gibberellin-regulated family protein
MD02G1130200	71.4654	1.73276	0.513262	3.37597	0.00073557	0.0571194	Note=Pathogenesis-related thaumatin superfamily protein
MD03G1001300	46.1178	1.73566	0.593272	2.92557	0.00343821	0.120633	Note=P-loop containing nucleoside triphosphate hydrolases superfamily protein
MD11G1133400	189.798	1.73733	0.652527	2.66246	0.00775718	0.175482	Note=beta-galactosidase 8
MD10G1232300	28.3373	1.73762	0.558889	3.10906	0.00187681	0.0914811
MD06G1175200	45.6123	1.75663	0.617227	2.846	0.0044272	0.136469	Note=Protein kinase superfamily protein
MD17G1101400	22.4112	1.76405	0.6697	2.63409	0.0084362	0.182757	Note=Ankyrin repeat family protein
MD07G1099600	51.6921	1.77298	0.532207	3.33136	0.000864215	0.0616208	Note=Transcription factor jumonji (jmjC) domain-containing protein
MD13G1240100	17.7599	1.778	0.542635	3.2766	0.00105067	0.0689446	Note=alpha-mannosidase 1
MD03G1218900	18669.3	1.77939	0.542914	3.27748	0.00104739	0.0689446	Note=light-harvesting chlorophyll B-binding protein 3
MD16G1016600	92.8243	1.78023	0.6214	2.86486	0.0041719	0.134281	Note=vacuolar iron transporter 1
MD15G1228900	1023.43	1.78256	0.507565	3.51199	0.000444773	0.0407223	Note=Auxin efflux carrier family protein
MD02G1013500	66939.4	1.80128	0.618311	2.91323	0.00357715	0.123654
MD06G1215700	31.978	1.80148	0.65155	2.76492	0.00569369	0.153575	Note=lysm domain GPI-anchored protein 1 precursor
MD00G1009800	72.6687	1.80562	0.587325	3.07431	0.00210987	0.0951406	Note=Outer arm dynein light chain 1 protein
MD11G1118200	289.083	1.80579	0.685428	2.63455	0.00842491	0.182659	Note=P-loop containing nucleoside triphosphate hydrolases superfamily protein
MD03G1259200	21.5601	1.80908	0.647751	2.79286	0.00522445	0.146326	Note=Bax inhibitor-1 family protein
MD13G1130300	60.8027	1.80998	0.623701	2.902	0.00370788	0.126667	Note=MEI2-like protein 1
MD01G1084300	55.0067	1.81016	0.48103	3.76309	0.000167824	0.0220658	Note=Pyridoxamine 5'-phosphate oxidase family protein
MD01G1229100	134.777	1.81536	0.608811	2.98182	0.00286541	0.110463	Note=O-methyltransferase 1
MD01G1116400	18.9761	1.81685	0.656543	2.76729	0.00565243	0.153278	Note=SET domain-containing protein
MD01G1083900	261.059	1.82062	0.675581	2.6949	0.00704101	0.168154	Note=Tetratricopeptide repeat (TPR)-like superfamily protein
MD14G1103900	45.3345	1.8269	0.704748	2.59227	0.00953449	0.194393	Note=beta-6 tubulin
MD11G1228000	71.796	1.83117	0.581767	3.1476	0.00164614	0.0862354	Note=kinesin 3
MD16G1065900	18.3793	1.83318	0.627114	2.92321	0.00346447	0.120855	Note=Protein of unknown function (DUF155)
MD09G1060100	10.8074	1.83483	0.704514	2.60439	0.00920382	0.191724	Note=lectin protein kinase family protein
MD14G1019600	145.037	1.83945	0.497969	3.69391	0.00022083	0.026165	Note=GDSL-like Lipase/Acylhydrolase superfamily protein
MD17G1017100	51.8473	1.8431	0.688756	2.67599	0.00745092	0.172293	Note=Ankyrin repeat family protein
MD10G1294600	39.4513	1.84405	0.692426	2.66318	0.0077407	0.175255	Note=2-oxoglutarate (2OG) and Fe(II)-dependent oxygenase superfamily protein
MD09G1079400	180.539	1.8473	0.574898	3.21326	0.00131236	0.0769641	Note=NSP-interacting kinase 1
MD05G1347900	52.9335	1.84979	0.695287	2.66048	0.00780299	0.175918	Note=Ankyrin repeat family protein
MD06G1128000	83.4579	1.85277	0.634909	2.91817	0.00352097	0.122301	Note=Protein kinase superfamily protein
MD04G1112000	47.8258	1.85406	0.499303	3.71329	0.000204579	0.024847	Note=Glutathione S-transferase family protein
MD16G1018100	83.7778	1.85486	0.564918	3.28341	0.0010256	0.0684603	Note=DYNAMIN-like 1C
MD03G1133700	741.055	1.85759	0.659556	2.81642	0.00485622	0.14209	Note=cellulose synthase-like A02
MD14G1020300	37.6177	1.86057	0.669734	2.77807	0.00546822	0.149994	Note=purple acid phosphatase 22
MD04G1192700	310.517	1.86883	0.661143	2.82666	0.00470357	0.139618	Note=basic helix-loop-helix (bHLH) DNA-binding superfamily protein
MD07G1043300	82.1585	1.87462	0.711881	2.63333	0.00845526	0.183018	Note=nodulin MtN21 /EamA-like transporter family protein
MD02G1001200	160.347	1.8782	0.678899	2.76654	0.00566548	0.153387	Note=methylenetetrahydrofolate reductase 2
MD01G1030900	26.2788	1.87868	0.65054	2.88788	0.00387847	0.129332	Note=Mitochondrial substrate carrier family protein
MD06G1241000	82.0619	1.87958	0.574174	3.27353	0.00106212	0.0690284	Note=GroES-like zinc-binding dehydrogenase family protein
MD05G1165400	189.539	1.88447	0.562009	3.35309	0.000799149	0.0592515	Note=plant U-box 9
MD11G1121200	484.477	1.88578	0.491083	3.84004	0.000123012	0.0183756	Note=related to AP2.7
MD02G1318400	79.502	1.88647	0.675501	2.7927	0.00522697	0.146326	Note=DNA-binding bromodomain-containing protein
MD17G1149100	22.4721	1.88973	0.602252	3.13778	0.00170233	0.0870471	Note=Plant protein of unknown function (DUF936)
MD00G1111700	19.8533	1.89243	0.655325	2.88777	0.00387981	0.129332	Note=Protein kinase superfamily protein
MD17G1087600	44.2509	1.89784	0.703739	2.69679	0.00700115	0.167896
MD02G1172900	59.4063	1.89792	0.679907	2.79144	0.00524746	0.146356	Note=alpha/beta-Hydrolases superfamily protein
MD05G1094200	1102.56	1.89983	0.606554	3.13216	0.00173523	0.0875728	Note=arabinogalactan protein 17
MD07G1232700	516.136	1.90078	0.687565	2.76451	0.00570078	0.153575	Note=potassium transporter 2
MD08G1182300	50.8425	1.90305	0.719499	2.64497	0.00816977	0.179924	Note=Major facilitator superfamily protein
MD02G1144600	32.8075	1.90384	0.675044	2.82032	0.00479756	0.141018	Note=alpha/beta-Hydrolases superfamily protein
MD03G1274000	13.7353	1.90777	0.681589	2.799	0.00512616	0.145547	Note=NAD(P)-linked oxidoreductase superfamily protein
MD09G1149900	22.6956	1.91724	0.550061	3.48552	0.00049119	0.0437082	Note=Golgi transport complex protein-related
MD07G1207500	702.803	1.92199	0.624882	3.07576	0.00209966	0.0949963	Note=Bifunctional inhibitor/lipid-transfer protein/seed storage 2S albumin superfamily protein
MD14G1060200	21.639	1.92226	0.714564	2.69011	0.00714278	0.16921	Note=squamosa promoter binding protein-like 9
MD04G1176300	287.392	1.92615	0.620482	3.10428	0.00190742	0.0920858	Note=Glycosyl hydrolase superfamily protein
MD03G1062400	45.2589	1.92662	0.675807	2.85085	0.00436026	0.136125	Note=Leucine-rich repeat protein kinase family protein
MD00G1032400	37.4623	1.93072	0.601968	3.20735	0.00133966	0.0779099	Note=serine carboxypeptidase-like 48
MD11G1182500	550.972	1.93211	0.681861	2.83359	0.0046029	0.138906	Note=Plant L-ascorbate oxidase
MD09G1232400	80.023	1.93213	0.629804	3.06782	0.00215625	0.0962709	Note=Pectinacetylesterase family protein
MD12G1210200	122.167	1.93581	0.624718	3.09869	0.0019438	0.0922414	Note=white-brown complex homolog protein 11
MD11G1091000	71.1601	1.93964	0.638558	3.03754	0.00238521	0.101377	Note=maternal effect embryo arrest 60
MD05G1240400	183.64	1.94437	0.637405	3.05045	0.00228496	0.0988493	Note=DNA glycosylase superfamily protein
MD00G1061100	109.295	1.94504	0.599559	3.24412	0.00117813	0.0734302	Note=cellulose synthase A4
MD10G1308700	48.3423	1.94564	0.688739	2.82493	0.00472907	0.140221	Note=S-locus lectin protein kinase family protein
MD15G1162800	76.6998	1.94609	0.679837	2.86258	0.00420212	0.134352	Note=glucuronidase 3
MD09G1177200	21.9767	1.94694	0.652723	2.9828	0.00285621	0.110326	Note=Plant protein of unknown function (DUF936)
MD02G1143700	94.7701	1.95136	0.653958	2.98392	0.00284581	0.110326	Note=Glycosyl hydrolase superfamily protein
MD04G1211700	13.2466	1.95206	0.624862	3.12399	0.00178414	0.0892829	Note=ROP binding protein kinases 2
MD16G1021100	11.0165	1.96653	0.713676	2.7555	0.00586033	0.15453	Note=Dynein light chain type 1 family protein
MD03G1207300	115.213	1.97051	0.644945	3.05531	0.00224826	0.0987579
MD10G1319700	26.6673	1.97205	0.536562	3.67534	0.000237531	0.0269344	Note=mediator 21
MD06G1177300	55.0116	1.97326	0.603992	3.26704	0.0010868	0.0695142	Note=cyclic nucleotide-gated channel 16
MD05G1353500	43.4833	1.97863	0.738913	2.67776	0.00741169	0.171679	Note=Ankyrin repeat family protein
MD16G1158100	216.013	1.9846	0.341819	5.806	6.39816e-09	1.35626e-05	Note=chitinase-like protein 2
MD07G1182200	57.0647	1.98975	0.646289	3.07873	0.00207883	0.0945969	Note=adenosine kinase
MD11G1251800	359.855	1.99452	0.639175	3.12046	0.00180566	0.0896813	Note=squamosa promoter binding protein-like 4
MD16G1209200	147.443	1.99916	0.58791	3.40045	0.00067275	0.0530006	Note=TPX2 (targeting protein for Xklp2) protein family
MD12G1024600	270.847	2.022	0.761511	2.65525	0.00792504	0.177208	Note=alpha carbonic anhydrase 1
MD15G1024100	268.266	2.03432	0.744889	2.73104	0.00631351	0.16066	Note=dihydroflavonol 4-reductase
MD02G1139700	61.2633	2.03682	0.700586	2.90731	0.00364548	0.125217	Note=dehydrin xero 1
MD05G1277400	446.084	2.03921	0.68173	2.99122	0.00277861	0.109315	Note=BCL-2-associated athanogene 3
MD11G1240900	49.0164	2.0415	0.708308	2.88222	0.00394882	0.130668	Note=beta glucosidase 46
MD03G1066200	111.45	2.04157	0.689736	2.95994	0.00307703	0.114234	Note=Plant protein of unknown function (DUF828)
MD11G1140800	12.9271	2.04597	0.755365	2.70859	0.00675703	0.165229	Note=Protein of unknown function
MD08G1204400	12.3053	2.0524	0.793156	2.58763	0.00966377	0.195446	Note=Rhamnogalacturonate lyase family protein
MD08G1195300	49.1642	2.05741	0.66917	3.07456	0.00210811	0.0951406	Note=Rho GTPase activation protein (RhoGAP) with PH domain
MD12G1061300	185.232	2.05816	0.786076	2.61827	0.00883758	0.186898	Note=Calcium-dependent lipid-binding (CaLB domain) plant phosphoribosyltransferase family protein
MD09G1086300	42.1515	2.06209	0.612857	3.36471	0.000766246	0.0576834	Note=Ankyrin repeat family protein
MD06G1157800	301.118	2.06211	0.747683	2.75799	0.00581576	0.154371	Note=GDSL-like Lipase/Acylhydrolase superfamily protein
MD16G1189800	170.795	2.0624	0.647906	3.18318	0.00145669	0.079753	Note=Cupredoxin superfamily protein
MD07G1155200	185.953	2.06349	0.788594	2.61667	0.00887914	0.186928	Note=Protein of unknown function
MD15G1080700	109.945	2.06653	0.756674	2.73107	0.00631284	0.16066	Note=heat shock transcription factor B4
MD16G1072500	23.5505	2.08068	0.740386	2.81026	0.00495008	0.143019	Note=Transmembrane amino acid transporter family protein
MD10G1266900	23.7795	2.08779	0.702147	2.97343	0.00294492	0.111515	Note=Carbohydrate-binding X8 domain superfamily protein
MD03G1224600	15.3412	2.08998	0.700592	2.98316	0.00285291	0.110326	Note=Seven transmembrane MLO family protein
MD04G1244300	180.959	2.0916	0.54402	3.84472	0.00012069	0.0182348	Note=ROP-interactive CRIB motif-containing protein 4
MD05G1349900	42.7015	2.10168	0.792227	2.65287	0.00798094	0.177871	Note=Protein of unknown function
MD17G1029100	629.097	2.10827	0.785169	2.68512	0.00725043	0.17047	Note=Ankyrin repeat family protein
MD05G1100600	82.3232	2.11559	0.793009	2.6678	0.00763497	0.174374	Note=APS kinase
MD15G1249100	45.6229	2.11797	0.798233	2.65332	0.00797037	0.177782
MD04G1216100	21.0999	2.12103	0.66357	3.19638	0.00139162	0.0782534
MD07G1189500	227.597	2.12228	0.742113	2.85978	0.00423937	0.134376	Note=dehydroascorbate reductase 2
MD14G1190900	19.2159	2.1273	0.684045	3.10988	0.00187161	0.0913919	Note=AAA-ATPase 1
MD13G1177000	13.0972	2.13103	0.804434	2.64911	0.00807041	0.179276	Note=DUF679 domain membrane protein 2
MD01G1080600	21.5137	2.14911	0.63024	3.40998	0.000649682	0.0519381	Note=Cytochrome b561/ferric reductase transmembrane with DOMON related domain
MD05G1173800	30.5001	2.14926	0.605313	3.55065	0.000384284	0.0375224	Note=endoplasmic reticulum retention defective 2B
MD01G1170900	40.572	2.17422	0.732955	2.96638	0.00301329	0.112628	Note=Leucine-rich repeat protein kinase family protein
MD05G1261500	31.2469	2.17978	0.789637	2.76048	0.00577164	0.153589	Note=PATATIN-like protein 6
MD10G1276500	107.42	2.18233	0.55665	3.92047	8.83781e-05	0.014516	Note=cellulose synthase family protein
MD06G1011400	428.074	2.18503	0.628993	3.47385	0.000513056	0.0450959	Note=Uncharacterised protein family (UPF0497)
MD11G1052900	1586.32	2.18982	0.800704	2.73487	0.00624046	0.159399	Note=cinnamate-4-hydroxylase
MD05G1240800	15.0461	2.19104	0.790585	2.77141	0.00558137	0.151955	Note=Eukaryotic aspartyl protease family protein
MD09G1238500	65.007	2.19221	0.609441	3.59708	0.000321805	0.0336727	Note=tetratricopetide-repeat thioredoxin-like 3
MD05G1099400	137.631	2.19294	0.795739	2.75585	0.005854	0.15453	Note=Glycosyl hydrolase family protein
MD00G1140500	16.225	2.19517	0.847145	2.59126	0.00956249	0.194559	Note=P-loop nucleoside triphosphate hydrolases superfamily protein with CH (Calponin Homology) domain
MD07G1294400	34.6201	2.19995	0.548835	4.0084	6.11315e-05	0.010965	Note=O-Glycosyl hydrolases family 17 protein
MD05G1307500	13.5226	2.20539	0.849101	2.59732	0.00939539	0.193484	Note=RAB GTPase homolog A1F
MD02G1320700	14.3001	2.20695	0.832958	2.64954	0.0080602	0.179276	Note=myosin-like protein XIF
MD04G1110600	8.62158	2.21285	0.798603	2.7709	0.00559017	0.151955
MD04G1184600	282.067	2.21288	0.780752	2.8343	0.00459268	0.138906	Note=Pectinacetylesterase family protein
MD12G1108300	46.127	2.21748	0.851023	2.60566	0.00916975	0.191603	Note=Pectin lyase-like superfamily protein
MD16G1213400	9.44829	2.2281	0.851253	2.61744	0.00885922	0.186928
MD17G1282000	9.64052	2.23212	0.795164	2.80711	0.00499877	0.143377	Note=RING/U-box superfamily protein
MD03G1230600	72.4779	2.23334	0.459457	4.86084	1.16889e-06	0.000593954	Note=squamosa promoter binding protein-like 5
MD07G1292400	139.806	2.23553	0.847193	2.63874	0.00832137	0.181565	Note=spermidine synthase 3
MD03G1242900	13.6194	2.24169	0.854283	2.62407	0.00868872	0.185341	Note=Peptide-N4-(N-acetyl-beta-glucosaminyl)asparagine amidase A protein
MD10G1219200	42.3478	2.24781	0.750553	2.99487	0.00274561	0.108972	Note=Eukaryotic aspartyl protease family protein
MD10G1015800	14.6648	2.25973	0.873899	2.5858	0.00971531	0.196196	Note=plant glycogenin-like starch initiation protein 2
MD06G1161400	179.434	2.26687	0.83817	2.70454	0.00683981	0.165955	Note=Pectin lyase-like superfamily protein
MD01G1154500	11.2037	2.27515	0.882661	2.57761	0.00994871	0.197959	Note=Plant protein of unknown function (DUF828)
MD11G1138100	30.9203	2.2881	0.741606	3.08532	0.00203331	0.0935564	Note=Nucleotide/sugar transporter family protein
MD12G1226800	6.35432	2.29931	0.885999	2.59516	0.00945469	0.193833	Note=histidine-containing phosphotransmitter 1
MD01G1071900	44.266	2.30038	0.557686	4.12486	3.70958e-05	0.00795417	Note=Late embryogenesis abundant protein
MD08G1035200	27.3176	2.30229	0.721888	3.18926	0.0014264	0.0787309	Note=Protein of unknown function
MD07G1207000	226.891	2.3027	0.847548	2.7169	0.00658964	0.163663	Note=subtilase family protein
MD17G1091300	221.211	2.30647	0.708875	3.25371	0.00113909	0.0719589	Note=Terpenoid cyclases/Protein prenyltransferases superfamily protein
MD17G1069800	87.9875	2.31546	0.717203	3.22846	0.00124457	0.0754052	Note=NSP-interacting kinase 1
MD12G1091600	7.64177	2.31733	0.864695	2.67994	0.00736361	0.171352	Note=pyrroline-5 -carboxylate (P5C) reductase
MD02G1063900	44.4859	2.32175	0.891379	2.60468	0.00919609	0.191724	Note=Serinc-domain containing serine and sphingolipid biosynthesis protein
MD15G1044100	105.845	2.32713	0.858886	2.70947	0.00673907	0.164982	Note=Eukaryotic aspartyl protease family protein
MD17G1144300	14.6754	2.33066	0.752219	3.09838	0.00194579	0.0922414	Note=PEP1 receptor 2
MD13G1097200	85.547	2.338	0.610764	3.82799	0.000129194	0.0188241	Note=alpha/beta-Hydrolases superfamily protein
MD05G1189700	65.3542	2.33946	0.599721	3.90092	9.58276e-05	0.015367	Note=cellulose synthase A4
MD14G1106500	749.207	2.34376	0.888265	2.63859	0.00832523	0.181565	Note=plasma membrane intrinsic protein 1
MD13G1074300	81.1753	2.34621	0.820187	2.86058	0.00422871	0.134352	Note=basic helix-loop-helix (bHLH) DNA-binding superfamily protein
MD09G1285800	50.7276	2.3479	0.700452	3.35197	0.00080238	0.0592515	Note=Eukaryotic aspartyl protease family protein
MD16G1125300	77.529	2.34826	0.809286	2.90165	0.00371204	0.126667	Note=senescence-associated gene 29
MD11G1242200	5.86852	2.34872	0.910188	2.58048	0.00986624	0.196935	Note=Protein of unknown function
MD01G1157700	496.083	2.34886	0.860603	2.72932	0.00634648	0.161347	Note=ferritin 4
MD15G1062600	106.656	2.35735	0.749583	3.14488	0.00166156	0.0864296	Note=glycosyl hydrolase family 10 protein / carbohydrate-binding domain-containing protein
MD17G1242600	814.582	2.36428	0.838935	2.81819	0.00482953	0.141498	Note=expansin B3
MD11G1011100	137.463	2.37175	0.738535	3.21143	0.00132078	0.0771307	Note=Bifunctional inhibitor/lipid-transfer protein/seed storage 2S albumin superfamily protein
MD12G1042500	158.916	2.37413	0.455669	5.21021	1.8863e-07	0.000164905
MD15G1323600	49.2312	2.3898	0.806328	2.96381	0.00303857	0.113044	Note=Protein of unknown function
MD15G1095500	12.4692	2.39207	0.921751	2.59514	0.00945525	0.193833
MD05G1310400	766.919	2.39976	0.859601	2.79171	0.00524305	0.146356	Note=Protein of unknown function
MD03G1001100	678.164	2.40778	0.923816	2.60634	0.00915146	0.191369	Note=leucoanthocyanidin dioxygenase
MD02G1114500	25.3292	2.40957	0.857038	2.81151	0.00493103	0.142621	Note=Protein kinase superfamily protein
MD05G1354000	35.8826	2.41827	0.729968	3.31285	0.000923517	0.06484	Note=ethylene-forming enzyme
MD07G1291100	227.364	2.42211	0.783421	3.09171	0.0019901	0.0928292	Note=spermidine synthase 3
MD05G1274500	63.4842	2.43357	0.858763	2.83381	0.00459966	0.138906	Note=Outer arm dynein light chain 1 protein
MD05G1360100	22.3271	2.43428	0.828419	2.93847	0.00329839	0.117996	Note=F-box/RNI-like superfamily protein
MD14G1036900	18.6805	2.44385	0.903809	2.70394	0.00685229	0.165955	Note=Double Clp-N motif-containing P-loop nucleoside triphosphate hydrolases superfamily protein
MD12G1218900	20.8815	2.44514	0.67833	3.60464	0.000312581	0.032962	Note=glycoside hydrolase family 2 protein
MD06G1062300	39.3555	2.45095	0.73302	3.34363	0.000826905	0.0597599	Note=OSBP(oxysterol binding protein)-related protein 2A
MD03G1234800	29.8023	2.45773	0.938733	2.61814	0.00884113	0.186898	Note=Tyrosine transaminase family protein
MD04G1124100	268.377	2.45853	0.946967	2.59622	0.00942557	0.193578	Note=NAD(P)-binding Rossmann-fold superfamily protein
MD00G1139000	174.043	2.47847	0.863643	2.86978	0.00410752	0.133155	Note=Ferritin/ribonucleotide reductase-like family protein
MD11G1315900	27.1423	2.48111	0.726088	3.41709	0.00063294	0.0510515	Note=beta-xylosidase 2
MD17G1180300	164.003	2.48182	0.752304	3.29895	0.000970459	0.0666449	Note=GDSL-like Lipase/Acylhydrolase superfamily protein
MD02G1167800	28.629	2.48511	0.889361	2.79427	0.00520177	0.146326	Note=peptidyl-prolyl cis-trans isomerase / cyclophilin-40 (CYP40) / rotamase
MD13G1050100	34.9791	2.48599	0.76046	3.26905	0.00107908	0.0692986	Note=tRNA arginine adenosine deaminase
MD16G1141600	36.7989	2.48698	0.688402	3.61268	0.00030305	0.0322076	Note=Exostosin family protein
MD14G1056700	119.811	2.49623	0.943534	2.64562	0.0081541	0.179924	Note=actin-11
MD11G1110500	7.47176	2.51002	0.943606	2.66003	0.00781346	0.175918	Note=Protein of unknown function
MD13G1162000	17.6877	2.51309	0.821132	3.06052	0.00220955	0.0978446	Note=Pectin lyase-like superfamily protein
MD02G1167600	154.588	2.51396	0.648964	3.8738	0.00010715	0.0167854
MD02G1317800	952.437	2.51575	0.775977	3.24204	0.00118676	0.0734302	Note=lipoxygenase 2
MD15G1226700	17.661	2.51668	0.716272	3.51358	0.000442116	0.0407223	Note=Subtilisin-like serine endopeptidase family protein
MD02G1021400	10230.4	2.52002	0.68418	3.68327	0.000230258	0.0266676	Note=purple acid phosphatase 26
MD00G1037100	1105.65	2.52375	0.930304	2.71283	0.00667118	0.164809	Note=Class-II DAHP synthetase family protein
MD07G1296700	14.5776	2.52626	0.812966	3.10746	0.00188704	0.0918146	Note=NagB/RpiA/CoA transferase-like superfamily protein
MD02G1049800	23.4011	2.53184	0.889707	2.84571	0.0044313	0.136469	Note=aldehyde dehydrogenase 2C4
MD12G1180500	16.755	2.53876	0.808456	3.14026	0.00168796	0.0868036	Note=Protein of unknown function
MD02G1291200	958.352	2.53996	0.867176	2.929	0.00340051	0.11984	Note=annexin 4
MD09G1075400	17.5429	2.55676	0.937131	2.72829	0.00636637	0.161596	Note=Pollen Ole e 1 allergen and extensin family protein
MD12G1016200	61.8075	2.56218	0.97666	2.62341	0.0087054	0.185341	Note=Nucleotide-diphospho-sugar transferases superfamily protein
MD13G1157500	130.639	2.56799	0.82035	3.13035	0.00174596	0.0879503	Note=cAMP-regulated phosphoprotein 19-related protein
MD16G1198300	34.5705	2.5682	0.968771	2.65099	0.00802565	0.178721	Note=sulfate transporter 3
MD08G1014300	230.586	2.57615	0.845935	3.04533	0.00232425	0.0995096	Note=glycosyl hydrolase 9B7
MD14G1139300	53.1083	2.57703	0.88342	2.91711	0.00353295	0.122301	Note=Subtilase family protein
MD05G1312300	14.574	2.58186	0.669634	3.85563	0.00011543	0.0178432	Note=squamosa promoter binding protein-like 3
MD09G1102800	21.518	2.5862	0.967394	2.67336	0.00750948	0.172928	Note=Phototropic-responsive NPH3 family protein
MD15G1383100	14.0666	2.60321	0.978967	2.65914	0.00783397	0.175918	Note=Rho GTPase activation protein (RhoGAP) with PH domain
MD17G1048900	9.69079	2.61118	0.919743	2.83903	0.00452511	0.138258	Note=Protein kinase superfamily protein
MD08G1028600	859.766	2.61524	0.84572	3.09233	0.00198593	0.0927942	Note=dihydroflavonol 4-reductase
MD04G1216300	800.687	2.62394	0.745684	3.51884	0.000433439	0.0402282
MD10G1333600	8.87697	2.63275	0.962213	2.73614	0.00621643	0.159085	Note=tonoplast dicarboxylate transporter
MD12G1165500	108.083	2.63358	0.701022	3.75677	0.000172119	0.0224139	Note=RING/U-box superfamily protein
MD15G1259300	85.8407	2.63829	0.947414	2.78473	0.00535728	0.148059	Note=laccase 11
MD09G1193100	92.1628	2.64432	0.848029	3.1182	0.00181958	0.0898223	Note=Protein kinase superfamily protein
MD05G1335600	33.0423	2.65557	1.0154	2.61529	0.00891518	0.187295	Note=NAD(P)-binding Rossmann-fold superfamily protein
MD04G1126900	27.7458	2.663	0.930676	2.86136	0.00421833	0.134352	Note=Protein of unknown function
MD15G1025600	319.862	2.68824	0.819268	3.28127	0.0010334	0.0686424	Note=RAD-like 6
MD03G1076400	46.821	2.6917	0.742434	3.62551	0.000288393	0.031263	Note=Laccase/Diphenol oxidase family protein
MD03G1217700	22.2186	2.70381	0.761265	3.55173	0.000382705	0.0375224	Note=Protein of unknown function (DUF1223)
MD17G1086400	17.1136	2.70536	0.8609	3.14248	0.00167525	0.0867444	Note=Cyclin D6
MD03G1037200	14.1228	2.70913	1.0297	2.63098	0.00851389	0.183414	Note=Plant protein of unknown function (DUF868)
MD12G1187100	18908.5	2.71022	0.909687	2.97928	0.00288922	0.110755	Note=lipid transfer protein 4
MD13G1224200	33.1926	2.71293	0.904765	2.9985	0.00271317	0.108291	Note=AWPM-19-like family protein
MD10G1277700	7.91292	2.71308	0.878642	3.08782	0.00201634	0.0934098	Note=O-fucosyltransferase family protein
MD12G1132600	19.2589	2.72176	1.0014	2.71794	0.00656889	0.163474	Note=Protein of unknown function
MD07G1295900	284.659	2.72722	0.933644	2.92105	0.00348854	0.12152	Note=Major facilitator superfamily protein
MD15G1077600	26.7117	2.7299	0.99235	2.75094	0.0059424	0.155299
MD15G1196000	8.00808	2.73344	0.917538	2.9791	0.00289093	0.110755	Note=ABC transporter family protein
MD04G1147700	22.6387	2.74039	1.00535	2.72579	0.0064147	0.161678	Note=Laccase/Diphenol oxidase family protein
MD09G1049300	144.224	2.74079	1.00562	2.72547	0.00642099	0.161678	Note=basic helix-loop-helix (bHLH) DNA-binding family protein
MD12G1184100	253.506	2.74351	0.969782	2.829	0.00466942	0.139176	Note=PYRIMIDINE 4
MD03G1123800	8.24855	2.74476	1.0225	2.68437	0.00726665	0.170488	Note=Protein of unknown function
MD15G1185500	16.8124	2.75338	0.902359	3.05132	0.00227841	0.0988493	Note=ATP binding microtubule motor family protein
MD17G1284100	10.3423	2.76867	0.914627	3.02711	0.00246906	0.102999	Note=Protein of unknown function
MD15G1049700	122.417	2.8125	0.820694	3.42698	0.000610344	0.0498221	Note=ferredoxin-related
MD16G1011100	14.705	2.81475	1.0833	2.59832	0.00936819	0.193399	Note=Protein of unknown function
MD10G1164000	21.6578	2.81793	0.754591	3.73439	0.000188173	0.0236097	Note=Leucine-rich repeat protein kinase family protein
MD17G1185000	16.7068	2.82207	0.993722	2.8399	0.00451274	0.138192	Note=Protein of unknown function
MD11G1307100	840.768	2.82283	0.990263	2.85059	0.00436389	0.136125	Note=glycosyl hydrolase 9B13
MD02G1043600	60.4496	2.82783	1.0238	2.76209	0.00574331	0.153589	Note=ABI-1-like 1
MD03G1185900	33.2757	2.83726	1.01044	2.80793	0.00498605	0.143377	Note=S-locus lectin protein kinase family protein
MD07G1300900	88.2737	2.84257	1.05515	2.69399	0.00706017	0.168154	Note=O-methyltransferase 1
MD17G1257500	10.3692	2.8537	0.973782	2.93053	0.00338386	0.119565	Note=Protein kinase superfamily protein
MD13G1013800	119.554	2.86154	0.661915	4.32312	1.53838e-05	0.00434287	Note=Bifunctional inhibitor/lipid-transfer protein/seed storage 2S albumin superfamily protein
MD12G1200200	10.7339	2.89438	1.11587	2.59383	0.00949132	0.194131	Note=Pyridoxal phosphate (PLP)-dependent transferases superfamily protein
MD10G1288800	8.82246	2.90796	1.07922	2.6945	0.00704933	0.168154	Note=Protein of unknown function (DUF679)
MD06G1203800	101.137	2.91322	0.568734	5.1223	3.01837e-07	0.000215265	Note=COBRA-like extracellular glycosyl-phosphatidyl inositol-anchored protein family
MD10G1045900	72.803	2.92653	1.02427	2.85719	0.00427409	0.134376	Note=sucrose-proton symporter 2
MD15G1093800	20.5498	2.93191	1.03622	2.82943	0.00466317	0.139176	Note=Integrase-type DNA-binding superfamily protein
MD08G1023600	27.6814	2.9375	0.766516	3.83227	0.000126966	0.0187006	Note=beta-galactosidase 3
MD09G1034900	9.67911	2.93763	0.92077	3.19041	0.00142071	0.0785768	Note=Protein kinase superfamily protein
MD12G1144300	157.262	2.96429	0.900183	3.29298	0.0009913	0.0673314	Note=laccase 17
MD06G1109400	11.6373	2.96671	0.980467	3.02581	0.00247967	0.102999	Note=Protein with RING/U-box and TRAF-like domains
MD12G1099800	183.543	2.97933	1.0994	2.70996	0.00672919	0.164982	Note=Protein of unknown function
MD13G1134600	52.9599	3.01169	0.893559	3.37044	0.00075047	0.0574506	Note=xyloglucan endotransglucosylase/hydrolase 5
MD08G1051200	36.6202	3.02684	1.07564	2.814	0.00489289	0.142254	Note=Peroxidase superfamily protein
MD04G1234800	175.435	3.02695	1.10152	2.74798	0.00599634	0.156558	Note=GDSL-like Lipase/Acylhydrolase superfamily protein
MD02G1316600	11.3519	3.02988	1.04126	2.90983	0.00361629	0.124689	Note=C2 calcium/lipid-binding plant phosphoribosyltransferase family protein
MD15G1237100	48.6887	3.03642	0.961007	3.15962	0.00157974	0.0842766	Note=phospholipase D delta
MD15G1298900	7.69456	3.053	1.12381	2.71665	0.00659457	0.163663	Note=Galactosyl transferase GMA12/MNN10 family protein
MD14G1229500	13.2624	3.05838	1.0313	2.96556	0.00302128	0.112628	Note=Bifunctional inhibitor/lipid-transfer protein/seed storage 2S albumin superfamily protein
MD15G1025400	5.46111	3.07197	1.11895	2.74541	0.00604348	0.157272	Note=tubby like protein 6
MD06G1189400	173.014	3.07731	1.09293	2.81565	0.00486783	0.142111	Note=Protein of unknown function
MD12G1119800	5751.34	3.08128	1.04546	2.9473	0.00320563	0.116553	Note=conserved peptide upstream open reading frame 47
MD17G1111800	6.00991	3.09595	1.14975	2.69271	0.00708738	0.16838	Note=Auxin-responsive family protein
MD02G1065200	10.8858	3.11926	1.02159	3.05333	0.00226316	0.0987705	Note=ABC transporter family protein
MD15G1269900	18.9761	3.13611	1.09501	2.864	0.00418332	0.134327	Note=galacturonosyltransferase-like 2
MD02G1005600	41.5034	3.15442	0.701712	4.49532	6.94649e-06	0.00235321	Note=Cellulose synthase family protein
MD10G1256300	35.2457	3.16362	1.10675	2.85849	0.00425669	0.134376	Note=BCL-2-associated athanogene 3
MD16G1124400	21.918	3.16973	1.15702	2.73957	0.0061519	0.158327	Note=Pollen Ole e 1 allergen and extensin family protein
MD02G1096400	126.321	3.17234	0.993596	3.19278	0.00140909	0.0782534	Note=beta-galactosidase 15
MD13G1131300	54.0658	3.17268	0.778767	4.07398	4.62173e-05	0.00934727	Note=Exostosin family protein
MD08G1205800	11.7025	3.1811	1.18364	2.68756	0.00719762	0.170212	Note=Rhamnogalacturonate lyase family protein
MD15G1076700	6.10187	3.19464	1.18279	2.70095	0.00691423	0.167156	Note=Domain of unknown function (DUF303)
MD08G1010400	12.9165	3.20013	1.21339	2.63734	0.00835596	0.181891	Note=P-glycoprotein 13
MD17G1286700	10.2872	3.21937	1.23925	2.59784	0.00938109	0.193483	Note=Protein of unknown function
MD12G1202600	35.7376	3.24335	1.14222	2.83951	0.00451824	0.138204	Note=GDSL-like Lipase/Acylhydrolase superfamily protein
MD12G1082400	61.8892	3.25032	1.07498	3.02362	0.00249774	0.102999	Note=6-phosphogluconate dehydrogenase family protein
MD04G1173600	17.8963	3.25566	1.24232	2.62062	0.0087769	0.186121	Note=lipid transfer protein 3
MD11G1308200	42.736	3.272	1.10242	2.96803	0.00299718	0.112415	Note=Protein of unknown function
MD16G1013000	12.5625	3.27477	1.09006	3.00423	0.00266257	0.107247	Note=Protein of unknown function
MD01G1229700	27.0845	3.28028	1.2048	2.72268	0.00647556	0.161746	Note=Heavy metal transport/detoxification superfamily protein
MD08G1184900	10.889	3.28682	1.22067	2.69263	0.00708908	0.16838	Note=RNA-binding (RRM/RBD/RNP motifs) family protein
MD05G1118600	42.0922	3.33485	1.21043	2.7551	0.00586736	0.15453	Note=like AUXIN RESISTANT 2
MD08G1241000	75.3927	3.35343	1.27213	2.63607	0.00838715	0.181986	Note=Lactoylglutathione lyase / glyoxalase I family protein
MD03G1023300	22.2937	3.36512	1.18779	2.83308	0.00461021	0.138906	Note=Leucine-rich repeat (LRR) family protein
MD17G1029300	9.22294	3.43865	1.13376	3.03296	0.00242167	0.101984	Note=LOB domain-containing protein 25
MD11G1298300	9.14967	3.47036	1.25724	2.76029	0.00577497	0.153589	Note=arabinogalactan protein 26
MD02G1067000	9.04582	3.52222	1.07728	3.26954	0.00107722	0.0692986	Note=Pectin lyase-like superfamily protein
MD13G1123800	43.363	3.52871	1.25927	2.80218	0.00507588	0.145107	Note=Pollen Ole e 1 allergen and extensin family protein
MD13G1050000	17.113	3.58387	0.845491	4.23881	2.24708e-05	0.00604986	Note=arabinogalactan protein 19
MD17G1035900	9.28182	3.59818	1.39314	2.58279	0.00980057	0.196745	Note=UDP-Glycosyltransferase superfamily protein
MD09G1159300	7.53025	3.60109	1.20545	2.98734	0.00281414	0.109688	Note=exocyst subunit exo70 family protein G1
MD04G1025800	70.5675	3.61694	1.10325	3.27846	0.00104375	0.0689446	Note=Immunoglobulin E-set superfamily protein
MD14G1180900	5.18461	3.66792	1.3262	2.76573	0.00567947	0.153536	Note=myb domain protein 66
MD17G1013700	40.0913	3.66991	0.802048	4.57567	4.7469e-06	0.00173846	Note=Cupredoxin superfamily protein
MD12G1132300	6.86938	3.67303	1.20296	3.05332	0.00226326	0.0987705	Note=Protein of unknown function
MD08G1013500	10.5836	3.67537	1.20314	3.05481	0.00225203	0.0987579	Note=Plant protein of unknown function (DUF827)
MD09G1139900	28.5818	3.71721	1.0451	3.55679	0.000375413	0.0375224	Note=Pectin lyase-like superfamily protein
MD12G1144100	5.13309	3.71735	1.27651	2.91212	0.00358988	NA	Note=WRKY DNA-binding protein 49
MD16G1198500	22.7005	3.71899	1.16362	3.19605	0.00139324	0.0782534	Note=Protein of unknown function
MD11G1279300	3.88475	3.76408	1.38329	2.72111	0.00650638	NA	Note=Ankyrin repeat family protein
MD16G1133100	44.6676	3.81135	1.46689	2.59826	0.00936987	0.193399	Note=Protein of unknown function
MD05G1003600	5.84958	3.84714	1.40333	2.74144	0.00611697	0.158327
MD15G1118600	9.8788	3.85819	1.4016	2.75271	0.00591041	0.154911	Note=Protein of unknown function
MD01G1167900	47.9215	3.91771	1.29827	3.01764	0.00254752	0.104133	Note=Leucine-rich repeat protein kinase family protein
MD12G1218300	2.93788	3.97085	1.44411	2.74968	0.00596534	NA	Note=lipoxygenase 1
MD09G1075000	250.728	4.00074	1.11852	3.57681	0.000347806	0.0357042	Note=Pollen Ole e 1 allergen and extensin family protein
MD10G1276600	6.01104	4.08603	1.30053	3.14183	0.00167896	0.0867444	Note=receptor like protein 51
MD16G1118300	7.06115	4.0967	1.33369	3.0717	0.0021284	0.0954952	Note=microtubule-associated protein 65-8
MD02G1091500	34.355	4.15287	1.34982	3.07661	0.00209371	0.0948858	Note=methyl esterase 3
MD13G1046900	17.7518	4.2391	1.44105	2.94167	0.00326445	0.117584	Note=NAD(P)-binding Rossmann-fold superfamily protein
MD03G1214100	11.6489	4.26694	1.2739	3.3495	0.000809585	0.0592988	Note=NAD(P)-binding Rossmann-fold superfamily protein
MD16G1011000	57.612	4.28359	1.06903	4.00698	6.14988e-05	0.010965	Note=Bifunctional inhibitor/lipid-transfer protein/seed storage 2S albumin superfamily protein
MD15G1176400	7.36871	4.31614	1.16252	3.71274	0.000205025	0.024847	Note=early nodulin-related
MD03G1198800	20.5912	4.32497	1.38494	3.12287	0.00179099	0.0893881	Note=GDSL-like Lipase/Acylhydrolase superfamily protein
MD01G1234400	25.8346	4.34322	1.48873	2.91741	0.00352952	0.122301	Note=UDP-glucosyl transferase 78D2
MD04G1170100	11.4711	4.38247	1.51725	2.88844	0.00387162	0.129332	Note=alanine:glyoxylate aminotransferase 3
MD08G1137300	5.74815	4.41727	1.71124	2.58132	0.00984224	0.196935	Note=cyclin a2
MD02G1178600	15.6712	4.48468	1.3291	3.37423	0.000740213	0.0571524	Note=Leucine-rich repeat protein kinase family protein
MD17G1066000	70.6418	4.53007	1.29159	3.50736	0.000452572	0.0410206	Note=Pollen Ole e 1 allergen and extensin family protein
MD02G1247800	12.117	4.79492	1.85558	2.58405	0.00976466	0.196306	Note=cytochrome P450
MD05G1168300	4.71687	4.79828	1.76828	2.71353	0.00665705	NA
MD17G1110000	12.7536	4.83616	1.53322	3.15424	0.00160914	0.0855085	Note=FASCICLIN-like arabinoogalactan 7
MD15G1034600	6.20476	4.88837	1.74658	2.79883	0.00512887	0.145547	Note=Transmembrane amino acid transporter family protein
MD15G1415400	14.4919	4.89717	1.55419	3.15095	0.00162738	0.0856731	Note=thioredoxin O1
MD11G1196500	3.55686	4.92354	1.84675	2.66606	0.00767463	NA	Note=myb domain protein 83
MD05G1318600	2.57846	4.93122	1.79518	2.74693	0.00601565	NA	Note=Dof-type zinc finger DNA-binding family protein
MD09G1243900	28.1739	5.01287	1.87979	2.66672	0.00765952	0.174456	Note=targeting protein for XKLP2
MD02G1046500	5.31691	5.04817	1.74184	2.89819	0.00375329	0.127466	Note=Protein of unknown function
MD05G1220000	2.43375	5.07547	1.82195	2.78574	0.00534058	NA
MD16G1266800	1.83087	5.15585	1.94628	2.64909	0.00807097	NA	anti_codon=AGG
MD02G1003000	10.103	5.17734	1.74464	2.96758	0.00300157	0.112415	Note=Protein of unknown function
MD05G1189900	24.0834	5.22138	1.66381	3.13821	0.00169983	0.0870471	Note=cytochrome P450
MD09G1281800	3.47156	5.2922	1.71458	3.08658	0.00202471	NA	Note=Copia protein
MD07G1044300	4.26301	5.30824	1.70497	3.11339	0.0018495	NA	Note=Protein of unknown function
MD16G1066600	2.30194	5.3281	2.06755	2.57701	0.00996597	NA	Note=Protein of unknown function (DUF1336)
MD10G1292000	2.77597	5.35295	1.92168	2.78555	0.00534367	NA
MD17G1199100	1.98975	5.40389	2.06907	2.61174	0.00900815	NA	Note=gibberellin 3-oxidase 1
MD02G1103200	2.73049	5.47018	1.99996	2.73514	0.00623529	NA	Note=RING/U-box superfamily protein
MD12G1077200	2.22101	5.62476	2.0088	2.80005	0.00510943	NA	Note=Uncharacterized protein
MD06G1231200	3.2441	5.63827	2.09709	2.68861	0.00717498	NA	Note=Pathogenesis-related thaumatin superfamily protein
MD13G1227300	13.7895	5.71244	1.86436	3.06402	0.00218385	0.0971833	Note=proliferating cell nuclear antigen 2
MD03G1228500	7.44299	5.82787	2.22241	2.62232	0.00873329	0.185341	Note=Dynamin related protein 5A
MD07G1228100	24.4734	5.8295	2.16984	2.68661	0.0072182	0.170395	Note=inflorescence meristem receptor-like kinase 2
MD00G1007300	3.44512	5.88599	2.20881	2.66478	0.00770384	NA	Note=Haloacid dehalogenase-like hydrolase (HAD) superfamily protein
MD10G1327800	2.75776	5.90457	1.92793	3.06264	0.00219393	NA	Note=Ankyrin repeat family protein
MD02G1087900	14.1364	6.11472	2.0362	3.00301	0.00267325	0.107247	Note=Duplicated homeodomain-like superfamily protein
MD14G1081900	13.348	6.49995	2.02011	3.21763	0.00129256	0.0764667	Note=Gibberellin-regulated family protein
MD16G1107400	9.12242	6.71918	2.0523	3.27398	0.00106044	0.0690284	Note=beta-ketoacyl reductase 2
MD08G1227900	19.0792	7.12674	2.72068	2.61947	0.0088067	0.186461	Note=GNS1/SUR4 membrane protein family
MD04G1000500	10.1609	7.55686	2.28425	3.30825	0.000938818	0.0655745	Note=leucine-rich repeat/extensin 2
MD05G1120400	4.35226	7.93219	2.20548	3.59659	0.000322418	NA	Note=amino acid permease 2
MD04G1028300	32.7086	8.85538	2.71474	3.26196	0.00110644	0.0705544	Note=PHD finger protein
