# Supplementary material for: Root system traits impact early fire blight susceptibility in apple (Malus × domestica)
Source: BMC Plant Biol. 2019 Dec 23;19:579. doi: 10.1186/s12870-019-2202-3 (PMC6929320; doi:10.1186/s12870-019-2202-3)
Supplement: Supplementary file 15 — Additional file 15. DEGs between control and fire blight infected samples in RAC-1 and RAC-4 at 4 and 8 dai. [file 12870_2019_2202_MOESM15_ESM.xlsx]

## Sheet: DEGs RAC-1_Ctl-Trt Time1 
Supporting File S2. The number of differentially expressed (DE) genes between control and fire blight treated samples within low root area class (RAC-1) at 4dai. The DE genes were defined using p-value < 0.01 and log2Fold change threshold of 1.5. The postive log2Fold change indicates upregulated genes after fire blight treatment and vice-versa.
Gene Identifier	baseMean	log2FoldChange	lfcSE	stat	pvalue	padj	Gene Annotations
MD00G1007700	94.2656	2.66323	0.719744	3.70025	0.00021539	0.10803	Note=BES1/BZR1 homolog 4
MD00G1051100	45.6555	6.84545	1.89088	3.62025	0.00029432	0.121687
MD00G1051500	3388.94	-2.11351	0.66746	-3.1665	0.00154288	0.22132	Note=copper/zinc superoxide dismutase 1
MD00G1067200	719.476	2.21853	0.781008	2.8406	0.00450291	0.310915	Note=SAUR-like auxin-responsive protein family
MD00G1093000	205.34	-2.45102	0.834344	-2.93766	0.00330697	0.281173	Note=5'-3' exonuclease family protein
MD00G1096700	76.3727	3.27968	0.994905	3.29648	0.000979045	0.188269	Note=Protein of unknown function
MD00G1105300	728.158	2.21478	0.75839	2.92037	0.00349619	0.284809	Note=Plant invertase/pectin methylesterase inhibitor superfamily protein
MD00G1121300	15.4055	3.2335	1.11396	2.90271	0.00369944	NA	Note=UDP-glucosyl transferase 85A2
MD00G1152100	78.4575	1.66003	0.618222	2.68517	0.00724938	0.36168	Note=Ubiquitin-conjugating enzyme/RWD-like protein
MD00G1160300	15.9261	4.40809	1.5417	2.85924	0.00424662	NA	Note=ABC2 homolog 6
MD00G1175400	986.358	-1.76415	0.479304	-3.68064	0.000232646	0.10803
MD01G1008200	7.0775	3.00077	1.15422	2.59983	0.00932709	NA
MD01G1015700	26.4317	5.07761	1.78995	2.83673	0.00455775	NA	Note=Encodes a root meristem growth factor (RGF).
MD01G1016600	14.7745	1.95928	0.737776	2.65565	0.00791552	NA	Note=Protein of unknown function
MD01G1037700	136.725	1.5055	0.573479	2.6252	0.0086598	0.379671	Note=general regulatory factor 8
MD01G1074200	7.58951	4.9483	1.71945	2.87784	0.00400409	NA	rfam_acc=RF00638
MD01G1087400	152.857	4.28034	1.06752	4.00961	6.08197e-05	0.0719239	Note=3-ketoacyl-CoA synthase 1
MD01G1105700	70.6586	2.97222	1.03063	2.88388	0.0039281	0.297788	Note=Protein kinase superfamily protein
MD01G1106900	62.3959	2.35668	0.634281	3.71551	0.000202791	0.10803	Note=phenylalanine ammonia-lyase 2
MD01G1136000	29.2233	2.06663	0.77133	2.6793	0.00737754	0.362544	Note=FIZZY-related 3
MD01G1139200	686.269	1.98288	0.650585	3.04784	0.00230494	0.243166	Note=protein phosphatase 2CA
MD01G1141000	12.0499	-3.36828	1.21502	-2.7722	0.00556789	NA	Note=BTB/POZ domain-containing protein
MD01G1148800	129.869	3.22571	0.850311	3.79357	0.000148499	0.0978516	Note=ortholog of sugar beet HS1 PRO-1 2
MD01G1155300	229.142	4.66091	1.10104	4.23319	2.30398e-05	0.0624497	Note=RING/U-box superfamily protein
MD01G1168200	144.82	2.49441	0.890583	2.80087	0.0050965	0.322717	Note=F-box family protein
MD01G1173600	3.85003	4.99228	1.82075	2.74188	0.0061089	NA
MD01G1191500	15.028	3.0119	1.01188	2.97654	0.00291522	NA
MD01G1199000	567.616	4.22846	1.32525	3.19069	0.00141933	0.21531	Note=Sugar isomerase (SIS) family protein
MD01G1199700	815.155	1.90614	0.568698	3.35176	0.000802983	0.170321	Note=Transducin/WD40 repeat-like superfamily protein
MD01G1210900	250.659	2.89905	0.950273	3.05076	0.00228263	0.243166	Note=Late embryogenesis abundant (LEA) hydroxyproline-rich glycoprotein family
MD01G1219500	288.946	2.41459	0.688339	3.50784	0.000451757	0.13501	Note=NADH-dependent glutamate synthase 1
MD01G1233000	112.585	4.09108	1.01962	4.01235	6.01177e-05	0.0719239	Note=Protein of unknown function
MD01G1237000	44.3876	1.81713	0.595758	3.05011	0.00228757	0.243166	Note=Syntaxin/t-SNARE family protein
MD01G1240200	14.6709	1.97545	0.717637	2.75272	0.00591026	NA	Note=root cap 1 (RCP1)
MD02G1020800	27.9849	1.60467	0.490225	3.27333	0.00106287	0.193203	Note=arogenate dehydrogenase
MD02G1082300	45.1626	2.04525	0.75928	2.69367	0.00706706	0.359078	Note=calmodulin-binding family protein
MD02G1082500	89.4694	2.86909	0.841209	3.41068	0.00064801	0.165087	Note=Protein of unknown function (DUF3511)
MD02G1095600	116.117	2.53829	0.6663	3.80953	0.000139232	0.0971402	Note=photosystem I light harvesting complex gene 6
MD02G1106500	16.7166	2.64957	0.919022	2.88303	0.0039387	NA	Note=2-oxoglutarate (2OG) and Fe(II)-dependent oxygenase superfamily protein
MD02G1124800	127.707	1.75184	0.589579	2.97135	0.00296498	0.264913	Note=Protein of unknown function
MD02G1130800	2334.16	1.92016	0.636539	3.01657	0.00255655	0.253087	Note=ferredoxin-NADP(+)-oxidoreductase 1
MD02G1141100	126.816	-1.72627	0.42842	-4.02938	5.59231e-05	0.0719239	Note=HOPZ-ACTIVATED RESISTANCE 1
MD02G1143400	21.1749	2.72508	0.896423	3.03996	0.00236613	NA	Note=Protein of unknown function
MD02G1155400	10.7664	3.84814	1.45841	2.63859	0.00832514	NA	Note=galacturonosyltransferase-like 2
MD02G1173600	41.1939	3.60364	1.09232	3.29905	0.00097011	0.188269	Note=mitogen-activated protein kinase kinase kinase 19
MD02G1191700	14.7154	4.57151	1.24115	3.6833	0.000230233	NA
MD02G1205700	106.421	2.96738	1.01794	2.91507	0.00355605	0.284809	Note=SAUR-like auxin-responsive protein family
MD02G1207300	33.3029	2.06254	0.793334	2.59984	0.00932662	0.384856	Note=RNA 3'-terminal phosphate cyclase/enolpyruvate transferase
MD02G1225600	21.7348	3.79485	1.24312	3.05269	0.00226797	NA
MD02G1232200	54.0149	3.6731	1.16854	3.14332	0.00167045	0.227776
MD02G1245700	16.3408	3.12556	1.06317	2.93985	0.0032837	NA	Note=Protein kinase superfamily protein
MD02G1246700	24.161	2.41186	0.700377	3.44366	0.000573903	NA	Note=RING/U-box superfamily protein
MD02G1275400	18.325	2.56425	0.94144	2.72375	0.00645449	NA	Note=nodulin MtN21 /EamA-like transporter family protein
MD02G1313500	18.7667	3.40785	1.13459	3.0036	0.00266807	NA
MD02G1317700	96.1047	1.73354	0.633354	2.73708	0.0061987	0.3467
MD02G1319500	27.3352	3.46882	1.03166	3.36236	0.000772806	0.166483	Note=Protein of unknown function
MD03G1010700	69.52	2.60373	0.854397	3.04745	0.0023079	0.243166	Note=Disease resistance-responsive (dirigent-like protein) family protein
MD03G1015800	18.2549	2.28536	0.826504	2.7651	0.0056906	NA
MD03G1038400	73.465	2.07103	0.65332	3.17001	0.00152435	0.22132	Note=Copper transport protein family
MD03G1040000	10.2696	4.56667	1.70177	2.68348	0.00728612	NA	Note=Chaperone DnaJ-domain superfamily protein
MD03G1061600	285.219	2.26622	0.716579	3.16255	0.00156392	0.22132	Note=Protein of unknown function (DUF640)
MD03G1065400	50.0786	3.28332	0.967299	3.39432	0.00068799	0.165098	Note=mitogen-activated protein kinase kinase kinase 14
MD03G1065600	36.6791	2.77039	0.87711	3.15854	0.00158562	0.222896	Note=Protein phosphatase 2C family protein
MD03G1085000	22.297	-2.67478	1.03134	-2.59351	0.00950024	NA	Note=2-oxoglutarate (2OG) and Fe(II)-dependent oxygenase superfamily protein
MD03G1098100	193.782	2.18275	0.770871	2.83154	0.00463244	0.313076	Note=histone H2A 12
MD03G1103800	85.0907	1.51388	0.506625	2.98818	0.00280649	0.25902
MD03G1128900	3099.29	-2.44508	0.867364	-2.81898	0.00481765	0.316464	Note=copper/zinc superoxide dismutase 2
MD03G1137900	180.241	1.70382	0.522765	3.25925	0.00111708	0.197939	Note=Protein kinase superfamily protein
MD03G1144500	30.856	1.70446	0.558665	3.05095	0.00228119	0.243166
MD03G1148200	14.3081	6.23133	1.64809	3.78095	0.000156234	NA
MD03G1150500	18143.4	1.91128	0.646862	2.9547	0.00312978	0.274977	Note=photosystem I subunit O
MD03G1154900	132.584	1.70145	0.620746	2.74097	0.00612585	0.345374	Note=histone deacetylase 8
MD03G1187100	437.799	2.50937	0.816723	3.07248	0.00212287	0.241961	Note=serine acetyltransferase 2
MD03G1196300	221.918	1.68556	0.569443	2.96002	0.00307623	0.272543	Note=Cell differentiation
MD03G1211500	31.6092	3.17314	0.976032	3.25106	0.00114975	0.198718	Note=Protein of unknown function
MD03G1216500	326.52	2.44062	0.618276	3.94747	7.89812e-05	0.0758331	Note=Quinone reductase family protein
MD03G1223900	57.8507	1.81767	0.640271	2.83891	0.00452674	0.310915	Note=G protein coupled receptor
MD03G1264500	129.204	-1.80875	0.618616	-2.92387	0.00345711	0.284752	Note=transcript elongation factor IIS
MD04G1018500	865.587	2.14216	0.650172	3.29476	0.00098507	0.188269	Note=selenium-binding protein 2
MD04G1029900	48.1444	1.87713	0.690181	2.71976	0.00653298	0.35052
MD04G1030000	121.203	2.7819	1.05971	2.62516	0.00866081	0.379671	Note=Chitinase family protein
MD04G1035300	37.1778	4.2869	1.09403	3.91845	8.91194e-05	0.0767081	Note=Disease resistance protein (TIR-NBS-LRR class) family
MD04G1040300	514.923	2.03373	0.728681	2.79097	0.00525499	0.326864	Note=enzyme binding
MD04G1070300	71.1548	3.64178	0.976167	3.7307	0.000190951	0.10803	Note=non-yellowing 1
MD04G1105100	63.1564	3.7583	0.815202	4.61027	4.02152e-06	0.0349141
MD04G1119600	21.2512	3.44738	1.17626	2.93081	0.00338082	NA	Note=C2H2 and C2HC zinc fingers superfamily protein
MD04G1126800	98.2177	3.02886	0.834291	3.63046	0.00028292	0.119313	Note=XB3 ortholog 1 in Arabidopsis thaliana
MD04G1142300	320.553	-2.6236	0.811553	-3.23282	0.00122576	0.200488	Note=laccase 7
MD04G1143200	45.2491	1.62955	0.62148	2.62205	0.00874036	0.381173	Note=high cyclic electron flow 1
MD04G1144500	19.0436	2.82984	0.872872	3.24199	0.001187	NA	Note=O-fucosyltransferase family protein
MD04G1159700	9.37301	4.69472	1.81291	2.58961	0.00960848	NA	Note=receptor like protein 7
MD04G1166500	29.1667	3.10243	1.13838	2.72531	0.00642415	0.347332	Note=prenylated RAB acceptor 1.B4
MD04G1168800	47.7196	2.08073	0.689535	3.01758	0.00254799	0.253087	Note=purple acid phosphatase 28
MD04G1173600	17.6651	4.68893	1.7741	2.64299	0.00821767	NA	Note=lipid transfer protein 3
MD04G1178500	158.596	1.81904	0.58846	3.09119	0.00199355	0.237592	Note=Auxin efflux carrier family protein
MD04G1192700	304.113	3.75638	0.757069	4.96174	6.98633e-07	0.0147314	Note=basic helix-loop-helix (bHLH) DNA-binding superfamily protein
MD04G1201000	31.0539	3.3872	0.948797	3.56999	0.00035699	0.130387	Note=Rubber elongation factor protein (REF)
MD04G1202000	13.2679	3.40278	1.25013	2.72194	0.00648996	NA	Note=Transducin/WD40 repeat-like superfamily protein
MD04G1202300	397.087	3.95146	1.28597	3.07275	0.00212097	0.241961	Note=soybean gene regulated by cold-2
MD04G1219300	126.851	3.35863	0.973506	3.45004	0.000560508	0.149606	Note=Rubredoxin-like superfamily protein
MD04G1222400	358.857	-1.53181	0.588125	-2.60456	0.00919917	0.384856	Note=Protein of unknown function
MD05G1038500	24.0213	1.752	0.603303	2.90402	0.00368406	NA	Note=Exostosin family protein
MD05G1061200	63.6799	1.87928	0.60708	3.09561	0.00196409	0.237592	Note=myo-inositol monophosphatase like 2
MD05G1081800	22.3184	2.65172	0.918673	2.88647	0.00389596	NA	Note=Protein of unknown function (DUF1685)
MD05G1083600	7.33607	4.39333	1.66602	2.63702	0.00836379	NA	Note=PIF / Ping-Pong family of plant transposases
MD05G1088300	81.8829	2.65371	0.87631	3.02828	0.00245954	0.248142	Note=sodium:hydrogen antiporter 1
MD05G1097300	85.0384	1.59102	0.399449	3.98304	6.80398e-05	0.0719239
MD05G1106300	46.2611	2.49791	0.952364	2.62286	0.00871959	0.381173	Note=F-box family protein
MD05G1113200	22.7483	4.20989	1.47359	2.8569	0.00427798	NA	Note=SAUR-like auxin-responsive protein family
MD05G1126300	250.792	2.23768	0.82483	2.7129	0.00666967	0.352486	Note=Major facilitator superfamily protein
MD05G1127900	109.51	-1.53636	0.432571	-3.5517	0.000382752	0.132307	Note=O-methyltransferase family protein
MD05G1148400	53.3252	2.0255	0.688192	2.94321	0.00324824	0.279561
MD05G1159900	102.712	1.58963	0.522229	3.04392	0.00233515	0.243758	Note=Protein of unknown function
MD05G1181200	4.02754	5.21432	1.63733	3.18464	0.00144933	NA	Note=adenosine kinase 1
MD05G1192900	139.235	3.14997	1.03563	3.04159	0.00235333	0.244445	Note=Protein of unknown function
MD05G1201800	415.897	1.61376	0.485772	3.32204	0.000893619	0.18294	Note=Galactose oxidase/kelch repeat superfamily protein
MD05G1250500	17.6294	3.83017	1.36081	2.81462	0.00488349	NA	Note=transcription activators
MD05G1256000	44.3207	3.01262	1.03529	2.90993	0.00361505	0.285494	Note=O-fucosyltransferase family protein
MD05G1262700	112.638	2.09741	0.6421	3.26648	0.00108892	0.19592	Note=cytochrome P450
MD05G1268400	54.3345	3.18497	1.03847	3.06698	0.00216236	0.242124	Note=FAD-binding Berberine family protein
MD05G1283100	10.3734	4.33052	1.66036	2.60818	0.00910258	NA	Note=Protein of unknown function
MD05G1311600	11.3363	5.67024	1.77916	3.18704	0.00143739	NA	Note=ERF domain protein 12
MD05G1311800	112.42	2.88431	0.886145	3.2549	0.00113433	0.19846	Note=dormancy-associated protein-like 1
MD05G1312900	7.29166	4.74664	1.71959	2.76032	0.00577439	NA
MD05G1313700	24.3199	-2.45145	0.931638	-2.63134	0.00850501	NA	Note=heat shock transcription factor B2A
MD05G1326400	51.2363	1.57324	0.448837	3.50514	0.00045636	0.13501	Note=Inositol monophosphatase family protein
MD05G1351600	147.308	1.62116	0.462768	3.50317	0.000459749	0.13501	Note=Chaperonin-like RbcX protein
MD05G1354200	18.9312	3.55171	1.08285	3.27995	0.00103824	NA	Note=Phosphotyrosine protein phosphatases superfamily protein
MD06G1016100	43.1563	2.86454	1.01858	2.8123	0.0049188	0.3173
MD06G1017400	37.4209	3.30788	1.13022	2.92676	0.00342511	0.284752	Note=KAR-UP F-box 1
MD06G1020500	64.0088	1.75093	0.637446	2.74678	0.00601828	0.343804	Note=Cysteinyl-tRNA synthetase
MD06G1023500	613.915	1.76734	0.684138	2.58331	0.00978581	0.39103	Note=phosphoribulokinase
MD06G1023600	209.912	2.01472	0.62416	3.22788	0.00124709	0.201621	Note=membrane protein
MD06G1024000	120.003	2.07533	0.774784	2.67859	0.00739324	0.362544	Note=NB-ARC domain-containing disease resistance protein
MD06G1025300	15.8597	3.04987	0.981854	3.10623	0.00189488	NA	Note=Protein of unknown function
MD06G1033600	9.22769	2.75982	1.03373	2.66976	0.00759049	NA	Note=Protein of unknown function
MD06G1035300	104.538	2.80275	1.00845	2.77926	0.00544824	0.330119	Note=Protein of unknown function
MD06G1048700	36.8009	2.54679	0.946029	2.69208	0.0071007	0.359078	Note=Ribosomal protein L19 family protein
MD06G1051900	15.0829	3.25971	1.15298	2.8272	0.00469576	NA	Note=ethylene responsive element binding factor 5
MD06G1103200	26.8065	5.93604	1.66868	3.55732	0.000374658	NA	Note=Protein of unknown function
MD06G1106700	21.6127	3.9931	1.41286	2.82625	0.00470968	NA	Note=Ribosomal L38e protein family
MD06G1108900	244.585	1.52899	0.432466	3.53552	0.00040697	0.133554	Note=Late embryogenesis abundant (LEA) hydroxyproline-rich glycoprotein family
MD06G1121300	15.899	2.72891	1.0244	2.66391	0.00772392	NA
MD06G1164700	419.46	1.54076	0.37858	4.06984	4.70445e-05	0.0719239	Note=cytochrome P450
MD06G1166300	79.4765	2.66956	0.920718	2.89943	0.00373844	0.291958	Note=Concanavalin A-like lectin protein kinase family protein
MD06G1178100	15.7724	4.87161	1.63433	2.9808	0.00287493	NA	Note=DegP protease 9
MD06G1191000	179.694	1.8007	0.69506	2.59071	0.00957794	0.390168	Note=pectinesterase family protein
MD06G1215200	1558.27	1.89602	0.609025	3.11321	0.00185064	0.237592	Note=Protein of unknown function
MD06G1236300	7.26149	5.25447	2.0151	2.60755	0.00911928	NA	Note=cyclic nucleotide gated channel 19
MD07G1000800	38.2322	2.57937	0.93554	2.7571	0.00583173	0.338351	Note=Bifunctional inhibitor/lipid-transfer protein/seed storage 2S albumin superfamily protein
MD07G1030400	8.97502	3.77627	1.44265	2.61758	0.00885549	NA	Note=Disease resistance-responsive (dirigent-like protein) family protein
MD07G1043300	82.794	1.81288	0.640808	2.82905	0.0046686	0.313149	Note=nodulin MtN21 /EamA-like transporter family protein
MD07G1101800	2.63754	4.95649	1.68244	2.94601	0.00321903	NA
MD07G1111800	76.5826	1.50422	0.475257	3.16508	0.00155041	0.22132	Note=Protein of unknown function
MD07G1125900	6.007	4.95734	1.72981	2.86583	0.00415913	NA	Note=digalactosyl diacylglycerol deficient 2
MD07G1126500	67.0599	2.98201	1.092	2.73079	0.00631826	0.346945	Note=BON association protein 2
MD07G1138300	8.7225	2.40819	0.909387	2.64815	0.00809342	NA
MD07G1157600	24.321	3.78044	1.42674	2.6497	0.00805621	NA	Note=3-ketoacyl-CoA synthase 1
MD07G1187400	17.1142	3.21748	1.19319	2.69654	0.00700633	NA	Note=3-ketoacyl-CoA synthase 19
MD07G1195100	346.879	3.71445	1.06869	3.47571	0.000509503	0.143245
MD07G1228900	137.547	2.18495	0.799456	2.73304	0.00627523	0.346945	Note=senescence associated gene 20
MD07G1243200	8.16937	3.03236	1.07224	2.82807	0.00468298	NA
MD07G1248700	684.857	2.40753	0.727518	3.30923	0.000935519	0.18787	Note=Integrase-type DNA-binding superfamily protein
MD07G1249400	29.0532	1.75848	0.639993	2.74766	0.0060023	0.343804	Note=ubiquinol-cytochrome C chaperone family protein
MD07G1266500	51.5298	1.94632	0.690869	2.8172	0.00484441	0.317234	Note=heat shock transcription factor B2A
MD07G1277400	178.741	2.65159	0.98044	2.70449	0.00684085	0.355286	Note=SCARECROW-like 8
MD07G1289200	221.878	2.50023	0.906081	2.75939	0.00579094	0.337314	Note=pectin methylesterase PCR fragment F
MD07G1293300	99.6779	3.14644	0.973104	3.23341	0.00122321	0.200488	Note=Protein of unknown function
MD07G1308300	36.0871	1.77022	0.614222	2.88205	0.00395101	0.297788	Note=Major facilitator superfamily protein
MD08G1003900	11.8365	-5.19835	1.82152	-2.85386	0.00431922	NA
MD08G1004000	32.2431	-1.99503	0.772316	-2.58318	0.00978935	0.39103	Note=OPC-8:0 CoA ligase1
MD08G1006100	266.086	1.58527	0.396677	3.99638	6.43192e-05	0.0719239	Note=F-box family protein with a domain of unknown function (DUF295)
MD08G1008400	150.025	1.78476	0.510111	3.49877	0.000467405	0.13501	Note=DC1 domain-containing protein
MD08G1012100	677.241	2.11065	0.672022	3.14075	0.00168515	0.227776
MD08G1037600	286.017	1.80099	0.46131	3.90408	9.45846e-05	0.0767081	Note=MATE efflux family protein
MD08G1050500	8.82436	5.18099	1.68605	3.07285	0.00212023	NA	Note=Protein of unknown function (DUF1336)
MD08G1072900	23.2056	2.26922	0.805955	2.81557	0.00486903	NA	Note=Chalcone-flavanone isomerase family protein
MD08G1076900	22.4652	3.66358	1.12734	3.24975	0.00115505	NA	Note=Cellulose-synthase-like C12
MD08G1088200	54.4712	2.04407	0.697213	2.93177	0.00337031	0.284752	Note=Syntaxin/t-SNARE family protein
MD08G1092000	68.094	1.70589	0.644013	2.64884	0.00807689	0.372668	Note=myb domain protein 73
MD08G1102300	6.88818	4.46246	1.54214	2.89369	0.00380741	NA	Note=plant glycogenin-like starch initiation protein 3
MD08G1107400	151.863	2.69124	0.933406	2.88325	0.00393596	0.297788	Note=myb domain protein 73
MD08G1134000	12.4749	3.29046	0.9956	3.305	0.000949765	NA	Note=UDP-Glycosyltransferase superfamily protein
MD08G1180200	147.51	2.25856	0.721788	3.12912	0.00175333	0.23252	Note=related to AP2 4
MD08G1190600	70.6425	3.72426	1.05403	3.53335	0.000410329	0.133554	Note=RING/U-box superfamily protein
MD08G1192900	31.4002	1.54768	0.575547	2.68907	0.00716521	0.359728	Note=sequence-specific DNA binding transcription factors
MD08G1208700	65.4602	1.91146	0.614261	3.1118	0.0018595	0.237592	Note=Octicosapeptide/Phox/Bem1p family protein
MD08G1230800	9.67006	3.30568	1.23753	2.6712	0.00755816	NA	Note=Peroxidase superfamily protein
MD09G1011100	74.0271	1.60079	0.472915	3.38493	0.000711953	0.165098	Note=Protein of unknown function
MD09G1029600	328.761	3.28277	0.831702	3.94705	7.91201e-05	0.0758331	Note=phosphoenolpyruvate (pep)/phosphate translocator 2
MD09G1030300	194.701	2.16897	0.709327	3.05779	0.00222976	0.243166	Note=peptide deformylase 1B
MD09G1082000	100.473	1.91059	0.525388	3.63653	0.000276337	0.118915	Note=Protein kinase superfamily protein
MD09G1090500	489.438	2.46136	0.791667	3.10909	0.00187666	0.237592	Note=photosystem II family protein
MD09G1161000	36.3462	6.6503	1.84611	3.60233	0.000315377	0.123696	Note=cytokinin response factor 4
MD09G1166600	39.5488	3.32596	0.857143	3.88029	0.000104332	0.0814798	Note=ribosomal protein-related
MD09G1217500	13.0399	2.84234	1.07474	2.64467	0.00817714	NA
MD09G1218700	56.3831	1.85442	0.647007	2.86614	0.00415504	0.305272	Note=alpha/beta-Hydrolases superfamily protein
MD09G1268900	58.4644	2.33967	0.88831	2.63384	0.00844253	0.37796	Note=NADH-ubiquinone dehydrogenase
MD09G1292700	114.584	1.54269	0.597201	2.5832	0.0097889	0.39103	Note=S-adenosylmethionine synthetase 2
MD10G1005700	5.53838	5.48793	1.64946	3.32711	0.000877532	NA	Note=WD-40 repeat family protein / beige-related
MD10G1025900	88.6289	2.49377	0.852621	2.92483	0.00344645	0.284752	Note=Protein of unknown function (DUF793)
MD10G1057800	21.7296	2.8907	0.846839	3.41351	0.00064131	NA	Note=Protein of unknown function
MD10G1061400	59.2142	2.92637	1.03969	2.81465	0.00488298	0.3173	Note=SAUR-like auxin-responsive protein family
MD10G1066200	199.883	3.89322	0.996398	3.9073	9.3333e-05	0.0767081	Note=Protein of unknown function
MD10G1091000	42.87	2.34878	0.878147	2.6747	0.00747968	0.363208	Note=alpha/beta-Hydrolases superfamily protein
MD10G1091100	717.009	-1.51687	0.372952	-4.0672	4.75814e-05	0.0719239	Note=alpha/beta-Hydrolases superfamily protein
MD10G1104100	31.7623	3.04356	1.09357	2.78315	0.00538331	0.329022	Note=salt tolerance zinc finger
MD10G1107500	405.121	2.12296	0.625803	3.39238	0.000692895	0.165098	Note=Protein of unknown function
MD10G1108100	9.7054	2.41972	0.819879	2.95131	0.00316427	NA	Note=Protein of unknown function
MD10G1148600	97.6179	4.13511	1.2256	3.37394	0.000741018	0.165943	rfam_acc=RF00714
MD10G1159600	27.5958	1.55348	0.521446	2.97918	0.00289025	0.263826	Note=Integrase-type DNA-binding superfamily protein
MD10G1189000	57.3464	1.92354	0.739571	2.60089	0.00929824	0.384856
MD10G1233500	19.1588	2.2141	0.758649	2.91847	0.00351751	NA	Note=Protein of unknown function
MD10G1239200	73.9985	5.40238	1.8327	2.94777	0.00320076	0.278236	Note=Protein of unknown function
MD10G1246900	356.622	1.85972	0.621055	2.99446	0.00274931	0.258804	Note=oxidative stress 3
MD10G1253000	307.72	2.50154	0.969306	2.58075	0.00985864	0.391655	Note=Protein of unknown function
MD10G1286300	72.2643	6.09596	1.7109	3.56302	0.000366615	0.131024	Note=ethylene responsive element binding factor 2
MD10G1289500	17.4315	6.69731	1.80904	3.70214	0.000213785	NA	Note=Protein of unknown function
MD10G1293800	80.0005	2.53368	0.709957	3.56878	0.000358647	0.130387	Note=Protein of unknown function (DUF616)
MD10G1299400	566.441	-1.60743	0.53613	-2.9982	0.00271576	0.256792	Note=Polyphenol oxidase
MD11G1032600	17.2477	2.21239	0.697001	3.17416	0.0015027	NA	Note=Sucrase/ferredoxin-like family protein
MD11G1034300	26.6581	2.19192	0.802662	2.73082	0.00631774	NA
MD11G1065300	27.2198	2.13153	0.716683	2.97416	0.00293793	0.263882	Note=Protein of unknown function (DUF640)
MD11G1076600	157.366	-1.67724	0.60377	-2.77795	0.00547031	0.330507	Note=UDP-glucosyl transferase 71D1
MD11G1083900	515.538	1.85295	0.61702	3.00307	0.00267274	0.25501	Note=Protein of unknown function (DUF674)
MD11G1099600	22.6128	2.28712	0.823608	2.77695	0.00548718	NA	Note=phospholipase A 2A
MD11G1125700	76.8909	1.74171	0.620979	2.80477	0.0050352	0.319796	Note=zinc finger (C3HC4-type RING finger) family protein
MD11G1131400	511.166	1.79047	0.515835	3.471	0.000518521	0.143862	Note=Protein of unknown function
MD11G1136200	84.801	2.3488	0.812761	2.8899	0.00385361	0.297646	Note=plasma membrane intrinsic protein 2
MD11G1148200	742.21	-1.77581	0.68256	-2.60169	0.00927666	0.384856	Note=copper/zinc superoxide dismutase 2
MD11G1149200	354.359	2.11735	0.654992	3.23263	0.00122655	0.200488	Note=Pheophorbide a oxygenase family protein with Rieske [2Fe-2S] domain
MD11G1150600	33.3856	2.31295	0.816291	2.83349	0.00460432	0.312994
MD11G1161900	18.2274	2.13762	0.70681	3.02432	0.00249194	NA	Note=MuDR family transposase
MD11G1194100	5.72152	5.17967	1.82092	2.84454	0.00444757	NA	Note=embryo defective 2739
MD11G1200800	12.9361	2.17109	0.838622	2.58888	0.00962889	NA	Note=Protein of unknown function
MD11G1233100	34.9904	2.13108	0.702201	3.03486	0.00240649	0.244955	Note=Calcium-binding EF-hand family protein
MD11G1239200	17.5227	3.69419	1.35637	2.72358	0.00645776	NA	Note=S-adenosyl-L-methionine-dependent methyltransferases superfamily protein
MD11G1252400	12.6571	3.40854	1.25778	2.70995	0.00672924	NA	Note=RNA-binding S4 domain-containing protein
MD11G1276500	58.9479	1.64347	0.602944	2.72575	0.00641561	0.347332	Note=Guanylate-binding family protein
MD11G1289800	205.052	2.32133	0.7652	3.03363	0.00241633	0.244955	Note=reduced epidermal fluorescence 4
MD11G1300000	14.8526	2.93308	1.0732	2.73303	0.00627547	NA	Note=Thioredoxin superfamily protein
MD11G1304500	141.066	3.71713	1.06522	3.48955	0.000483839	0.137868	Note=heat shock factor binding protein
MD11G1307700	8.69338	6.02461	1.90537	3.16192	0.00156734	NA	Note=AtL5
MD12G1016500	14.2454	4.05419	1.50798	2.68849	0.00717769	NA	Note=Thioredoxin superfamily protein
MD12G1038700	295.612	2.76839	0.936597	2.95579	0.00311864	0.274977	Note=NDR1/HIN1-like 1
MD12G1051200	497.748	2.89642	0.982859	2.94694	0.00320939	0.278236	Note=Galactose oxidase/kelch repeat superfamily protein
MD12G1078200	214.467	2.45821	0.745875	3.29574	0.000981628	0.188269	Note=XB3 ortholog 1 in Arabidopsis thaliana
MD12G1078700	33.0551	2.62869	0.92118	2.85361	0.00432258	0.306991	Note=RING/U-box superfamily protein
MD12G1109200	107.788	2.30342	0.504455	4.56616	4.96738e-06	0.0349141	Note=Transducin/WD40 repeat-like superfamily protein
MD12G1121700	177.853	2.50954	0.934638	2.68504	0.00725215	0.36168	Note=Concanavalin A-like lectin protein kinase family protein
MD12G1144400	140.259	1.57142	0.448099	3.50685	0.000453441	0.13501	Note=far-red elongated hypocotyl 1
MD12G1150800	400.497	1.60104	0.444123	3.60495	0.000312219	0.123696	Note=uracil phosphoribosyltransferase
MD12G1171500	23.3929	2.58377	0.981585	2.63224	0.00848231	NA	Note=Plant protein of unknown function (DUF828)
MD12G1190800	39.7635	1.54801	0.594473	2.604	0.00921415	0.384856	Note=thioredoxin H-type 9
MD12G1194400	3.73876	4.50637	1.71721	2.62424	0.00868427	NA	Note=Late embryogenesis abundant (LEA) hydroxyproline-rich glycoprotein family
MD12G1216300	142.698	3.55695	1.15896	3.0691	0.00214702	0.242124	Note=soybean gene regulated by cold-2
MD12G1241800	939.283	1.52183	0.590794	2.57591	0.00999762	0.393317	Note=indoleacetic acid-induced protein 16
MD12G1260500	47.8756	3.1924	1.0304	3.09822	0.00194689	0.237592	Note=zinc finger (C2H2 type) family protein
MD12G1261500	113.335	5.49246	1.70223	3.22662	0.0012526	0.201621	Note=Protein of unknown function
MD12G1263500	751.423	1.88175	0.712469	2.64116	0.00826218	0.376692	Note=Uncharacterised conserved protein ycf60
MD13G1003400	103.14	1.51525	0.386819	3.91721	8.9581e-05	0.0767081	Note=Cell differentiation
MD13G1016000	45.8982	2.74825	0.658044	4.17639	2.96167e-05	0.0624497	Note=purple acid phosphatase 3
MD13G1016100	30.7343	2.36579	0.836742	2.82739	0.00469293	0.313149	Note=purple acid phosphatase 3
MD13G1043300	8.88631	5.2206	1.7667	2.95501	0.00312662	NA	Note=Glycolipid transfer protein (GLTP) family protein
MD13G1044500	183.856	1.58403	0.469771	3.37191	0.00074649	0.165943	Note=protein phosphatase 2A subunit A2
MD13G1046500	32.0255	4.99814	1.82246	2.74252	0.00609696	0.344666	Note=ROTUNDIFOLIA like 17
MD13G1051400	16.0112	3.09492	1.14832	2.69518	0.00703499	NA	Note=RING-H2 finger protein 2B
MD13G1059400	25.5471	1.80094	0.557365	3.23117	0.00123286	NA	Note=Protein of unknown function
MD13G1068700	14.7266	2.88198	1.02652	2.80753	0.00499228	NA	Note=VH1-interacting kinase
MD13G1072300	32.7006	2.574	0.948195	2.71463	0.006635	0.352486	Note=zinc finger homeodomain 1
MD13G1075900	56.3473	1.66182	0.619719	2.68158	0.00732764	0.361696
MD13G1095300	2.93874	5.15371	1.97116	2.61456	0.00893433	NA	Note=Kelch repeat-containing F-box family protein
MD13G1107100	29.3635	2.75382	0.859984	3.20217	0.00136396	0.211474	Note=glutamate dehydrogenase 1
MD13G1111900	264.504	2.54511	0.884342	2.87797	0.00400248	0.299278	Note=DNA-binding storekeeper protein-related
MD13G1119000	97.7921	1.82496	0.631803	2.88849	0.00387093	0.297788	Note=HCP-like superfamily protein with MYND-type zinc finger
MD13G1119200	54.3664	3.73039	1.19474	3.12234	0.00179417	0.23498	Note=chaperone protein dnaJ-related
MD13G1130400	47.2958	2.11862	0.624634	3.39178	0.000694406	0.165098	Note=Protein of unknown function
MD13G1132000	89.1127	2.53877	0.811048	3.13023	0.00174671	0.23252	Note=transferases
MD13G1143900	23.662	2.65169	1.00649	2.6346	0.0084237	NA	Note=signal recognition particle 19 kDa protein
MD13G1161100	53.8409	2.77144	0.990114	2.79912	0.00512428	0.32301	Note=MLP-like protein 423
MD13G1165700	78.3793	2.52765	0.67524	3.74333	0.000181601	0.10803	Note=2-oxoacid dehydrogenases acyltransferase family protein
MD13G1168600	24.6157	4.82437	1.71296	2.8164	0.0048565	NA	Note=xylosyltransferase 1
MD13G1168800	159.058	3.76684	1.15054	3.27396	0.0010605	0.193203	Note=ralf-like 33
MD13G1176000	122.259	2.19068	0.676522	3.23815	0.00120306	0.200488	Note=transducin family protein / WD-40 repeat family protein
MD13G1185400	119.209	2.57358	0.716284	3.59296	0.000326943	0.125083	Note=Plant protein of unknown function (DUF828)
MD13G1194600	28.6411	1.64124	0.563185	2.91421	0.00356585	0.284809	Note=Protein of unknown function
MD13G1217900	136.274	1.54358	0.416074	3.70987	0.000207365	0.10803	Note=GPI transamidase component Gpi16 subunit family protein
MD13G1225100	3.4891	4.65642	1.7367	2.68119	0.00733606	NA	Note=Major facilitator superfamily protein
MD13G1234800	72.9131	3.03511	1.11527	2.72143	0.0065001	0.350309	Note=Mitochondrial outer membrane translocase complex
MD13G1237400	88.7619	1.57978	0.465544	3.3934	0.000690314	0.165098	Note=Eukaryotic protein of unknown function (DUF872)
MD13G1260900	18.8847	3.90079	1.41718	2.7525	0.00591415	NA	Note=RING/U-box superfamily protein
MD13G1274600	28.3713	4.2511	1.20378	3.53146	0.000413279	0.133554	Note=UDP-D-glucuronate 4-epimerase 1
MD13G1275500	17.5111	6.68725	1.75942	3.80083	0.000144211	NA	Note=Class I glutamine amidotransferase-like superfamily protein
MD14G1032500	23.26	2.29838	0.866695	2.65189	0.00800432	NA	Note=Protein of unknown function
MD14G1036200	915.605	1.88222	0.678759	2.77303	0.00555374	0.332688	Note=Mitochondrial transcription termination factor family protein
MD14G1039600	57.7325	1.72587	0.467075	3.69506	0.000219836	0.10803
MD14G1050600	545.662	2.50643	0.869159	2.88374	0.00392977	0.297788	Note=Galactose oxidase/kelch repeat superfamily protein
MD14G1052400	7.69454	-3.56556	1.3625	-2.61693	0.00887254	NA	Note=Disease resistance-responsive (dirigent-like protein) family protein
MD14G1057700	15.0449	3.52685	1.33013	2.65151	0.00801332	NA	Note=Protein of unknown function
MD14G1069100	8.2599	4.37376	1.66272	2.63048	0.00852653	NA	Note=NB-ARC domain-containing disease resistance protein
MD14G1112500	93.6011	1.54245	0.516308	2.98746	0.00281304	0.25902	Note=Calcineurin-like metallo-phosphoesterase superfamily protein
MD14G1114800	88.1735	1.52096	0.562555	2.70367	0.00685786	0.355294	Note=Late embryogenesis abundant (LEA) hydroxyproline-rich glycoprotein family
MD14G1120700	2488.58	4.17003	1.20689	3.45519	0.000549904	0.148657	Note=Protein of unknown function
MD14G1137900	9.70561	5.03955	1.69963	2.96509	0.00302596	NA	Note=NAC (No Apical Meristem) domain transcriptional regulator superfamily protein
MD14G1155600	145.125	2.42472	0.853427	2.84115	0.00449511	0.310915	Note=Protein of unknown function
MD14G1157000	982.149	1.89363	0.693258	2.7315	0.00630465	0.346945	Note=HCP-like superfamily protein with MYND-type zinc finger
MD14G1190300	466.124	1.61483	0.499231	3.23463	0.00121802	0.200488	Note=basic helix-loop-helix (bHLH) DNA-binding superfamily protein
MD14G1233900	31.9199	1.64944	0.60849	2.71071	0.006714	0.352486	Note=myb domain protein 4r1
MD14G1239400	88.9429	4.41605	1.06731	4.13753	3.51058e-05	0.0672946	Note=MAP kinase kinase 9
MD14G1247100	2.88423	-6.22256	2.31116	-2.69239	0.00709411	NA	Note=S-adenosyl-L-methionine-dependent methyltransferases superfamily protein
MD15G1007200	52.207	1.78397	0.665429	2.68094	0.00734164	0.361696	Note=calcium-dependent protein kinase 29
MD15G1010200	21.9728	2.07127	0.733942	2.82212	0.00477081	NA	Note=VPS35 homolog B
MD15G1019300	1070.01	3.35629	0.876244	3.83031	0.00012798	0.0930544	Note=Papain family cysteine protease
MD15G1031900	31.161	1.7506	0.59424	2.94595	0.00321965	0.278236	Note=Brassinosteroid signalling positive regulator (BZR1) family protein
MD15G1042800	290.042	2.28232	0.872405	2.61613	0.00889326	0.383613	Note=membrane-associated progesterone binding protein 2
MD15G1062100	182.069	1.65406	0.610202	2.71067	0.00671478	0.352486	Note=3'-5' exonuclease domain-containing protein / K homology domain-containing protein / KH domain-containing protein
MD15G1064400	14.3775	3.86729	1.25308	3.08621	0.00202723	NA	Note=Cellulose-synthase-like C12
MD15G1071400	101.141	2.46632	0.856166	2.88066	0.00396844	0.297788	Note=salt tolerance zinc finger
MD15G1078900	157.837	1.7342	0.66148	2.6217	0.00874931	0.381173	Note=DREB and EAR motif protein 3
MD15G1084100	122.277	2.23298	0.672086	3.32245	0.000892296	0.18294	Note=BRI1 kinase inhibitor 1
MD15G1106300	11.9801	2.67073	0.971509	2.74905	0.00597682	NA	Note=rhamnose biosynthesis 1
MD15G1111600	13.7085	3.8006	1.41469	2.68652	0.00721999	NA
MD15G1146200	22.742	3.05897	0.990835	3.08727	0.00202006	NA	Note=Protein of unknown function
MD15G1153800	133.317	1.58721	0.533723	2.97385	0.00294092	0.263882
MD15G1154600	85.0295	2.42687	0.781285	3.10625	0.00189474	0.237592	Note=LJRHL1-like 1
MD15G1186900	9.1711	-2.48233	0.941901	-2.63544	0.00840281	NA	Note=Pentatricopeptide repeat (PPR) superfamily protein
MD15G1187100	93.1545	2.76588	0.731394	3.78166	0.000155788	0.0983079	Note=Protein kinase family protein
MD15G1188900	62.5876	2.32008	0.878269	2.64165	0.00825041	0.376692	Note=Protein of unknown function
MD15G1192300	22.7491	1.88687	0.709709	2.65865	0.00784552	NA	Note=Protein of unknown function
MD15G1207500	48.4476	1.95039	0.441893	4.41372	1.01608e-05	0.0366163	Note=Protein kinase superfamily protein
MD15G1219300	5.87001	5.43626	1.78527	3.04506	0.00232636	NA	Note=Protein of unknown function (DUF1677)
MD15G1236100	299.267	2.67394	0.931203	2.87149	0.00408544	0.302265	Note=SEC14 cytosolic factor family protein / phosphoglyceride transfer family protein
MD15G1240700	253.924	1.74369	0.610957	2.85403	0.0043169	0.306991	Note=winged-helix DNA-binding transcription factor family protein
MD15G1252900	101.333	1.51642	0.410575	3.69342	0.000221261	0.10803
MD15G1265700	4.48329	4.59889	1.75971	2.61344	0.00896367	NA	Note=Tetratricopeptide repeat (TPR)-like superfamily protein
MD15G1286600	28.8179	1.81135	0.601004	3.01387	0.00257935	0.254151	Note=DREB and EAR motif protein 3
MD15G1289500	31.3745	2.35302	0.885719	2.65662	0.00789283	0.369082	Note=Protein kinase superfamily protein
MD15G1293700	148.186	1.74336	0.432657	4.02943	5.59132e-05	0.0719239	Note=Ribonuclease III family protein
MD15G1294100	35.6734	3.35798	0.899199	3.73442	0.00018815	0.10803
MD15G1304400	67.0772	2.32109	0.713355	3.25377	0.00113884	0.19846
MD15G1319400	225.049	2.04923	0.76757	2.66976	0.00759044	0.366252	Note=Transcription elongation factor (TFIIS) family protein
MD15G1325900	13.8279	4.84767	1.77501	2.73107	0.00631288	NA	Note=VQ motif-containing protein
MD15G1360000	97.4946	2.18809	0.648802	3.37251	0.000744857	0.165943	Note=serine hydroxymethyltransferase 7
MD15G1365500	192.358	3.24225	0.882746	3.67291	0.000239807	0.10803	Note=related to AP2 4
MD15G1372400	18.9268	3.64435	1.09522	3.32752	0.000876233	NA	Note=Phosphate-responsive 1 family protein
MD15G1373500	15.3604	3.54615	1.26646	2.80006	0.00510929	NA	Note=VQ motif-containing protein
MD15G1384100	25.5805	3.03719	1.15557	2.62831	0.008581	NA	Note=Predicted AT-hook DNA-binding family protein
MD15G1421900	224.377	2.31535	0.881349	2.62705	0.00861293	0.379671	Note=GNS1/SUR4 membrane protein family
MD15G1441100	233.149	2.07039	0.675809	3.06358	0.00218709	0.242124
MD16G1003500	69.9159	2.02002	0.750194	2.69266	0.00708837	0.359078	Note=nicotinamidase 2
MD16G1019200	30.6087	2.04449	0.783139	2.61064	0.00903743	0.383801	Note=EF hand calcium-binding protein family
MD16G1020800	67.8065	1.65047	0.635415	2.59746	0.0093916	0.38678	Note=jasmonate-zim-domain protein 3
MD16G1021400	90.7998	3.79605	0.953203	3.98241	6.82196e-05	0.0719239	Note=PLANT CADMIUM RESISTANCE 2
MD16G1022500	117.904	1.75736	0.542247	3.24088	0.0011916	0.200488	Note=Protein kinase superfamily protein
MD16G1022900	113.396	2.12865	0.646407	3.29305	0.000991078	0.188269	Note=inorganic carbon transport protein-related
MD16G1026300	39.1197	3.2977	0.959899	3.43547	0.000591528	0.155912	Note=Uncharacterized transporter AF 0788
MD16G1028500	201.944	4.10209	1.14302	3.58881	0.000332193	0.125083	Note=NHL domain-containing protein
MD16G1033500	157.337	2.09079	0.66088	3.16365	0.00155806	0.22132	Note=FAD/NAD(P)-binding oxidoreductase
MD16G1041200	19.7515	2.69396	0.999843	2.69438	0.00705191	NA	Note=endonuclease 2
MD16G1043800	72.9004	2.0907	0.75496	2.76929	0.00561786	0.333685	Note=Protein of unknown function
MD16G1048200	134.038	3.47332	1.00237	3.4651	0.000530039	0.145148	Note=ROTUNDIFOLIA like 17
MD16G1054800	13.7797	4.10444	1.22345	3.35481	0.000794188	NA	Note=DNA glycosylase superfamily protein
MD16G1060600	14.0166	3.32968	1.20512	2.76295	0.00572812	NA	Note=proteinaceous RNase P 1
MD16G1072800	11.6379	3.2237	1.16971	2.75597	0.00585181	NA	Note=zinc finger homeodomain 1
MD16G1075200	128.082	2.99226	1.05635	2.83265	0.00461639	0.312994	Note=Protein of unknown function
MD16G1101000	612.122	1.96714	0.705916	2.78665	0.00532566	0.327316
MD16G1102900	22.0692	6.20049	1.75384	3.53538	0.000407182	NA	Note=Protein of unknown function
MD16G1112000	16.6403	1.80535	0.670569	2.69226	0.00709688	NA	Note=Acid phosphatase/vanadium-dependent haloperoxidase-related protein
MD16G1118300	7.18112	3.04446	1.13621	2.67948	0.00737372	NA	Note=microtubule-associated protein 65-8
MD16G1132200	61.4398	1.57338	0.498548	3.15592	0.00159991	0.223416	Note=HY5-homolog
MD16G1143100	47.2966	1.53266	0.553298	2.77004	0.00560496	0.333685	Note=nudix hydrolase homolog 13
MD16G1151400	423.688	1.75066	0.613375	2.85414	0.00431538	0.306991	Note=sequence-specific DNA binding transcription factors
MD16G1154700	15.3058	5.4379	1.71896	3.16348	0.00155895	NA	Note=methyltransferases
MD16G1164700	41.265	4.02509	1.31594	3.05871	0.00222289	0.243166	Note=TOXICOS EN LEVADURA 2
MD16G1187200	37.1072	1.53062	0.563864	2.71451	0.00663734	0.352486	Note=NPK1-related protein kinase 3
MD16G1239600	26.9883	4.53144	1.73328	2.61437	0.00893917	NA	Note=Mitochondrial outer membrane translocase complex
MD16G1257600	106.089	4.73581	1.0724	4.41608	1.00505e-05	0.0366163	Note=P450 reductase 2
MD16G1257700	257.802	-1.79403	0.582526	-3.07974	0.00207184	0.241961	Note=small nuclear ribonucleoprotein F
MD16G1265200	9.15968	6.23366	1.68196	3.70618	0.000210408	NA
MD16G1270600	626.056	3.16744	0.832826	3.80325	0.000142813	0.0971402	Note=Syntaxin/t-SNARE family protein
MD17G1003000	553.657	4.09532	0.929006	4.40829	1.04191e-05	0.0366163	Note=ATP synthase delta-subunit gene
MD17G1015200	24.5468	1.89411	0.577169	3.28172	0.00103174	NA	Note=Rad21/Rec8-like family protein
MD17G1030600	9.40448	-2.56014	0.984641	-2.60007	0.00932039	NA	Note=high affinity nitrate transporter 2.7
MD17G1048700	49.3278	2.68691	1.0215	2.63035	0.00852974	0.379671	Note=glycosyl hydrolase family 81 protein
MD17G1070300	281.179	1.565	0.592982	2.6392	0.00831008	0.376692	Note=S-adenosylmethionine decarboxylase
MD17G1079700	351.58	2.84157	0.950331	2.99009	0.00278897	0.25902	Note=photosystem II family protein
MD17G1085200	17.5994	-3.51102	1.14883	-3.05617	0.00224183	NA	Note=Wound-responsive family protein
MD17G1085300	232.721	-1.64487	0.608004	-2.70536	0.00682303	0.355286	Note=Wound-responsive family protein
MD17G1104000	51.3623	3.26896	1.06272	3.07603	0.00209774	0.241961	Note=O-Glycosyl hydrolases family 17 protein
MD17G1122000	153.902	1.68296	0.511601	3.2896	0.00100328	0.188886	Note=ATPase
MD17G1127400	14.3961	3.01306	0.82844	3.63702	0.000275807	NA	Note=NAD(P)-binding Rossmann-fold superfamily protein
MD17G1137900	23.448	4.02822	1.15867	3.4766	0.000507813	NA
MD17G1139500	109.069	1.77952	0.614025	2.89812	0.00375403	0.292094	Note=Tropomyosin-related
MD17G1140800	41.2011	2.90964	0.982196	2.96238	0.00305267	0.271598	Note=rhamnose biosynthesis 1
MD17G1165700	40.7062	-2.47054	0.686037	-3.60118	0.000316779	0.123696	Note=Polynucleotidyl transferase
MD17G1174300	90.3507	1.90823	0.717926	2.65797	0.00786128	0.369082	Note=transmembrane nine 7
MD17G1176100	28.4131	2.93653	1.10645	2.65401	0.00795424	0.369082	Note=DOF zinc finger protein 1
MD17G1199400	13.6195	-5.46	1.54298	-3.53861	0.000402236	NA
MD17G1228500	69.2219	1.56026	0.470478	3.31633	0.000912078	0.184924	Note=Rad23 UV excision repair protein family
MD17G1264700	167.814	1.5873	0.59834	2.65284	0.00798166	0.369082	Note=NDH-dependent cyclic electron flow 1
MD17G1267400	217.252	-2.05891	0.58418	-3.52445	0.000424364	0.133554	Note=microsomal glutathione s-transferase
MD17G1268100	78.1499	2.80398	1.02112	2.74599	0.0060328	0.343804	Note=Eukaryotic aspartyl protease family protein
MD17G1272400	238.919	3.55632	1.04889	3.39055	0.000697523	0.165098	Note=Protein of unknown function
MD17G1272700	457.988	3.90754	1.27081	3.07484	0.00210617	0.241961	Note=acyl activating enzyme 5
MD17G1276100	24.5767	2.30514	0.881439	2.6152	0.00891745	NA

## Sheet: DEGs RAC-1_Ctl-Trt Time2
Supporting File S3. The number of differentially expressed (DE) genes between control and fire blight treated samples within low root area class (RAC-1) at 8 dai. The DE genes were defined using p-value < 0.01 and log2Fold change threshold of 1.5. The postive log2Fold change indicates upregulated genes after fire blight treatment and vice-versa.
Gene Identifier	baseMean	log2FoldChange	lfcSE	stat	pvalue	padj	Gene Annotation
MD00G1012900	99.9735	-2.94884	0.842271	-3.50105	0.000463425	0.200048	Note=Glucose-methanol-choline (GMC) oxidoreductase family protein
MD00G1013000	213.76	-3.45809	0.991659	-3.48718	0.000488145	0.200048	Note=Glucose-methanol-choline (GMC) oxidoreductase family protein
MD00G1017200	127.916	5.63231	1.48441	3.79431	0.000148056	0.1403	Note=Protein of unknown function
MD00G1032400	38.3767	1.51844	0.554525	2.73828	0.00617619	0.570291	Note=serine carboxypeptidase-like 48
MD00G1061100	110.494	1.68484	0.540279	3.11847	0.00181795	0.328161	Note=cellulose synthase A4
MD00G1077400	5.65793	3.12268	1.09222	2.85901	0.00424963	NA	Note=receptor like protein 2
MD00G1127200	9.84536	2.52434	0.946543	2.6669	0.00765547	NA	Note=Eukaryotic aspartyl protease family protein
MD00G1139000	174.939	2.5234	0.874311	2.88616	0.00389971	0.458602	Note=Ferritin/ribonucleotide reductase-like family protein
MD00G1186700	7.74531	5.33891	1.90877	2.79704	0.00515734	NA	Note=Exonuclease family protein
MD00G1200300	61.3201	3.98441	1.2536	3.17838	0.00148103	0.301254	Note=Histone superfamily protein
MD01G1027900	9.00068	-2.61843	0.819354	-3.19573	0.00139478	NA	Note=cysteine-rich RLK (RECEPTOR-like protein kinase) 26
MD01G1064900	209.773	3.52063	1.31703	2.67316	0.00751397	0.61446	Note=cytochrome P450
MD01G1071900	46.1049	2.02365	0.751373	2.69327	0.00707553	0.601248	Note=Late embryogenesis abundant protein
MD01G1074200	7.58951	2.76688	1.05085	2.633	0.00846338	NA	rfam_acc=RF00638
MD01G1080600	21.3127	1.71006	0.632803	2.70235	0.00688511	0.596016	Note=Cytochrome b561/ferric reductase transmembrane with DOMON related domain
MD01G1089800	15.1584	-1.88774	0.614299	-3.073	0.00211919	0.345618	Note=O-methyltransferase 1
MD01G1124600	49.8075	3.5184	1.35431	2.59794	0.0093785	0.66614	Note=Histone superfamily protein
MD01G1136000	29.2233	2.24607	0.76162	2.94907	0.00318732	0.416511	Note=FIZZY-related 3
MD01G1212900	38.7566	-2.30891	0.867063	-2.66291	0.00774684	0.61446	Note=chitinase A
MD01G1213300	400.709	-2.18737	0.654627	-3.3414	0.000833557	0.248232	Note=chitinase A
MD01G1238700	61.9136	-2.45818	0.612075	-4.01614	5.91588e-05	0.0971219	Note=GroES-like zinc-binding dehydrogenase family protein
MD02G1005600	42.1394	2.32706	0.662949	3.51017	0.000447819	0.200048	Note=Cellulose synthase family protein
MD02G1013300	26.2562	3.78884	1.19776	3.16328	0.00156002	0.305126
MD02G1062800	29.6908	7.26091	1.98862	3.65123	0.000260992	0.166841	Note=RHO-related protein from plants 9
MD02G1069500	13.8967	3.74943	1.01884	3.6801	0.000233144	0.161459	Note=Zinc finger C-x8-C-x5-C-x3-H type family protein
MD02G1087900	14.5413	5.17173	1.97276	2.62157	0.00875254	0.643686	Note=Duplicated homeodomain-like superfamily protein
MD02G1108100	62.0835	2.07054	0.569273	3.63717	0.00027565	0.171806	rfam_acc=RF00177
MD02G1119100	12.8845	5.06894	1.81374	2.79475	0.00519401	0.53955	Note=Cyclin B2
MD02G1125300	12.2898	2.87706	0.986916	2.9152	0.00355459	0.447462	Note=RING/U-box superfamily protein
MD02G1127900	22.6428	5.63958	1.79222	3.1467	0.00165127	0.311877	Note=Tetratricopeptide repeat (TPR)-like superfamily protein
MD02G1132500	56.8618	4.24198	1.30949	3.23941	0.00119777	0.274779	Note=Chalcone-flavanone isomerase family protein
MD02G1133600	6.51039	7.26133	2.09393	3.4678	0.000524741	NA	Note=fatty acid desaturase 5
MD02G1142300	41.1285	-1.54208	0.517683	-2.97881	0.00289375	0.397784	Note=cytochrome BC1 synthesis
MD02G1178500	33.7366	5.22936	1.52501	3.42906	0.000605677	0.212678	Note=end binding protein 1C
MD02G1185900	35.5133	3.00318	1.00099	3.00021	0.00269791	0.388633	Note=GRAS family transcription factor
MD02G1228800	38.3428	-3.92661	1.09823	-3.5754	0.000349699	0.185448	Note=nitrate transporter 1.5
MD02G1244800	206.309	-2.05959	0.686962	-2.99811	0.00271655	0.388633	Note=Transmembrane amino acid transporter family protein
MD02G1286300	4.43	-3.49183	1.33913	-2.60754	0.00911967	NA
MD02G1302900	94.9776	-1.85957	0.69347	-2.68154	0.00732846	0.606838	Note=NAD(P)-binding Rossmann-fold superfamily protein
MD02G1308000	54.0295	5.35798	1.85015	2.89597	0.00377989	0.455249	Note=topoisomerase II
MD03G1020400	38.6996	3.15305	1.18464	2.66162	0.00777664	0.61446	Note=Histone superfamily protein
MD03G1032600	8.34482	2.22826	0.847398	2.62953	0.00855033	NA	Note=Protein of unknown function
MD03G1065400	50.0786	2.23535	0.86246	2.59183	0.00954656	0.668554	Note=mitogen-activated protein kinase kinase kinase 14
MD03G1076400	48.5385	1.99025	0.682749	2.91506	0.00355621	0.447462	Note=Laccase/Diphenol oxidase family protein
MD03G1098600	37.7003	3.66516	1.41581	2.58874	0.00963281	0.670826	Note=beta glucosidase 13
MD03G1120000	23.2696	2.00261	0.72485	2.76279	0.00573102	0.555953	Note=Nucleotide/sugar transporter family protein
MD03G1141400	12.304	3.94839	1.47242	2.68157	0.00732786	0.606838	Note=Jojoba acyl CoA reductase-related male sterility protein
MD03G1170200	57.4453	3.55959	1.27579	2.7901	0.00526919	0.540385	Note=ubiquitin-conjugating enzyme19
MD03G1189700	15.9759	4.11768	1.52064	2.70786	0.00677177	0.591809	Note=Kinesin motor family protein
MD03G1212400	43.2278	1.64894	0.618277	2.667	0.00765322	0.61446	Note=galacturonosyltransferase 12
MD03G1217700	23.5468	2.72076	0.85976	3.16456	0.00155319	0.305126	Note=Protein of unknown function (DUF1223)
MD03G1228500	7.44207	6.13974	2.07846	2.95399	0.00313695	NA	Note=Dynamin related protein 5A
MD03G1229600	34.211	2.26809	0.785483	2.8875	0.00388311	0.458602	Note=early nodulin-like protein 1
MD03G1245500	1099.37	-2.13396	0.72767	-2.93259	0.00336152	0.431991
MD03G1256300	30.1201	2.33465	0.848836	2.75042	0.00595193	0.567464	Note=Protein of unknown function
MD03G1282900	230.563	-2.57191	0.718199	-3.58106	0.000342198	0.185448	Note=glutathione S-transferase 7
MD04G1028300	32.4241	7.77104	2.60222	2.98631	0.00282365	0.396046	Note=PHD finger protein
MD04G1064400	204.863	-1.90254	0.736674	-2.5826	0.00980587	0.675584	Note=osmotin 34
MD04G1101000	38.0201	-2.36542	0.592919	-3.98945	6.62257e-05	0.0971219	Note=Seven transmembrane MLO family protein
MD04G1110900	4.72753	5.35533	2.02931	2.63899	0.00831544	NA
MD04G1111000	15.198	2.97654	1.04387	2.85144	0.00435218	0.488758	Note=Protein of unknown function
MD04G1119500	18.6931	3.3814	1.23022	2.74861	0.00598485	0.567464	Note=ATP binding microtubule motor family protein
MD04G1129000	23.7601	4.47437	1.71704	2.60586	0.00916427	0.661358	Note=ATP binding microtubule motor family protein
MD04G1129800	86.6952	2.52947	0.805998	3.13831	0.00169924	0.316147	Note=expansin A4
MD04G1133500	32.8503	-2.12815	0.696083	-3.05733	0.00223321	0.351752	Note=receptor lectin kinase
MD04G1135300	19.0925	-1.89347	0.715362	-2.64687	0.00812418	0.625135	Note=NAD(P)-binding Rossmann-fold superfamily protein
MD04G1141100	50.9555	-2.41317	0.582459	-4.14307	3.4269e-05	0.0776691	Note=O-methyltransferase 1
MD04G1142300	320.553	-3.54274	0.706774	-5.01254	5.37149e-07	0.00368872	Note=laccase 7
MD04G1147900	18.5822	4.48327	1.21079	3.70275	0.000213273	0.161303	Note=HXXXD-type acyl-transferase family protein
MD04G1166300	18.7947	4.45787	1.53727	2.89987	0.00373322	0.454014	Note=inflorescence meristem receptor-like kinase 2
MD04G1168600	335.105	2.02637	0.603722	3.35646	0.000789475	0.241564	Note=Nuclear transport factor 2 (NTF2) family protein
MD04G1176300	299.456	1.73846	0.601759	2.88896	0.00386519	0.458602	Note=Glycosyl hydrolase superfamily protein
MD04G1187700	72.0697	2.46117	0.755082	3.25947	0.0011162	0.274779	Note=S-adenosylmethionine synthetase 2
MD04G1213800	70.6739	-1.65509	0.608715	-2.71898	0.0065483	0.585146	Note=dehydroquinate dehydratase
MD04G1222400	358.857	-1.56591	0.58654	-2.66974	0.00759104	0.61446	Note=Protein of unknown function
MD04G1223900	23.5265	-2.32271	0.756771	-3.06924	0.00214604	0.345618	Note=calmodulin-like 11
MD04G1225400	825.132	-2.54016	0.757195	-3.3547	0.000794521	0.241564	Note=pathogenesis-related 4
MD04G1244300	188.55	1.98291	0.612692	3.23639	0.0012105	0.274779	Note=ROP-interactive CRIB motif-containing protein 4
MD05G1006800	44.8811	-1.66419	0.632584	-2.63078	0.00851887	0.633982	Note=Toll-Interleukin-Resistance (TIR) domain-containing protein
MD05G1014900	8.28801	4.82993	1.69585	2.84809	0.00439823	NA	Note=tracheary element differentiation-related 6
MD05G1064700	71.192	3.95293	1.27952	3.08939	0.00200569	0.344854	Note=syntaxin of plants 112
MD05G1081100	305.259	-1.60674	0.623284	-2.57785	0.00994163	0.675584	Note=alpha-amylase-like
MD05G1102500	5.73404	6.17155	2.34695	2.62961	0.00854833	NA	Note=Protein of unknown function
MD05G1106800	4041.11	3.21437	0.965733	3.32842	0.000873392	0.248232	Note=Tubulin/FtsZ family protein
MD05G1110500	181.29	-1.96328	0.618355	-3.175	0.00149836	0.301254	Note=D-aminoacid aminotransferase-like PLP-dependent enzymes superfamily protein
MD05G1122000	61.1971	-1.73969	0.612316	-2.84116	0.00449496	0.495858	Note=SBP (S-ribonuclease binding protein) family protein
MD05G1127900	109.51	-2.15843	0.413134	-5.22452	1.74609e-07	0.00217658	Note=O-methyltransferase family protein
MD05G1134100	34.3528	4.77948	1.61432	2.96068	0.00306957	0.407089	Note=CYCLIN B2
MD05G1141100	185.379	2.45748	0.79912	3.07523	0.00210338	0.345618	Note=xylem cysteine peptidase 1
MD05G1168300	5.01356	4.95862	1.67663	2.95749	0.00310154	NA
MD05G1181500	4783.47	4.29843	1.58474	2.7124	0.00667987	0.591809
MD05G1189700	65.3831	2.14341	0.550862	3.89101	9.98268e-05	0.120498	Note=cellulose synthase A4
MD05G1240400	186.865	1.78585	0.617133	2.89378	0.00380631	0.456227	Note=DNA glycosylase superfamily protein
MD05G1265900	278.863	3.85268	1.39658	2.75865	0.00580405	0.55869	Note=Sec14p-like phosphatidylinositol transfer family protein
MD05G1266200	15.3927	-3.0039	1.07856	-2.7851	0.0053512	0.544533	Note=FAD-binding Berberine family protein
MD05G1290300	24.1018	-1.62188	0.54985	-2.94968	0.00318101	0.416511	Note=WRKY DNA-binding protein 28
MD05G1308500	20.5055	4.54142	1.6273	2.79077	0.00525829	0.540385	Note=Histone superfamily protein
MD05G1313700	24.3199	-1.82523	0.670262	-2.72316	0.00646602	0.583278	Note=heat shock transcription factor B2A
MD05G1334200	815.433	-2.18508	0.412372	-5.2988	1.16566e-07	0.00217658	Note=Quinone reductase family protein
MD05G1336300	71.4816	3.61987	1.1811	3.06484	0.00217788	0.348056	Note=kinesin 1
MD05G1338000	4.95269	5.98238	2.0451	2.92523	0.00344203	NA	Note=Pollen Ole e 1 allergen and extensin family protein
MD06G1003600	9.86517	-2.6082	0.993937	-2.62411	0.00868754	NA	Note=NAD(P)-binding Rossmann-fold superfamily protein
MD06G1003700	438.813	-2.21256	0.635184	-3.48333	0.000495213	0.200048	Note=NAD(P)-binding Rossmann-fold superfamily protein
MD06G1015900	8.22707	5.65626	2.01852	2.80217	0.00507596	NA
MD06G1058600	103.552	5.17974	1.53849	3.36677	0.000760548	0.240015	Note=Pectin lyase-like superfamily protein
MD06G1103000	189.414	4.81505	1.55088	3.10472	0.00190457	0.334385	Note=HMG (high mobility group) box protein
MD06G1109400	12.4704	3.13111	1.04967	2.98295	0.00285485	0.396046	Note=Protein with RING/U-box and TRAF-like domains
MD06G1110100	13.8645	3.48786	1.25766	2.77329	0.00554934	0.551618	Note=Protein of unknown function
MD06G1130400	99.6421	-1.71657	0.562219	-3.05321	0.00226409	0.352788	Note=Integrase-type DNA-binding superfamily protein
MD06G1138000	15.8703	2.49371	0.958047	2.60291	0.00924353	0.661507	Note=HVA22 homologue D
MD06G1184200	15.0076	-2.21021	0.670829	-3.29474	0.000985123	0.261278	Note=structural molecules
MD06G1189400	181.015	3.8751	1.08281	3.57873	0.000345272	0.185448	Note=Protein of unknown function
MD06G1195000	27955.3	1.51147	0.545754	2.76952	0.00561398	0.55321	Note=light-harvesting chlorophyll-protein complex I subunit A4
MD06G1200200	7.39634	2.98041	1.14047	2.61332	0.00896661	NA	Note=UDP-glucose 6-dehydrogenase family protein
MD06G1203800	102.226	2.17868	0.531552	4.09871	4.15464e-05	0.0863162	Note=COBRA-like extracellular glycosyl-phosphatidyl inositol-anchored protein family
MD07G1008000	8.36786	3.45493	1.31983	2.61771	0.00885233	NA	Note=HXXXD-type acyl-transferase family protein
MD07G1017700	92.1824	4.25601	1.55908	2.72983	0.00633676	0.579756	Note=topoisomerase II
MD07G1043200	5.41751	6.0052	1.99417	3.01138	0.00260067	NA	Note=microtubule-associated protein 65-5
MD07G1114900	53.7816	1.62572	0.486718	3.34017	0.000837272	0.248232	rfam_acc=RF02541
MD07G1150600	13.1545	5.2883	1.63282	3.23875	0.00120055	0.274779	Note=Eukaryotic aspartyl protease family protein
MD07G1200700	36.1887	4.14203	1.27677	3.24415	0.001178	0.274779	Note=FIZZY-related 3
MD07G1201300	60.9613	1.74523	0.574881	3.03581	0.00239893	0.364681
MD07G1208900	19.1262	-2.34685	0.754042	-3.11236	0.00185595	0.328161	Note=UDP-Glycosyltransferase superfamily protein
MD07G1228100	27.3171	7.86126	2.31606	3.39424	0.000688205	0.225123	Note=inflorescence meristem receptor-like kinase 2
MD07G1239800	17.6369	-2.06687	0.545243	-3.79074	0.0001502	0.1403	Note=Bifunctional inhibitor/lipid-transfer protein/seed storage 2S albumin superfamily protein
MD07G1251900	19.2598	2.80424	0.867934	3.23093	0.00123386	0.274779	Note=Leucine-rich repeat protein kinase family protein
MD07G1262100	25.9091	-1.70761	0.563307	-3.03141	0.00243417	0.36558	Note=GroES-like zinc-binding alcohol dehydrogenase family protein
MD07G1262300	17.0236	-2.79128	0.794512	-3.5132	0.000442742	0.200048	Note=GroES-like zinc-binding alcohol dehydrogenase family protein
MD07G1281400	9.56036	2.51587	0.946626	2.65772	0.00786714	NA	Note=Late embryogenesis abundant (LEA) hydroxyproline-rich glycoprotein family
MD07G1291800	15.3511	1.55533	0.592602	2.62457	0.00867581	0.64183	Note=RNA-directed DNA polymerase (reverse transcriptase)
MD07G1306000	18.3117	3.80095	1.4139	2.68828	0.00718213	0.604045	Note=Protein of unknown function
MD08G1014400	46.4383	-1.77781	0.607592	-2.92599	0.00343366	0.438998	Note=Putative lysine decarboxylase family protein
MD08G1035200	26.9316	2.18722	0.667781	3.27535	0.00105531	0.271237	Note=Protein of unknown function
MD08G1051200	37.3774	3.64377	1.01573	3.58734	0.000334063	0.185448	Note=Peroxidase superfamily protein
MD08G1056100	67.4741	6.88271	1.72146	3.99818	6.38319e-05	0.0971219	Note=early nodulin-like protein 15
MD08G1064300	54.3906	5.47419	1.79131	3.05597	0.00224333	0.351752	Note=IQ-domain 6
MD08G1076900	22.4652	2.37655	0.89108	2.66704	0.0076522	0.61446	Note=Cellulose-synthase-like C12
MD08G1101700	147.401	-2.01739	0.478972	-4.21191	2.53215e-05	0.0723339	Note=alpha-amylase-like
MD08G1137300	5.94269	4.6616	1.64103	2.84066	0.00450199	NA	Note=cyclin a2
MD08G1162200	132.771	1.54789	0.590371	2.6219	0.00874417	0.643686	Note=Pheophorbide a oxygenase family protein with Rieske [2Fe-2S] domain
MD08G1168600	76.3239	3.03781	1.10743	2.74311	0.0060861	0.567464	Note=flavonol synthase 1
MD08G1182600	12.5689	5.03652	1.75273	2.87352	0.0040592	0.468518
MD08G1195600	270.719	-1.56703	0.497315	-3.15099	0.00162721	0.309679	Note=Plant invertase/pectin methylesterase inhibitor superfamily
MD08G1227900	20.6304	8.11864	2.6389	3.07653	0.00209427	0.345618	Note=GNS1/SUR4 membrane protein family
MD09G1049500	1550.23	4.38057	1.60571	2.72812	0.00636963	0.579756	Note=tubulin alpha-2 chain
MD09G1063100	6.41694	5.72941	2.03843	2.8107	0.00494344	NA	Note=TPX2 (targeting protein for Xklp2) protein family
MD09G1066800	43.8848	4.14863	1.33032	3.11852	0.00181761	0.328161	Note=hydroxyproline-rich glycoprotein family protein
MD09G1096400	16.2388	2.10166	0.747689	2.81088	0.00494068	0.524153	Note=Protein of unknown function
MD09G1111700	34.446	-1.66059	0.484228	-3.42935	0.000605024	0.212678	Note=RNAse II-like 1
MD09G1118500	7.37399	6.06666	2.1319	2.84567	0.00443188	NA	Note=Calcium-binding EF-hand family protein
MD09G1118600	45.5864	5.99124	2.2532	2.65899	0.00783756	0.61446	Note=Glycine-rich protein family
MD09G1139900	28.5329	2.96609	0.958713	3.09382	0.00197595	0.3421	Note=Pectin lyase-like superfamily protein
MD09G1145800	28.4513	1.70037	0.632928	2.68652	0.00722014	0.604045	Note=tetratricopeptide repeat (TPR)-containing protein
MD09G1146900	19.0845	2.89171	1.09891	2.63144	0.0085023	0.633982	Note=Protein of unknown function
MD09G1157900	8.1084	3.67749	1.41519	2.59858	0.00936109	NA	Note=D-3-phosphoglycerate dehydrogenase
MD09G1204300	452.758	-2.70066	0.732379	-3.68752	0.00022645	0.161303	Note=ABC-2 and Plant PDR ABC-type transporter family protein
MD09G1228600	11.3562	5.16436	1.96064	2.63402	0.00843808	0.633982	Note=tubby like protein 8
MD09G1243000	68.2845	-4.44897	1.17753	-3.77823	0.000157945	0.140633	Note=beta glucosidase 15
MD09G1243900	30.4122	5.74428	1.8268	3.14445	0.001664	0.311918	Note=targeting protein for XKLP2
MD09G1256000	232.82	-3.77893	1.37799	-2.74235	0.00610005	0.567464	Note=Pathogenesis-related thaumatin superfamily protein
MD09G1256300	365.306	-3.81128	1.40263	-2.71724	0.00658282	0.58613	Note=Pathogenesis-related thaumatin superfamily protein
MD09G1283100	12.8114	-3.0113	1.0763	-2.79783	0.00514476	0.53955	Note=AMP-dependent synthetase and ligase family protein
MD09G1285800	50.5384	2.14138	0.630045	3.39877	0.000676892	0.225123	Note=Eukaryotic aspartyl protease family protein
MD10G1035800	702.648	-2.12018	0.772999	-2.7428	0.00609186	0.567464	Note=Pyridoxal phosphate (PLP)-dependent transferases superfamily protein
MD10G1054400	17.8339	3.96297	1.475	2.68675	0.00721504	0.604045	Note=basic helix-loop-helix (bHLH) DNA-binding superfamily protein
MD10G1108100	9.7054	3.09586	0.815324	3.79709	0.000146406	NA	Note=Protein of unknown function
MD10G1125200	128.445	3.96383	1.37604	2.88061	0.0039691	0.460409	Note=plasma membrane intrinsic protein 3
MD10G1178600	45.1796	3.4961	1.33541	2.61799	0.00884501	0.646671	Note=Protein of unknown function
MD10G1194000	17.9422	1.52905	0.570433	2.68052	0.0073509	0.606838	Note=cationic amino acid transporter 8
MD10G1239200	73.9985	6.11405	1.75667	3.48049	0.000500503	0.200048	Note=Protein of unknown function
MD10G1276500	107.651	1.55593	0.504171	3.08612	0.0020279	0.345618	Note=cellulose synthase family protein
MD10G1287500	165.12	3.74197	1.35509	2.76142	0.00575503	0.556118	Note=Histone superfamily protein
MD10G1299400	566.441	-2.20992	0.506617	-4.36211	1.28815e-05	0.053525	Note=Polyphenol oxidase
MD10G1319300	20.5336	3.75233	1.15039	3.26179	0.0011071	0.274779	Note=binding
MD10G1329000	23.489	4.32132	1.60425	2.69367	0.00706712	0.601248	Note=EPS15 homology domain 2
MD10G1332400	1281.86	2.02613	0.635813	3.18668	0.00143914	0.298994
MD10G1342500	66.8087	3.428	1.17891	2.90777	0.00364013	0.447462	Note=Family of unknown function (DUF566)
MD11G1012400	6.64801	2.93677	0.97282	3.01882	0.00253762	NA	Note=Disease resistance-responsive (dirigent-like protein) family protein
MD11G1026900	41.8551	4.92	1.4234	3.45652	0.000547204	0.205847	Note=Histone superfamily protein
MD11G1027000	15.8072	3.64083	1.39746	2.60533	0.00917853	0.661358	Note=Cyclin B1
MD11G1027500	51.1937	-2.27439	0.829016	-2.74348	0.00607918	0.567464	Note=beta glucosidase 17
MD11G1027600	40.4975	3.90768	1.34577	2.90368	0.0036881	0.450726	Note=Histone superfamily protein
MD11G1067400	44.8146	1.63044	0.490327	3.32521	0.00088351	0.248232	Note=BCL-2-associated athanogene 4
MD11G1069200	24.5541	2.58529	0.553356	4.67202	2.98249e-06	0.0148713	Note=potassium transporter 1
MD11G1071600	2.82851	5.7148	2.16489	2.63976	0.00829638	NA	Note=2-oxoglutarate (2OG) and Fe(II)-dependent oxygenase superfamily protein
MD11G1091000	71.2371	1.7922	0.575354	3.11496	0.00183971	0.328161	Note=maternal effect embryo arrest 60
MD11G1116500	7.58462	3.60996	1.31935	2.73617	0.00621596	NA	Note=3-ketoacyl-CoA synthase 12
MD11G1138100	30.811	2.09041	0.67138	3.1136	0.00184821	0.328161	Note=Nucleotide/sugar transporter family protein
MD11G1157200	36.8349	-2.71205	0.799466	-3.39232	0.000693035	0.225123	Note=cytochrome P450
MD11G1159100	177.322	-1.78359	0.639353	-2.78968	0.00527599	0.540385	Note=pleiotropic drug resistance 6
MD11G1176500	19.6058	3.69391	1.33346	2.77017	0.00560264	0.55321	Note=P-loop containing nucleoside triphosphate hydrolases superfamily protein
MD11G1189000	967.034	-3.08689	0.738301	-4.18107	2.90136e-05	0.0723339	Note=Glycosyl hydrolase superfamily protein
MD11G1196500	3.71858	4.84365	1.75392	2.76162	0.00575159	NA	Note=myb domain protein 83
MD11G1200000	7.22718	6.48371	2.29802	2.82143	0.00478099	NA
MD11G1220400	27.369	-1.53273	0.575226	-2.66456	0.00770882	0.61446	Note=Cytochrome P450 superfamily protein
MD11G1220600	36.156	-1.73048	0.650421	-2.66056	0.00780119	0.61446	Note=Cytochrome P450 superfamily protein
MD11G1242400	35.2756	2.79203	1.05892	2.63668	0.00837206	0.633982	Note=xylem cysteine peptidase 1
MD11G1262100	179.846	-2.31577	0.64515	-3.58951	0.000331297	0.185448	Note=D-mannose binding lectin protein with Apple-like carbohydrate-binding domain
MD11G1270900	11.579	5.04425	1.84994	2.72671	0.00639693	0.579934	Note=Protein of unknown function
MD11G1272400	36.8557	-3.13009	0.939458	-3.33181	0.000862838	0.248232	Note=senescence-related gene 1
MD11G1273700	24.4456	3.17952	1.09007	2.9168	0.00353639	0.447462	Note=Carbohydrate-binding X8 domain superfamily protein
MD11G1287900	2730.88	-2.91408	0.848006	-3.43639	0.000589519	0.212678	Note=Eukaryotic aspartyl protease family protein
MD11G1308100	1546.8	-1.71079	0.44151	-3.87485	0.00010669	0.120498	Note=Protein of unknown function
MD11G1315900	26.9364	2.68404	0.669579	4.00855	6.10917e-05	0.0971219	Note=beta-xylosidase 2
MD12G1000200	111.234	4.80053	1.49185	3.21783	0.00129163	0.280013	Note=syntaxin of plants 111
MD12G1012200	6.11818	5.07608	1.89532	2.67822	0.00740143	NA	Note=C2 calcium/lipid-binding plant phosphoribosyltransferase family protein
MD12G1028000	31.3424	4.30774	1.32871	3.24204	0.00118676	0.274779	Note=P-loop containing nucleoside triphosphate hydrolases superfamily protein
MD12G1042500	159.172	1.53343	0.415343	3.69196	0.00022253	0.161303
MD12G1057100	8.66853	7.63768	2.12171	3.59978	0.000318491	NA	Note=Protein of unknown function
MD12G1062400	20.3936	6.84323	1.86442	3.67044	0.000242132	0.163151	Note=uv-b-insensitive 4
MD12G1089500	32.0171	-3.22648	1.11651	-2.88978	0.00385516	0.458602	Note=Glycosyl hydrolase superfamily protein
MD12G1093900	153.854	5.01356	1.55132	3.23181	0.00123009	0.274779	Note=Cyclin family protein
MD12G1119800	6030.4	3.76501	0.988488	3.80886	0.000139611	0.1403	Note=conserved peptide upstream open reading frame 47
MD12G1120800	39.7438	-1.81241	0.596744	-3.03717	0.00238813	0.364681	Note=Seven transmembrane MLO family protein
MD12G1132300	6.9611	3.54699	1.11198	3.18978	0.0014238	NA	Note=Protein of unknown function
MD12G1144300	156.228	2.57956	0.810217	3.18378	0.00145364	0.29951	Note=laccase 17
MD12G1148200	3.33349	5.17935	1.83062	2.82928	0.00466524	NA
MD12G1148500	8.10725	-2.19749	0.830495	-2.646	0.00814493	NA	Note=NAD(P)-binding Rossmann-fold superfamily protein
MD12G1148900	36.2711	-1.57109	0.603733	-2.6023	0.0092602	0.661507
MD12G1150400	30.9459	1.80412	0.484875	3.7208	0.000198589	0.159711	Note=NAD(P)-linked oxidoreductase superfamily protein
MD12G1158100	160.663	3.36551	1.05593	3.18724	0.00143638	0.298994	Note=tubulin beta chain 3
MD12G1159300	11.5994	4.08899	1.40637	2.90749	0.00364345	0.447462	Note=Reticulon family protein
MD12G1165500	109.895	1.8271	0.637899	2.86424	0.00418012	0.475866	Note=RING/U-box superfamily protein
MD12G1179000	11.4513	2.52455	0.958762	2.63314	0.00846006	0.633982	Note=TRICHOME BIREFRINGENCE-LIKE 34
MD12G1180800	9.38574	2.6142	0.933777	2.7996	0.00511658	NA	Note=methyltransferases
MD12G1182900	55.373	-1.81258	0.610291	-2.97003	0.0029777	0.401281	Note=Protein of unknown function (DUF567)
MD12G1185500	10.4847	6.34465	2.28798	2.77304	0.00555357	0.551618
MD12G1204600	59.2497	2.24113	0.747108	2.99975	0.00270204	0.388633	Note=basic helix-loop-helix (bHLH) DNA-binding superfamily protein
MD12G1219500	20.0323	4.98706	1.81727	2.74427	0.00606465	0.567464	Note=cyclin family
MD12G1231900	3.0954	6.39812	2.36041	2.71059	0.00671629	NA	Note=copper/zinc superoxide dismutase 1
MD12G1261500	113.335	5.95375	1.57179	3.78787	0.000151943	0.1403	Note=Protein of unknown function
MD13G1002100	2.67351	5.92984	2.20974	2.6835	0.00728555	NA	Note=Eukaryotic aspartyl protease family protein
MD13G1007700	31.9071	3.18399	1.18865	2.67866	0.00739173	0.608195	Note=cell elongation protein / DWARF1 / DIMINUTO (DIM)
MD13G1013800	122.69	1.89777	0.608878	3.11683	0.00182805	0.328161	Note=Bifunctional inhibitor/lipid-transfer protein/seed storage 2S albumin superfamily protein
MD13G1046900	18.2744	3.83835	1.332	2.88164	0.00395612	0.460409	Note=NAD(P)-binding Rossmann-fold superfamily protein
MD13G1082100	260.648	-1.51094	0.436598	-3.46071	0.000538762	0.205847	Note=Glutathione S-transferase family protein
MD13G1090800	145.004	-1.70715	0.528398	-3.23081	0.00123442	0.274779	Note=aldehyde dehydrogenase 2B7
MD13G1093000	7.1218	2.62061	0.950324	2.7576	0.00582269	NA	Note=Protein of unknown function
MD13G1099500	34.3069	4.90359	1.66723	2.94116	0.00326989	0.424592	Note=Protein phosphatase 2C family protein
MD13G1117900	7.15148	4.41798	1.54965	2.85095	0.00435889	NA	Note=caffeoyl-CoA 3-O-methyltransferase
MD13G1122100	125.396	-2.48774	0.898784	-2.76789	0.00564198	0.553427	Note=WRKY DNA-binding protein 75
MD13G1130100	21.1397	4.51631	1.42476	3.16987	0.00152505	0.304167	Note=SU(VAR)3-9 homolog 4
MD13G1131300	53.8011	2.83308	0.718202	3.94468	7.9905e-05	0.110673	Note=Exostosin family protein
MD13G1134600	53.5005	2.20278	0.843475	2.61155	0.00901315	0.655122	Note=xyloglucan endotransglucosylase/hydrolase 5
MD13G1147700	33.6452	-1.94996	0.607539	-3.2096	0.0013292	0.285674	Note=galactinol synthase 2
MD13G1150700	53.5162	-1.5955	0.456397	-3.49586	0.00047253	0.200048	Note=WRKY DNA-binding protein 48
MD13G1161200	538.452	-2.07827	0.601047	-3.45776	0.000544689	0.205847	Note=MLP-like protein 423
MD13G1168600	24.6157	2.88457	0.978247	2.94872	0.00319095	0.416511	Note=xylosyltransferase 1
MD13G1183200	3.76242	4.85044	1.82273	2.66108	0.00778902	NA	Note=Protein of unknown function
MD13G1186500	46.1319	3.95706	1.38687	2.85322	0.00432786	0.488225	Note=NPK1-related protein kinase 3
MD13G1195800	1.71391	5.49281	1.9643	2.79631	0.00516895	NA	Note=pinoresinol reductase 1
MD13G1208300	842.329	-1.70547	0.502877	-3.39143	0.000695299	0.225123	Note=Serine protease inhibitor
MD13G1208400	682.342	-1.81924	0.645931	-2.81646	0.00485556	0.517325	Note=Serine protease inhibitor
MD13G1208500	266.132	-2.82029	0.77062	-3.65977	0.000252446	0.165624	Note=Serine protease inhibitor
MD13G1227300	13.8086	4.66182	1.8058	2.58158	0.00983481	0.675584	Note=proliferating cell nuclear antigen 2
MD14G1036900	19.6634	2.25363	0.819638	2.74954	0.0059679	0.567464	Note=Double Clp-N motif-containing P-loop nucleoside triphosphate hydrolases superfamily protein
MD14G1041100	43.211	-2.3749	0.776471	-3.05858	0.00222386	0.351752	Note=TatD related DNase
MD14G1057700	15.0449	2.84895	1.0898	2.61418	0.00894407	0.652002	Note=Protein of unknown function
MD14G1062500	8.2374	-2.785	1.06336	-2.61905	0.00881744	NA	Note=polygalacturonase inhibiting protein 1
MD14G1063100	8.74227	5.78727	2.16591	2.67198	0.00754049	NA	Note=uv-b-insensitive 4
MD14G1080100	38.1796	-2.70648	0.826072	-3.27632	0.00105169	0.271237	Note=beta-1
MD14G1099800	26.6455	3.56534	1.33548	2.66971	0.00759166	0.61446	Note=binding
MD14G1153300	12.8843	2.74746	0.89527	3.06886	0.00214876	0.345618	Note=Protein of unknown function
MD14G1160800	38.8805	-2.93336	0.864704	-3.39232	0.00069303	0.225123	Note=Chalcone and stilbene synthase family protein
MD14G1174000	4.91555	-3.3963	1.29592	-2.62076	0.00877342	NA
MD14G1174100	33.015	-2.10703	0.697166	-3.02228	0.00250879	0.373797
MD14G1229600	7.57956	3.66626	1.28071	2.86268	0.00420074	NA	Note=cytochrome P450
MD14G1243400	62.4502	-1.82824	0.50699	-3.60606	0.000310886	0.185448	Note=Homeodomain-like superfamily protein
MD15G1005100	103.504	2.87544	1.01788	2.82493	0.00472906	0.50819
MD15G1008100	93.8188	-1.66929	0.44842	-3.72261	0.000197176	0.159711	Note=cinnamyl alcohol dehydrogenase 9
MD15G1017600	33.7391	3.35047	1.29871	2.57985	0.00988433	0.675584	Note=glycine-rich protein
MD15G1027000	4.07479	5.60722	2.02053	2.77513	0.00551804	NA	Note=RAD-like 1
MD15G1028200	93.4972	-1.78911	0.63131	-2.83397	0.00459741	0.500515	Note=cytochrome P450
MD15G1028700	93.4114	-2.59901	0.863347	-3.01038	0.00260918	0.382643	Note=cytochrome P450
MD15G1040900	100.536	5.17598	1.59334	3.24851	0.00116011	0.274779	Note=early nodulin-like protein 15
MD15G1051000	40.8744	-1.59551	0.519376	-3.07197	0.00212649	0.345618	Note=myb domain protein 3
MD15G1062600	111.315	1.98874	0.738913	2.69144	0.00711436	0.601248	Note=glycosyl hydrolase family 10 protein / carbohydrate-binding domain-containing protein
MD15G1073900	256.38	2.12144	0.628222	3.37689	0.000733113	0.234324	Note=Gibberellin-regulated family protein
MD15G1083300	18.8662	5.78817	2.09199	2.76682	0.00566058	0.553427	Note=Vacuolar import/degradation
MD15G1092500	20.8006	1.98545	0.682714	2.90817	0.00363546	0.447462	Note=GATA transcription factor 12
MD15G1099400	12.3725	5.93342	2.175	2.72801	0.00637171	0.579756	Note=Protein of unknown function (DUF630 and DUF632)
MD15G1121500	63.1087	2.74023	1.00696	2.7213	0.00650263	0.583278	Note=Ran BP2/NZF zinc finger-like superfamily protein
MD15G1129700	4.11773	5.424	2.08998	2.59524	0.00945255	NA	Note=Protein of unknown function
MD15G1131700	135.274	-3.31009	1.00362	-3.29816	0.000973221	0.260897	Note=Chalcone and stilbene synthase family protein
MD15G1132100	49.8218	-3.26456	1.0855	-3.00743	0.00263469	0.384126	Note=Chalcone and stilbene synthase family protein
MD15G1133500	437.292	1.54359	0.584457	2.64107	0.00826452	0.631097	Note=Protein kinase protein with adenine nucleotide alpha hydrolases-like domain
MD15G1156100	13.1951	-2.59984	0.644683	-4.03275	5.51285e-05	0.0971219	Note=Glycosyl hydrolase family protein with chitinase insertion domain
MD15G1160100	13.7497	5.28309	1.9619	2.69285	0.0070844	0.601248
MD15G1201300	66.8181	1.66503	0.645681	2.57873	0.00991648	0.675584	Note=CCCH-type zinc finger family protein
MD15G1217200	49.5452	5.08291	1.59996	3.1769	0.00148857	0.301254	Note=Putative membrane lipoprotein
MD15G1227100	30.5849	1.53367	0.579751	2.6454	0.00815956	0.625926	Note=microspore-specific promoter 2
MD15G1234400	9116.46	-2.01732	0.565084	-3.56995	0.000357045	0.185448	Note=basic chitinase
MD15G1237100	50.3207	2.85747	0.954448	2.99384	0.00275488	0.390239	Note=phospholipase D delta
MD15G1241500	53.6743	3.14061	0.902628	3.47941	0.000502522	0.200048	Note=F-box family protein
MD15G1243100	24.675	8.23956	2.35706	3.49569	0.000472834	0.200048	Note=Tetratricopeptide repeat (TPR)-like superfamily protein
MD15G1275000	40.3407	3.20847	1.19639	2.68179	0.00732297	0.606838	Note=Zinc-finger domain of monoamine-oxidase A repressor R1
MD15G1294600	6.3582	2.82387	1.01439	2.78381	0.00537253	NA	Note=GRAS family transcription factor
MD15G1310700	140.942	-1.52046	0.480843	-3.16206	0.00156657	0.305126	Note=Protein kinase superfamily protein
MD15G1344200	31.0817	5.28247	1.88954	2.79563	0.00517981	0.53955	Note=Cyclin A1
MD15G1384300	42.6115	1.57435	0.593566	2.65235	0.00799327	0.618882	Note=basic helix-loop-helix (bHLH) DNA-binding superfamily protein
MD15G1388700	24.2038	4.20604	1.35721	3.09903	0.00194155	0.338495	Note=Di-glucose binding protein with Kinesin motor domain
MD15G1404800	31.1784	2.49925	0.872523	2.86439	0.00417811	0.475866	Note=CRINKLY4 related 4
MD15G1415400	17.6589	4.24814	1.55094	2.73907	0.00616132	0.570291	Note=thioredoxin O1
MD15G1418100	17.9145	3.10729	1.16247	2.673	0.00751758	0.61446	Note=plantacyanin
MD15G1419000	10.8864	2.60236	0.976711	2.66442	0.00771219	0.61446	Note=homolog of separase
MD16G1023300	25.6104	1.92766	0.671445	2.87091	0.00409286	0.470226	Note=GRAS family transcription factor family protein
MD16G1043800	72.9004	1.75871	0.676214	2.60082	0.00930004	0.662455	Note=Protein of unknown function
MD16G1050100	21.5595	-1.9945	0.602995	-3.30766	0.000940786	0.257744	Note=nudix hydrolase 1
MD16G1092400	30.9934	5.77251	1.74706	3.30412	0.00095275	0.258185	Note=Plant protein of unknown function (DUF936)
MD16G1118300	7.18112	3.55571	1.26978	2.80026	0.00510618	NA	Note=microtubule-associated protein 65-8
MD16G1141600	37.0746	1.66892	0.6463	2.58227	0.00981524	0.675584	Note=Exostosin family protein
MD16G1151000	30.7697	-1.89394	0.584313	-3.24131	0.00118982	0.274779	Note=WRKY DNA-binding protein 48
MD16G1158100	218.546	1.59131	0.318652	4.99386	5.91829e-07	0.00368872	Note=chitinase-like protein 2
MD16G1160300	1121.44	-2.17813	0.751926	-2.89674	0.0037706	0.455249	Note=MLP-like protein 423
MD16G1160400	44.8867	-2.83124	0.819799	-3.45358	0.000553197	0.205847	Note=MLP-like protein 423
MD16G1168400	127.212	3.7251	1.43786	2.59073	0.00957738	0.668833	Note=ARM repeat superfamily protein
MD16G1174700	77.0574	-2.64293	0.621019	-4.2558	2.08303e-05	0.0723339	Note=Uncharacterised protein family (UPF0497)
MD16G1179400	93.9573	-2.72417	0.820222	-3.32126	0.000896107	0.248232	Note=pyruvate orthophosphate dikinase
MD16G1189800	183.286	1.90151	0.669016	2.84225	0.00447967	0.495858	Note=Cupredoxin superfamily protein
MD16G1189900	1378.31	-1.72911	0.446762	-3.87031	0.000108698	0.120498	Note=Major facilitator superfamily protein
MD17G1013700	41.0495	3.07177	0.781553	3.93034	8.48252e-05	0.111304	Note=Cupredoxin superfamily protein
MD17G1029300	9.65358	3.70217	1.10007	3.36538	0.000764389	NA	Note=LOB domain-containing protein 25
MD17G1030100	63.1837	-2.28194	0.777392	-2.93538	0.00333138	0.430335	Note=Raffinose synthase family protein
MD17G1034800	4544.66	-2.03251	0.571407	-3.55704	0.000375062	0.19083	Note=formate dehydrogenase
MD17G1049300	32.5061	4.67637	1.56658	2.98507	0.00283513	0.396046	Note=basic helix-loop-helix (bHLH) DNA-binding family protein
MD17G1057000	25.5222	3.0624	1.13022	2.70956	0.00673717	0.591809	Note=TPX2 (targeting protein for Xklp2) protein family
MD17G1084500	22.4719	2.16591	0.671411	3.22591	0.00125573	0.277049	Note=Protein of unknown function
MD17G1101500	12.8627	2.63149	1.00247	2.62501	0.00866476	0.64183	Note=ERD (early-responsive to dehydration stress) family protein
MD17G1108000	58.3872	2.07953	0.639043	3.25414	0.00113738	0.274779	Note=Protein of unknown function
MD17G1111800	5.82175	3.02446	1.16942	2.58629	0.00970142	NA	Note=Auxin-responsive family protein
MD17G1123700	66.6305	1.5464	0.503877	3.06901	0.00214768	0.345618	Note=Endomembrane protein 70 protein family
MD17G1127400	14.3961	2.53832	0.723571	3.50805	0.000451409	0.200048	Note=NAD(P)-binding Rossmann-fold superfamily protein
MD17G1130800	16.6728	5.15953	1.79119	2.8805	0.00397047	0.460409	Note=Leucine-rich repeat (LRR) family protein
MD17G1142500	6.52445	6.54478	2.4488	2.67265	0.00752555	NA	Note=receptor like protein 29
MD17G1149100	23.479	1.97089	0.586608	3.3598	0.000779991	0.241564	Note=Plant protein of unknown function (DUF936)
MD17G1185000	16.6608	2.43574	0.899272	2.70857	0.00675743	0.591809	Note=Protein of unknown function
MD17G1212400	7.40308	6.88154	2.28964	3.00551	0.00265135	NA	Note=Leucine-rich repeat (LRR) family protein
MD17G1245500	6.32218	3.0823	1.19251	2.58472	0.00974567	NA	Note=Protein of unknown function
MD17G1246300	4.63167	6.61722	2.50517	2.64143	0.00825576	NA	Note=camelliol C synthase 1
MD17G1268900	36.1799	2.66525	1.02693	2.59537	0.00944898	0.667344	Note=ARM repeat superfamily protein
MD17G1285300	12.3115	6.35156	2.0891	3.04033	0.00236317	0.36368	Note=DHHC-type zinc finger family protein

## Sheet: DEGs RAC-4_Ctl-Trt Time1
Supporting File S2. The number of differentially expressed (DE) genes between control and fire blight treated samples within high root area class (RAC-4) at 4 dai. The DE genes were defined using p-value < 0.01 and log2Fold change threshold of 1.5. The postive log2Fold change indicates upregulated genes after fire blight treatment and vice-versa.
Gene Identifier	baseMean	log2FoldChange	lfcSE	stat	pvalue	padj	Gene Annotations
MD00G1036100	339.323	1.91998	0.74179	2.58831	0.00964489	0.997106	Note=cytochrome P450
MD01G1012600	31.1175	2.50931	0.937739	2.67592	0.00745246	0.997106	Note=Minichromosome maintenance (MCM2/3/5) family protein
MD01G1042800	18.1595	-2.43969	0.895153	-2.72545	0.00642144	0.997106	Note=elicitor-activated gene 3-1
MD01G1184800	31.0754	1.68886	0.634752	2.66067	0.00779859	0.997106	Note=nucleotide-sensitive chloride conductance regulator (ICln) family protein
MD01G1201900	39.0963	3.15529	1.01885	3.09691	0.00195548	0.997106	Note=PAR1 protein
MD02G1055900	8.24174	-3.24658	1.03986	-3.12214	0.00179544	0.997106	Note=transmembrane receptors
MD02G1308900	7.58682	-2.80669	0.943069	-2.97612	0.00291918	0.997106	Note=Uncharacterized protein
MD03G1251300	8.61185	3.56517	1.2675	2.81277	0.00491174	0.997106	Note=RING/FYVE/PHD zinc finger superfamily protein
MD04G1181500	58.1972	3.01408	1.12188	2.68664	0.00721756	0.997106	Note=GRAS family transcription factor
MD05G1040500	19.7238	2.79746	1.02961	2.71702	0.00658731	0.997106	Note=forkhead-associated (FHA) domain-containing protein
MD05G1126700	5.14819	4.95338	1.66629	2.9727	0.00295196	0.997106	Note=mechanosensitive channel of small conductance-like 6
MD05G1179000	7.33313	4.46599	1.73233	2.57803	0.00993649	0.997106	Note=ribosomal protein S27
MD05G1286500	21.7528	2.8942	1.06592	2.7152	0.00662352	0.997106	Note=NAD(P)-binding Rossmann-fold superfamily protein
MD05G1335100	74.4129	-2.20169	0.767128	-2.87004	0.00410416	0.997106	Note=terpene synthase 14
MD06G1166900	152.748	1.8605	0.559969	3.32251	0.00089211	0.997106	Note=Copper amine oxidase family protein
MD06G1170100	38.4843	2.36797	0.767288	3.08616	0.00202762	0.997106	Note=Protein of unknown function
MD06G1225500	15.3604	3.26494	1.14414	2.85363	0.00432222	0.997106	Note=RPA70-kDa subunit B
MD07G1156200	183.955	-1.59169	0.524289	-3.0359	0.00239816	0.997106	Note=homeobox 7
MD08G1034400	52.222	3.28957	1.01304	3.24724	0.0011653	0.997106	Note=DUTP-PYROPHOSPHATASE-LIKE 1
MD09G1013900	10.5138	-3.04153	0.942005	-3.22879	0.00124317	0.997106	Note=P-loop containing nucleoside triphosphate hydrolases superfamily protein
MD09G1017800	9.83946	3.58621	1.33844	2.6794	0.00737549	0.997106	Note=zinc finger (C3HC4-type RING finger) family protein
MD09G1041900	6.95758	2.65546	0.935644	2.83811	0.00453817	0.997106	Note=ABC transporter family protein
MD09G1107400	7.15883	5.34223	1.84774	2.89123	0.00383733	0.997106	anti_codon=AGC
MD09G1134300	5.35601	-3.85595	1.42073	-2.71406	0.00664644	0.997106	Note=cation exchanger 5
MD09G1159300	7.56687	-2.92873	1.04301	-2.80796	0.0049857	0.997106	Note=exocyst subunit exo70 family protein G1
MD10G1073100	44.7178	1.63738	0.621114	2.63621	0.00838389	0.997106	rfam_acc=RF01847
MD10G1148800	11.4038	2.66792	1.02942	2.59166	0.00955131	0.997106	Note=Transducin/WD40 repeat-like superfamily protein
MD10G1157900	335.781	-1.70267	0.658008	-2.58761	0.0096644	0.997106	Note=cytochrome P450
MD10G1293100	600.461	3.0754	1.03191	2.98029	0.00287974	0.997106	Note=arabinogalactan protein 30
MD10G1319300	20.5336	3.52085	1.07685	3.26959	0.00107703	0.997106	Note=binding
MD11G1120900	13.2524	1.97977	0.746344	2.65262	0.00798692	0.997106	Note=DNA repair (Rad51) family protein
MD12G1079700	180.944	2.91738	1.00276	2.90935	0.0036218	0.997106
MD12G1262900	5010.81	1.68651	0.591801	2.84979	0.00437474	0.997106	Note=Ribosomal L38e protein family
MD13G1227300	13.8086	3.46796	1.11049	3.12291	0.00179071	0.997106	Note=proliferating cell nuclear antigen 2
MD15G1016400	104.808	-2.07454	0.687509	-3.01747	0.00254891	0.997106	Note=alpha/beta-Hydrolases superfamily protein
MD15G1031000	23.0664	1.66727	0.604847	2.75652	0.00584203	0.997106	rfam_acc=RF00296
MD15G1031800	5.0992	-2.92258	1.09379	-2.67197	0.00754068	0.997106	Note=Protein of unknown function
MD15G1031900	31.161	-1.7688	0.594712	-2.97421	0.00293742	0.997106	Note=Brassinosteroid signalling positive regulator (BZR1) family protein
MD15G1109200	17.0704	2.35576	0.912467	2.58175	0.00983011	0.997106	Note=replicon protein A2
MD15G1266500	133.794	1.94597	0.753224	2.58352	0.00977979	0.997106	Note=GRAS family transcription factor
MD15G1285400	35.955	3.43252	0.991425	3.46221	0.000535755	0.997106	Note=DNA-directed DNA polymerases
MD15G1299000	19.8387	2.23401	0.680248	3.28411	0.00102303	0.997106	Note=Protein of unknown function
MD16G1046800	418.743	1.5097	0.55541	2.71817	0.00656442	0.997106	Note=phytochrome and flowering time regulatory protein (PFT1)
MD16G1050100	21.5595	-2.77527	0.985057	-2.81737	0.00484185	0.997106	Note=nudix hydrolase 1
MD16G1065700	11.6609	2.84268	1.02857	2.76372	0.00571458	0.997106	Note=chorismate mutase 3
MD16G1139700	30.5742	1.71316	0.571025	3.00015	0.00269849	0.997106	Note=ARM repeat superfamily protein
MD16G1144700	20.2057	3.28626	1.03998	3.15992	0.00157815	0.997106	Note=minichromosome maintenance (MCM2/3/5) family protein
MD16G1162900	67.0453	2.11106	0.794641	2.65662	0.00789294	0.997106	Note=ethylene-responsive element binding protein
MD16G1175700	49.1809	1.66808	0.620614	2.68779	0.0071926	0.997106	Note=Ataxin-7-like protein 1
MD16G1258900	18.7773	2.06497	0.747397	2.76289	0.00572928	0.997106	Note=SET domain group 4
MD17G1119600	36.6217	1.50255	0.561051	2.6781	0.00740421	0.997106	Note=Protein of unknown function
MD17G1233200	77.2807	1.78954	0.67739	2.64182	0.00824616	0.997106	Note=Protein of unknown function

## Sheet: DEGs RAC-4_Ctl-Trt Time2
Supporting File S3. The number of differentially expressed (DE) genes between control and fire blight treated samples within high root area class (RAC-4) at 8 dai. The DE genes were defined using p-value < 0.01 and log2Fold change threshold of 1.5. The postive log2Fold change indicates upregulated genes after fire blight treatment and vice-versa.
Gene Identifier	baseMean	log2FoldChange	lfcSE	stat	pvalue	padj	Gene Annotation
MD00G1008600	13.3913	-3.8012	1.4606	-2.60249	0.00925487	0.17545	Note=Plant protein of unknown function (DUF641)
MD00G1012900	99.9735	4.33236	0.877706	4.936	7.97412e-07	0.000576968	Note=Glucose-methanol-choline (GMC) oxidoreductase family protein
MD00G1013000	213.76	2.63763	0.99779	2.64347	0.00820609	0.16547	Note=Glucose-methanol-choline (GMC) oxidoreductase family protein
MD00G1018700	41.6882	1.8143	0.568117	3.19354	0.0014054	0.0661244	Note=hemoglobin 1
MD00G1038300	7.8234	2.98496	0.882666	3.38176	0.00072024	0.0454185	Note=Protein kinase superfamily protein
MD00G1056000	34.5343	-2.0048	0.612236	-3.27455	0.00105831	0.0557319	Note=Flavin-containing monooxygenase family protein
MD00G1072500	20.5683	-3.14262	1.09827	-2.86143	0.00421735	0.119361	Note=NAD(P)-binding Rossmann-fold superfamily protein
MD00G1082000	48.4714	3.72805	0.997443	3.73761	0.000185778	0.0200832	Note=Protein of unknown function
MD00G1096700	76.3727	-3.31986	0.947586	-3.50349	0.00045921	0.0342434	Note=Protein of unknown function
MD00G1099700	4.86418	-4.92125	1.58081	-3.11313	0.00185117	NA
MD00G1101700	6.88917	3.67789	1.39198	2.6422	0.00823683	0.165722	Note=cysteine-rich RLK (RECEPTOR-like protein kinase) 26
MD00G1106900	10.3682	-4.04846	1.41932	-2.8524	0.00433903	0.120126	Note=Dynein light chain type 1 family protein
MD00G1112500	58.644	1.73666	0.53681	3.23515	0.00121578	0.0606598	Note=root hair specific 19
MD00G1116600	4.53294	-4.84412	1.70938	-2.83385	0.00459904	NA	Note=SGNH hydrolase-type esterase superfamily protein
MD00G1125300	18.704	2.7259	0.92466	2.948	0.00319837	0.102505	Note=Calcium-binding EF-hand family protein
MD00G1129500	12.8898	3.24369	0.761077	4.26197	2.02632e-05	0.00528398	Note=Protein of unknown function
MD00G1130600	72.4723	1.97632	0.463295	4.26579	1.99196e-05	0.00526844	Note=Transmembrane amino acid transporter family protein
MD00G1130900	870.16	-1.8749	0.618127	-3.03319	0.00241983	0.0877132	Note=starch synthase 2
MD00G1133300	694.675	-1.94196	0.637886	-3.04437	0.00233172	0.0865404	Note=PLANT CADMIUM RESISTANCE 2
MD00G1133500	124.416	-2.4423	0.852917	-2.86347	0.00419032	0.119282	Note=PLANT CADMIUM RESISTANCE 2
MD00G1143500	220.042	1.8464	0.449313	4.10939	3.96714e-05	0.00730222	Note=WRKY DNA-binding protein 40
MD00G1144700	84.4226	-1.69561	0.610198	-2.77878	0.00545627	0.134394	Note=epsin N-terminal homology (ENTH) domain-containing protein / clathrin assembly protein-related
MD00G1148200	112.657	4.74927	1.1519	4.123	3.73965e-05	0.00722404	Note=alternative oxidase 1A
MD00G1152400	93.5233	-3.94911	1.05326	-3.74941	0.000177253	0.0193671	Note=sulfotransferase 2A
MD00G1156800	9.38693	-1.75762	0.681255	-2.57997	0.00988079	0.181933	Note=RAB GTPase homolog G3B
MD00G1204600	22.9753	-1.98576	0.741287	-2.6788	0.00738865	0.157368	Note=cytochrome P450
MD01G1027900	9.00068	2.38855	0.88881	2.68735	0.00720209	0.155951	Note=cysteine-rich RLK (RECEPTOR-like protein kinase) 26
MD01G1037700	136.725	-1.56426	0.562741	-2.77971	0.00544072	0.134254	Note=general regulatory factor 8
MD01G1040700	34.2909	2.57876	0.848536	3.03907	0.00237307	0.0871257	Note=AINTEGUMENTA-like 6
MD01G1042800	18.1595	2.85949	0.902857	3.16716	0.00153938	0.0693154	Note=elicitor-activated gene 3-1
MD01G1047600	7.34647	-4.12933	1.50097	-2.7511	0.0059396	0.141192	Note=Protein of unknown function
MD01G1052700	163.088	2.37705	0.648165	3.66735	0.000245076	0.0236377	Note=NAD(P)-binding Rossmann-fold superfamily protein
MD01G1052800	18.5577	2.28554	0.807809	2.8293	0.00466495	0.124835	Note=NAD(P)-binding Rossmann-fold superfamily protein
MD01G1059700	283.398	1.9978	0.768978	2.598	0.00937689	0.176522	Note=Protein kinase superfamily protein
MD01G1068200	46.888	-3.62271	1.32788	-2.7282	0.00636807	0.146696	Note=ferric reduction oxidase 2
MD01G1075400	17.5469	2.73457	0.747115	3.66017	0.000252046	0.0240921	Note=cytokinin response factor 4
MD01G1075500	1.52581	-5.19305	1.92145	-2.70267	0.00687846	NA	Note=plastid division2
MD01G1076200	644.908	-2.16274	0.636061	-3.40022	0.000673323	0.0439872	Note=Protein of unknown function
MD01G1083000	1471.91	-2.47999	0.766551	-3.23526	0.00121534	0.0606598	Note=Integrase-type DNA-binding superfamily protein
MD01G1085800	42.3821	-2.19591	0.709296	-3.09591	0.00196213	0.0788381	Note=RAB GTPase homolog A3
MD01G1086800	83.4453	-3.93468	0.950459	-4.13977	3.47662e-05	0.00693377	Note=Basic helix-loop-helix (bHLH) DNA-binding family protein
MD01G1086900	37.8377	-3.22635	1.0203	-3.16217	0.00156599	0.0699354	Note=Basic helix-loop-helix (bHLH) DNA-binding family protein
MD01G1089300	49.0549	-2.1011	0.641141	-3.27713	0.0010487	0.0555376	Note=basic helix-loop-helix (bHLH) DNA-binding superfamily protein
MD01G1107200	6.78401	-1.92054	0.716164	-2.68171	0.00732471	0.156625	Note=Calcium-dependent lipid-binding (CaLB domain) family protein
MD01G1116400	18.9939	-1.7273	0.578652	-2.98504	0.00283541	0.0951259	Note=SET domain-containing protein
MD01G1137700	63.4308	-3.45442	1.00365	-3.44185	0.000577756	0.0394449	Note=Concanavalin A-like lectin protein kinase family protein
MD01G1139200	686.269	-3.11305	0.650611	-4.78481	1.71152e-06	0.00101699	Note=protein phosphatase 2CA
MD01G1139900	112.822	-1.84142	0.702444	-2.62145	0.00875554	0.171104	Note=Glucose-1-phosphate adenylyltransferase family protein
MD01G1142600	8.76602	3.02063	1.09433	2.76025	0.00577563	0.138812	Note=UDP-Glycosyltransferase superfamily protein
MD01G1143100	36.2991	2.13914	0.729546	2.93215	0.00336624	0.106138	Note=UDP-Glycosyltransferase superfamily protein
MD01G1143600	4.77644	-2.83217	0.911183	-3.10823	0.0018821	NA	Note=UDP-Glycosyltransferase superfamily protein
MD01G1148700	21.5123	2.16951	0.697832	3.10893	0.00187765	0.0768031	Note=UDP-Glycosyltransferase superfamily protein
MD01G1152900	38.9641	1.67005	0.394997	4.22801	2.35767e-05	0.00544303	Note=Phosphoinositide-specific phospholipase C family protein
MD01G1154000	120.158	1.59672	0.481435	3.31658	0.000911249	0.0523718	Note=zinc finger (CCCH-type) family protein
MD01G1164300	15.3618	-2.35779	0.903579	-2.60939	0.00907036	0.174244	Note=Reticulon family protein
MD01G1166500	20.7347	-2.01002	0.777702	-2.58456	0.0097504	0.18094
MD01G1167300	425.805	-4.00719	1.27822	-3.13497	0.0017187	0.0733869	Note=Chalcone-flavanone isomerase family protein
MD01G1175900	27.3372	1.5064	0.538443	2.79769	0.00514695	0.130051	rfam_acc=RF00046
MD01G1176000	61.8792	1.55699	0.554353	2.80866	0.00497475	0.128335
MD01G1188500	90.8138	-1.70633	0.553806	-3.0811	0.00206237	0.0806072	Note=alpha-L-fucosidase 1
MD01G1189400	2.50391	5.37737	1.95923	2.74464	0.00605774	NA	Note=Disease resistance protein (TIR-NBS-LRR class) family
MD01G1189500	11.5728	4.23407	1.10255	3.84023	0.000122918	0.0153241	Note=disease resistance protein (TIR-NBS-LRR class)
MD01G1190900	40.8095	1.9135	0.700988	2.72972	0.00633884	0.146498	Note=Disease resistance protein (TIR-NBS-LRR class) family
MD01G1194100	82.7025	-1.53834	0.585477	-2.6275	0.00860147	0.16943	Note=TCP family transcription factor
MD01G1195300	535.146	2.65169	0.657888	4.03061	5.56333e-05	0.00907522	Note=GroES-like zinc-binding alcohol dehydrogenase family protein
MD01G1195400	94.1056	4.7503	0.868583	5.46902	4.52524e-08	9.48282e-05	Note=GroES-like zinc-binding alcohol dehydrogenase family protein
MD01G1209200	653.851	2.17915	0.761771	2.86063	0.00422796	0.119361	Note=Heavy metal transport/detoxification superfamily protein
MD01G1213300	400.709	1.7205	0.656256	2.62169	0.0087495	0.171104	Note=chitinase A
MD01G1215300	7.08262	3.94224	1.52617	2.58309	0.00979195	0.181511	Note=WRKY family transcription factor
MD01G1217900	12.1921	-3.05296	1.01784	-2.99946	0.00270459	0.0927942	Note=SNARE-like superfamily protein
MD01G1224100	77.0415	-1.65116	0.546312	-3.02237	0.00250801	0.0890011	Note=Transducin/WD40 repeat-like superfamily protein
MD01G1232800	67.5261	2.12194	0.612842	3.46246	0.000535263	0.0377763	Note=NC domain-containing protein-related
MD01G1234400	25.2329	-5.08946	1.348	-3.77557	0.000159644	0.0180877	Note=UDP-glucosyl transferase 78D2
MD01G1236300	121.367	-3.8025	1.06678	-3.56446	0.000364612	0.029273	Note=4-coumarate:CoA ligase 3
MD02G1002400	326.691	1.5029	0.498314	3.01597	0.00256156	0.0901578	Note=Zinc-binding dehydrogenase family protein
MD02G1003300	99.4008	3.43247	0.661534	5.18865	2.11823e-07	0.000250891	Note=UDP-glucosyltransferase 74F2
MD02G1012400	11.1294	-3.3832	0.766721	-4.41255	1.0216e-05	0.00323608	Note=sugar transporter protein 7
MD02G1013500	68516.6	-2.43805	0.581883	-4.18994	2.79031e-05	0.00624145
MD02G1016700	1150.24	-1.5579	0.422805	-3.68467	0.000229	0.022753	Note=Protein of unknown function
MD02G1028300	41.4075	2.51342	0.863627	2.91031	0.00361072	0.109562	Note=blue-copper-binding protein
MD02G1028500	8.50994	4.1284	1.23296	3.34836	0.000812918	0.0488403	Note=blue-copper-binding protein
MD02G1028600	67.8256	2.20845	0.731456	3.01925	0.00253402	0.0895351	Note=blue-copper-binding protein
MD02G1028700	17.9829	2.37399	0.712934	3.32988	0.000868826	0.0508675	Note=blue-copper-binding protein
MD02G1032700	296.349	2.76726	0.716968	3.85967	0.000113542	0.0147995	Note=pleiotropic drug resistance 12
MD02G1034900	42.6522	-2.91941	0.647232	-4.5106	6.46441e-06	0.00241237	Note=Dynein light chain type 1 family protein
MD02G1037600	20.3885	-2.05835	0.558742	-3.68391	0.000229685	0.022753	Note=Protein of unknown function
MD02G1041700	28.101	2.74145	1.01933	2.68947	0.0071566	0.155951	Note=Disease resistance protein (TIR-NBS-LRR class) family
MD02G1044600	489.871	3.29345	0.87244	3.77499	0.000160016	0.0180877
MD02G1047600	30.3705	1.79522	0.69575	2.58026	0.00987249	0.181933	Note=lectin protein kinase family protein
MD02G1050000	79.8344	2.18591	0.634298	3.44618	0.000568568	0.0392704	Note=aldehyde dehydrogenase 2C4
MD02G1061100	1635.35	-2.69052	0.958114	-2.80814	0.00498278	0.128421	Note=Polyketide cyclase/dehydrase and lipid transport superfamily protein
MD02G1067000	9.09845	-2.92467	0.920947	-3.17573	0.00149463	0.0683164	Note=Pectin lyase-like superfamily protein
MD02G1079200	6831.96	1.69024	0.592313	2.85362	0.00432241	0.120015	Note=beta-galactosidase 12
MD02G1079800	3.72974	-3.22747	1.16321	-2.77462	0.0055267	NA	Note=Protein kinase superfamily protein
MD02G1080800	74.6635	1.59262	0.462559	3.44306	0.000575166	0.0394449	Note=Eukaryotic rpb5 RNA polymerase subunit family protein
MD02G1086000	77.646	-2.02233	0.683523	-2.95869	0.00308951	0.100435	Note=alfin-like 5
MD02G1094500	506.647	-1.77875	0.518069	-3.43342	0.00059602	0.0401587	Note=strictosidine synthase-like 4
MD02G1095700	30.5005	7.81962	2.24962	3.47598	0.000508998	0.0364898	Note=cellulose synthase like E1
MD02G1096400	123.867	-4.55361	0.895152	-5.08697	3.63835e-07	0.000352756	Note=beta-galactosidase 15
MD02G1120200	268.315	2.3125	0.740399	3.12331	0.00178829	0.0750622	Note=basic chitinase
MD02G1128300	52.2782	-2.43883	0.663441	-3.67603	0.000236892	0.0231305	Note=histidine kinase 1
MD02G1132200	181.828	-1.5739	0.48102	-3.27201	0.00106787	0.0558369	Note=flavanone 3-hydroxylase
MD02G1134100	685.004	-2.2508	0.42546	-5.29028	1.22127e-07	0.000184833	Note=NAD(P)-binding Rossmann-fold superfamily protein
MD02G1138600	103.413	2.57235	0.538776	4.77444	1.80212e-06	0.00102278	Note=alpha/beta-Hydrolases superfamily protein
MD02G1139900	1035.49	2.85645	0.695096	4.10943	3.96634e-05	0.00730222	Note=dehydrin xero 1
MD02G1141700	203.645	1.90928	0.54433	3.50757	0.000452215	0.033844	Note=P-loop containing nucleoside triphosphate hydrolases superfamily protein
MD02G1142300	41.1285	1.72169	0.547709	3.14343	0.00166979	0.0725492	Note=cytochrome BC1 synthesis
MD02G1143700	95.324	-2.08854	0.615519	-3.39313	0.000690982	0.0441872	Note=Glycosyl hydrolase superfamily protein
MD02G1148700	272.343	2.08772	0.549637	3.79836	0.000145658	0.0171715	Note=Protein of unknown function
MD02G1153000	134.551	2.22605	0.596076	3.7345	0.00018809	0.0202528	Note=UDP-glucosyl transferase 72E1
MD02G1158100	20.4054	2.63582	0.86757	3.03817	0.00238023	0.0871274	rfam_acc=RF00145
MD02G1162800	88.1495	1.73881	0.608179	2.85903	0.00424932	0.119556	Note=methyl esterase 3
MD02G1164300	162.682	1.80847	0.568506	3.1811	0.00146718	0.0676294	Note=Disease resistance protein (CC-NBS-LRR class) family
MD02G1169800	412.741	-2.29158	0.841309	-2.72383	0.00645304	0.147726	Note=Zinc-binding dehydrogenase family protein
MD02G1171800	398.912	2.06562	0.612452	3.37271	0.000744333	0.0463941	Note=heat shock factor 4
MD02G1172900	58.6962	-1.93231	0.626537	-3.08411	0.0020416	0.080025	Note=alpha/beta-Hydrolases superfamily protein
MD02G1173500	78.144	-3.28316	1.21752	-2.69661	0.00700502	0.154792	Note=ralf-like 34
MD02G1174500	775.331	2.016	0.489352	4.11974	3.79298e-05	0.00722576	Note=nicotinate phosphoribosyltransferase 2
MD02G1179300	9.86351	3.7253	1.38495	2.68984	0.00714868	0.155951	Note=Protein of unknown function
MD02G1180300	7.2036	5.59635	1.83356	3.05218	0.00227186	0.0852478	Note=Auxin-responsive GH3 family protein
MD02G1201100	205.038	-2.93391	0.987005	-2.97254	0.00295348	0.0982402	Note=FASCICLIN-like arabinogalactan protein 8
MD02G1203100	43.5219	-1.95656	0.65379	-2.99264	0.00276577	0.0939466	Note=Protein of unknown function
MD02G1208100	15.526	-1.73061	0.576932	-2.99968	0.00270259	0.0927942	Note=plasmodesmata-located protein 8
MD02G1228800	38.3428	3.87312	1.14487	3.38302	0.000716922	0.0453142	Note=nitrate transporter 1.5
MD02G1236000	12.4947	3.98467	1.33537	2.98395	0.00284555	0.0953486	Note=glutathione S-transferase TAU 8
MD02G1244800	206.309	2.83828	0.706411	4.01789	5.87217e-05	0.00945662	Note=Transmembrane amino acid transporter family protein
MD02G1249300	55.8153	1.8671	0.645591	2.89207	0.0038271	0.113078	Note=Protein kinase superfamily protein
MD02G1249500	71.3044	2.58813	0.747905	3.46051	0.000539155	0.0378548	Note=PR5-like receptor kinase
MD02G1249800	58.3187	1.68938	0.503096	3.35797	0.000785176	0.0481751	Note=Protein kinase superfamily protein
MD02G1250000	137.779	1.86039	0.616256	3.01886	0.0025373	0.0895351	Note=receptor serine/threonine kinase
MD02G1250900	45.9926	-1.85099	0.520808	-3.55407	0.000379318	0.0296936	Note=LRR and NB-ARC domains-containing disease resistance protein
MD02G1273000	120.274	3.46094	0.790993	4.37544	1.21187e-05	0.00370941	Note=HXXXD-type acyl-transferase family protein
MD02G1274800	12.4084	2.22238	0.815322	2.72578	0.00641504	0.147351
MD02G1276600	95.4246	3.31057	0.877687	3.77193	0.000161992	0.0182354	Note=carboxyesterase 17
MD02G1287400	18.3051	-2.8502	0.79076	-3.60439	0.000312891	0.0267203	Note=PCF11P-similar protein 4
MD02G1291200	975.382	-2.5972	0.809275	-3.20929	0.00133061	0.0641568	Note=annexin 4
MD02G1292200	3270.91	-2.30731	0.895128	-2.57763	0.009948	0.182494
MD02G1301100	112.574	-2.48514	0.593178	-4.18954	2.79516e-05	0.00624145	Note=low-molecular-weight cysteine-rich 69
MD02G1302900	94.9776	2.81431	0.723163	3.89167	9.95578e-05	0.0134144	Note=NAD(P)-binding Rossmann-fold superfamily protein
MD02G1306200	11.5501	2.02783	0.786024	2.57986	0.00988401	0.181933	Note=polyamine oxidase 1
MD02G1316300	53.6872	2.5738	0.857305	3.0022	0.00268037	0.0926632	Note=2-oxoglutarate (2OG) and Fe(II)-dependent oxygenase superfamily protein
MD02G1317700	96.1047	-1.65879	0.602232	-2.7544	0.00587999	0.140547
MD02G1317800	959.244	-3.04218	0.718005	-4.23699	2.26536e-05	0.00536633	Note=lipoxygenase 2
MD02G1318700	24.7057	1.76086	0.466332	3.77598	0.000159379	0.0180877	Note=homeobox from Arabidopsis thaliana
MD03G1001100	672.523	-3.56621	0.88005	-4.05228	5.07211e-05	0.00852929	Note=leucoanthocyanidin dioxygenase
MD03G1010700	69.52	-2.52362	0.71746	-3.51743	0.00043574	0.0327009	Note=Disease resistance-responsive (dirigent-like protein) family protein
MD03G1010900	47.215	-1.88929	0.713039	-2.64962	0.00805812	0.164751	Note=Protein of unknown function
MD03G1011600	95.3036	-1.53771	0.5396	-2.84972	0.00437572	0.120896	Note=DnaJ/Hsp40 cysteine-rich domain superfamily protein
MD03G1015800	18.2549	-2.37643	0.7295	-3.25761	0.00112355	0.0575334
MD03G1020000	3.9402	5.85392	1.98977	2.94202	0.00326084	NA	Note=receptor-like protein kinase 1
MD03G1034200	205.439	2.30923	0.71605	3.22495	0.00125995	0.0618949
MD03G1039700	70.6813	-2.06524	0.56009	-3.68734	0.00022661	0.0226704	Note=Protein of unknown function
MD03G1044600	22.0137	3.70245	0.927055	3.99377	6.503e-05	0.0101813	Note=Ribonuclease E inhibitor RraA/Dimethylmenaquinone methyltransferase
MD03G1045200	30.261	-2.76487	0.671447	-4.11778	3.82535e-05	0.00722648	Note=Ribonuclease E inhibitor RraA/Dimethylmenaquinone methyltransferase
MD03G1066000	5563.57	4.40363	1.03661	4.24812	2.15574e-05	0.00530913	Note=glutamine-dependent asparagine synthase 1
MD03G1069500	3960.17	-2.09839	0.668687	-3.13808	0.00170059	0.0731545	Note=beta glucosidase 13
MD03G1082200	12.3598	5.33477	1.61957	3.29394	0.000987929	0.0543308	Note=UDP-glucosyl transferase 76E2
MD03G1091100	132.108	2.76716	0.584998	4.73021	2.24287e-06	0.00116919	Note=Glucose-methanol-choline (GMC) oxidoreductase family protein
MD03G1101300	59.7529	-1.7511	0.568951	-3.07776	0.00208561	0.0812822	Note=cytochrome P450
MD03G1104500	16.9581	-1.85271	0.600567	-3.08494	0.00203595	0.080025	Note=histidine biosynthesis bifunctional protein (HISIE)
MD03G1108900	5.6494	-3.14975	1.07708	-2.92436	0.00345168	0.107096	Note=Major facilitator superfamily protein
MD03G1117400	36.1847	-2.84591	0.791288	-3.59656	0.000322458	0.0271963
MD03G1131500	14.5993	-2.2019	0.734689	-2.99704	0.00272611	0.0932271	Note=UDP-D-apiose/UDP-D-xylose synthase 2
MD03G1133700	756.892	-1.78289	0.663788	-2.68594	0.00723268	0.156051	Note=cellulose synthase-like A02
MD03G1134700	334.996	-1.57122	0.47995	-3.27373	0.00106139	0.0557319	Note=PHYTOSULFOKINE 3 PRECURSOR
MD03G1142400	29.065	-2.32472	0.564729	-4.11652	3.84641e-05	0.00722648	Note=Glycosyltransferase family 29 (sialyltransferase) family protein
MD03G1160300	126.837	-2.60421	0.674684	-3.8599	0.000113435	0.0147995	Note=Protein of unknown function
MD03G1180000	12.7524	-2.51435	0.76819	-3.27308	0.00106382	0.0557319	Note=Leucine-rich repeat protein kinase family protein
MD03G1183900	12.134	-2.7183	0.663445	-4.09725	4.18088e-05	0.00744416	Note=Protein of unknown function
MD03G1185900	33.1462	-2.35316	0.901885	-2.60916	0.00907656	0.174244	Note=S-locus lectin protein kinase family protein
MD03G1188200	1135.1	2.6226	0.448863	5.84275	5.13447e-09	2.16966e-05	Note=multidrug resistance-associated protein 3
MD03G1207300	115.075	-1.69019	0.581552	-2.90635	0.00365676	0.110563
MD03G1210400	13.542	4.45757	1.22495	3.63899	0.000273705	0.0251901	Note=ubiquitin 11
MD03G1215000	282.106	2.37953	0.651254	3.65377	0.000258421	0.0243776	Note=organic cation/carnitine transporter4
MD03G1223300	53.026	-2.30461	0.609635	-3.7803	0.000156638	0.0179291	Note=Peroxidase superfamily protein
MD03G1226300	48.5164	2.34197	0.668683	3.50236	0.000461149	0.0342434	Note=Dynein light chain type 1 family protein
MD03G1227100	3.26482	-4.47019	1.70927	-2.61526	0.00891603	NA	Note=receptor like protein 2
MD03G1233100	83.1271	2.17476	0.715257	3.04053	0.00236165	0.0870583	Note=Concanavalin A-like lectin protein kinase family protein
MD03G1240600	170.694	-2.42523	0.724643	-3.34679	0.000817532	0.0488403	Note=Leucine-rich receptor-like protein kinase family protein
MD03G1245500	1099.37	2.10278	0.730241	2.87957	0.00398224	0.115778
MD03G1246700	34.6125	-3.02724	1.07919	-2.80511	0.00502995	0.128764	Note=TRICHOME BIREFRINGENCE-LIKE 41
MD03G1268700	291.272	-2.45186	0.733944	-3.34066	0.000835783	0.0493892	Note=EID1-like 3
MD03G1282700	2237.22	1.59045	0.350842	4.53324	5.80862e-06	0.00222871	Note=glutathione S-transferase phi 8
MD03G1282900	230.563	2.13166	0.725566	2.93792	0.0033042	0.105068	Note=glutathione S-transferase 7
MD03G1288600	217.578	-2.18481	0.805567	-2.71214	0.00668496	0.15088	Note=magnesium/proton exchanger
MD03G1291000	20.7281	4.65146	1.38854	3.34989	0.000808436	0.0488324	Note=Plant invertase/pectin methylesterase inhibitor superfamily
MD03G1296600	564.757	-1.95006	0.665969	-2.92816	0.00340978	0.106761	Note=Heat shock protein DnaJ with tetratricopeptide repeat
MD03G1296900	779.589	1.53266	0.592877	2.58512	0.00973441	0.180767	Note=alpha/beta-Hydrolases superfamily protein
MD04G1008900	32.0184	2.41373	0.739084	3.26584	0.00109139	0.056524	Note=ubiquitin-conjugating enzyme 11
MD04G1023200	80.6393	-2.9044	0.650317	-4.46613	7.96483e-06	0.00275412	Note=PHYTOCYSTATIN 2
MD04G1024300	16.1637	3.75225	1.21292	3.09357	0.00197765	0.0789526	Note=alpha-vacuolar processing enzyme
MD04G1025600	82.4386	1.60652	0.488108	3.29132	0.000997188	0.0543308	Note=MAC/Perforin domain-containing protein
MD04G1029400	42.6052	-1.64402	0.49691	-3.30849	0.000938021	0.0532366	Note=Chitinase family protein
MD04G1030000	121.203	-3.69489	1.00332	-3.68266	0.000230817	0.0227823	Note=Chitinase family protein
MD04G1030400	52.832	-1.99887	0.677071	-2.95223	0.00315493	0.101851
MD04G1040500	8.10953	-6.07253	1.68394	-3.60614	0.000310784	0.0266542	Note=crinkly4
MD04G1060200	14.9073	-2.19235	0.810276	-2.70569	0.0068163	0.152604	Note=myb domain protein 66
MD04G1069600	292.972	1.85026	0.405758	4.56001	5.11507e-06	0.00204919	Note=phospholipase D beta 1
MD04G1078600	37.595	-1.50657	0.430405	-3.50036	0.000464626	0.0343017	Note=Protein of unknown function
MD04G1093300	470.61	2.06282	0.557286	3.70155	0.00021429	0.0219866	Note=Heavy metal transport/detoxification superfamily protein
MD04G1096200	753.351	-2.61332	0.893519	-2.92475	0.00344736	0.107084	Note=PHE ammonia lyase 1
MD04G1100400	10.4292	-3.14973	0.944294	-3.33553	0.000851359	0.0499843	Note=NAC domain containing protein 25
MD04G1101000	38.0201	4.45364	0.871065	5.11287	3.17306e-07	0.000329075	Note=Seven transmembrane MLO family protein
MD04G1102400	105.57	-2.78571	1.04785	-2.65851	0.00784863	0.16149	Note=Protein of unknown function
MD04G1104900	11.9945	-3.19427	1.12732	-2.83351	0.00460392	0.124055	Note=ascorbate peroxidase 2
MD04G1123100	14.0448	-1.86646	0.681463	-2.7389	0.00616454	0.14415	Note=cyclic nucleotide gated channel 1
MD04G1133500	32.8503	2.24489	0.747691	3.00243	0.00267836	0.0926632	Note=receptor lectin kinase
MD04G1138500	146.562	-1.56589	0.48565	-3.22431	0.00126276	0.0618949	Note=Major facilitator superfamily protein
MD04G1139000	3449.27	2.07763	0.541095	3.83969	0.000123191	0.0153241	Note=Encodes a protein involved in salt tolerance
MD04G1139500	12.5011	6.5211	2.05664	3.17076	0.00152043	0.0690186	Note=glutathione S-transferase TAU 8
MD04G1142300	320.553	3.87785	0.713031	5.43854	5.37191e-08	0.00010453	Note=laccase 7
MD04G1144000	213.858	2.16025	0.48235	4.47859	7.51369e-06	0.00269326
MD04G1148700	115.719	-2.5594	0.927523	-2.75939	0.0057909	0.13887	Note=glycerol-3-phosphate acyltransferase 6
MD04G1149000	32.3817	-2.95882	0.908014	-3.25857	0.00111977	0.0574478
MD04G1153300	19416.4	1.60573	0.396862	4.04606	5.20863e-05	0.00865204	Note=Aldolase-type TIM barrel family protein
MD04G1162200	40.4937	1.818	0.376879	4.82384	1.40821e-06	0.000892152	Note=ammonium transporter 2
MD04G1167700	884.835	2.15337	0.656393	3.28061	0.00103581	0.0552204	Note=WRKY DNA-binding protein 33
MD04G1173600	17.6651	-3.14798	1.08893	-2.89089	0.00384147	0.113215	Note=lipid transfer protein 3
MD04G1176900	82.2806	1.93394	0.723164	2.67428	0.00748904	0.158152	Note=HAD superfamily
MD04G1184700	124.898	1.72309	0.528739	3.25887	0.00111859	0.0574478	Note=Pectinacetylesterase family protein
MD04G1191700	715.672	-2.52886	0.895155	-2.82505	0.00472728	0.125651	Note=Protein of unknown function
MD04G1192500	138.397	-1.59404	0.533014	-2.99062	0.00278408	0.0942254
MD04G1192900	16.1154	-2.12323	0.606245	-3.50226	0.000461322	0.0342434	Note=HMG (high mobility group) box protein with ARID/BRIGHT DNA-binding domain
MD04G1201100	247.717	1.7018	0.566637	3.00333	0.00267046	0.0925556	Note=ralf-like 33
MD04G1202100	510.856	2.03979	0.726022	2.80955	0.00496114	0.128335	Note=Protein PFF0380w
MD04G1207300	19.1026	-2.15284	0.654777	-3.28789	0.0010094	0.0546154	Note=Protein of unknown function
MD04G1213800	70.6739	2.72237	0.627315	4.33972	1.42663e-05	0.00422438	Note=dehydroquinate dehydratase
MD04G1216300	794.725	-2.72484	0.671195	-4.05969	4.91387e-05	0.00831451
MD04G1218500	66.8443	3.24414	1.14595	2.83095	0.00464095	0.12446	Note=cysteine synthase D1
MD04G1218900	446.225	1.76957	0.652833	2.7106	0.00671613	0.151268	rfam_acc=RF00003
MD04G1222400	358.857	2.09883	0.593411	3.5369	0.000404861	0.0311439	Note=Protein of unknown function
MD04G1225400	825.132	2.51818	0.758133	3.32156	0.000895155	0.0515556	Note=pathogenesis-related 4
MD04G1227900	40.3243	2.05627	0.7494	2.74389	0.00607167	0.14329	Note=SSXT family protein
MD04G1228800	21.5021	3.19087	1.01337	3.14879	0.0016395	0.0719216	Note=ethylene response factor 1
MD04G1237200	13.9413	3.0092	0.958533	3.13938	0.00169304	0.0731106
MD04G1238900	4.9784	2.99287	1.06905	2.79955	0.00511746	0.129563	Note=wall associated kinase-like 2
MD04G1239300	119.483	1.9931	0.739689	2.69451	0.00704926	0.155013	Note=F-box family protein
MD04G1245100	507.676	1.55579	0.381227	4.08101	4.48398e-05	0.00778041	Note=isopentenyl diphosphate isomerase 1
MD05G1015700	77.6548	1.90765	0.734337	2.59778	0.00938273	0.176522	rfam_acc=RF01847
MD05G1020500	1127.82	1.83091	0.627402	2.91824	0.00352019	0.108114	Note=plant U-box 29
MD05G1024800	88.1432	-2.37655	0.579113	-4.10378	4.0646e-05	0.00738186	Note=nodulin MtN21 /EamA-like transporter family protein
MD05G1030800	75.597	3.14901	0.568778	5.53646	3.08651e-08	7.0069e-05	Note=Integrase-type DNA-binding superfamily protein
MD05G1034300	665.677	1.61418	0.330254	4.8877	1.02019e-06	0.000677854	Note=DNAse I-like superfamily protein
MD05G1037700	201.841	1.52225	0.323536	4.70503	2.53824e-06	0.00121996	Note=NAC domain containing protein 17
MD05G1039600	47.2282	-3.55808	0.912965	-3.89728	9.72793e-05	0.0133516	Note=MATE efflux family protein
MD05G1043200	82.2251	1.56194	0.355783	4.39015	1.13272e-05	0.00350654	Note=Aldolase-type TIM barrel family protein
MD05G1064800	5.22696	2.86445	1.09829	2.6081	0.00910474	0.174302	rfam_acc=RF01283
MD05G1082600	45.6437	-2.25145	0.694695	-3.24092	0.00119146	0.059996	Note=Putative endonuclease or glycosyl hydrolase
MD05G1091700	46.0632	-2.10837	0.732886	-2.87681	0.00401719	0.116545	Note=Protein of unknown function (DUF579)
MD05G1092300	93.3958	2.74364	0.816668	3.35955	0.000780689	0.0481166	Note=Auxin-responsive GH3 family protein
MD05G1094200	1093.48	-1.5768	0.545011	-2.89316	0.00381391	0.113041	Note=arabinogalactan protein 17
MD05G1110500	181.29	1.76249	0.62473	2.8212	0.00478441	0.126418	Note=D-aminoacid aminotransferase-like PLP-dependent enzymes superfamily protein
MD05G1112100	10.8794	2.36811	0.816732	2.8995	0.00373763	0.111287	Note=FAD/NAD(P)-binding oxidoreductase family protein
MD05G1120400	4.2798	-6.13281	1.80737	-3.39323	0.000690741	NA	Note=amino acid permease 2
MD05G1122000	61.1971	2.28351	0.633205	3.60628	0.00031062	0.0266542	Note=SBP (S-ribonuclease binding protein) family protein
MD05G1128000	61.1548	-2.71144	0.652533	-4.15526	3.24918e-05	0.00680877	Note=O-methyltransferase family protein
MD05G1129600	247.001	1.90397	0.635314	2.99689	0.00272748	0.0932271	Note=Transmembrane amino acid transporter family protein
MD05G1140900	59.4409	-3.06805	0.97742	-3.13893	0.00169565	0.0731106	Note=Protein of unknown function
MD05G1144000	48.2412	-5.24173	1.60305	-3.26986	0.00107603	0.05613	Note=Predicted AT-hook DNA-binding family protein
MD05G1156100	87.4102	-2.26863	0.667965	-3.39633	0.000682949	0.0441369	Note=Protein of unknown function
MD05G1165400	190.537	-1.84288	0.505067	-3.64879	0.000263483	0.0244976	Note=plant U-box 9
MD05G1167400	862.893	-3.40594	0.763618	-4.46027	8.18568e-06	0.00278743	Note=Oxidoreductase
MD05G1167600	644.409	-2.77596	0.586415	-4.73378	2.20375e-06	0.00116919	Note=Oxidoreductase
MD05G1167700	174.012	-2.56468	0.623594	-4.11274	3.90996e-05	0.00729556
MD05G1168200	338.295	-3.61718	0.753104	-4.80303	1.56282e-06	0.000967598	Note=Oxidoreductase
MD05G1168400	87.4768	1.97981	0.523086	3.78486	0.000153794	0.0178283	Note=Oxidoreductase
MD05G1171900	285.272	-1.60356	0.568825	-2.81907	0.00481636	0.126729	Note=Vacuolar iron transporter (VIT) family protein
MD05G1173800	30.1419	-1.50934	0.581105	-2.59736	0.0093944	0.17662	Note=endoplasmic reticulum retention defective 2B
MD05G1184200	50.6536	2.46288	0.866011	2.84394	0.00445596	0.122151	Note=glutathione S-transferase tau 7
MD05G1184300	26.9653	4.77548	1.06941	4.46554	7.98676e-06	0.00275412	Note=glutathione S-transferase tau 7
MD05G1184400	13.8325	2.89398	0.98473	2.93885	0.00329427	0.104962	Note=glutathione S-transferase TAU 8
MD05G1184600	3.90595	6.70067	1.93267	3.46705	0.000526201	NA	Note=glutathione S-transferase tau 7
MD05G1188200	32.0233	4.26265	1.29413	3.29383	0.000988324	0.0543308	Note=60S acidic ribosomal protein family
MD05G1189900	23.5424	-3.77054	1.3436	-2.80629	0.00501162	0.128689	Note=cytochrome P450
MD05G1200400	213.75	2.2291	0.601906	3.7034	0.000212728	0.0219866	rfam_acc=RF00359
MD05G1200500	32.7465	1.88152	0.706427	2.66343	0.00773487	0.160116	rfam_acc=RF00359
MD05G1210600	26.1497	3.56323	1.03359	3.44743	0.000565957	0.0392311	Note=glutathione S-transferase TAU 19
MD05G1215900	11.2781	-2.42033	0.834627	-2.8999	0.00373286	0.111287	Note=Protein of unknown function
MD05G1216300	79.962	1.85845	0.594752	3.12474	0.00177963	0.0750324	Note=S-locus lectin protein kinase family protein
MD05G1219000	36.6372	2.56063	0.969768	2.64046	0.00827942	0.166333	Note=HXXXD-type acyl-transferase family protein
MD05G1237600	22.2115	2.50418	0.916953	2.73097	0.00631473	0.146498
MD05G1251900	480.353	1.74656	0.565547	3.08827	0.00201328	0.0795032	Note=Glutathione S-transferase family protein
MD05G1252900	418.497	2.61669	0.774757	3.37743	0.000731671	0.0460328	Note=Protein of unknown function
MD05G1260400	1126.4	1.75723	0.485386	3.62027	0.00029429	0.0260452	Note=Leucine-rich repeat transmembrane protein kinase
MD05G1261500	31.5595	-1.86156	0.718686	-2.59023	0.00959121	0.179183	Note=PATATIN-like protein 6
MD05G1263100	28.9577	1.82833	0.68529	2.66797	0.00763121	0.159669	Note=S-locus lectin protein kinase family protein
MD05G1266200	15.3927	4.03441	1.1883	3.39511	0.000686005	0.0441369	Note=FAD-binding Berberine family protein
MD05G1266600	31.4584	-3.17389	0.933052	-3.40162	0.000669878	0.0438674
MD05G1266700	114.159	-3.30613	0.847316	-3.90189	9.54444e-05	0.0133338	Note=FAD-binding Berberine family protein
MD05G1274700	34.4339	2.78066	0.688153	4.04076	5.32783e-05	0.00874341	Note=amino acid transporter 1
MD05G1279400	25.6407	2.75053	1.05731	2.60145	0.0092831	0.175618
MD05G1284600	5340.28	-1.67371	0.646209	-2.59005	0.00959621	0.179183	Note=Protein of unknown function
MD05G1296400	92.6782	-2.05805	0.777613	-2.64662	0.00813002	0.165396	Note=Protein of unknown function
MD05G1305700	9.42302	4.30931	1.5574	2.76699	0.00565771	0.137491	Note=glutamate receptor 2.7
MD05G1306900	58.8411	3.56888	1.00379	3.55542	0.000377381	0.0296777	Note=ethylene responsive element binding factor 1
MD05G1312300	14.3188	-1.92731	0.608984	-3.1648	0.00155189	0.0695337	Note=squamosa promoter binding protein-like 3
MD05G1313700	24.3199	2.63133	0.719588	3.65672	0.000255466	0.0242488	Note=heat shock transcription factor B2A
MD05G1314100	73.2266	2.89642	0.848847	3.41218	0.000644446	0.0426117	Note=allantoinase
MD05G1315200	392.871	4.74729	1.01657	4.66991	3.01337e-06	0.00134574	Note=Aluminium induced protein with YGL and LRDR motifs
MD05G1319500	246.155	2.697	0.62783	4.29574	1.74109e-05	0.00488978	Note=Polyphenol oxidase
MD05G1321600	11.224	-2.85504	0.903623	-3.15955	0.00158015	0.0702228	Note=alpha-galactosidase 2
MD05G1324100	65.7216	2.16654	0.489357	4.42731	9.54155e-06	0.00309441	Note=ARF-GAP domain 5
MD05G1325400	345.404	1.57296	0.597553	2.63233	0.00848003	0.16837	Note=F-box family protein
MD05G1329800	13.5563	-2.3848	0.782417	-3.04799	0.00230376	0.0860894
MD05G1331200	37.2326	3.46943	0.678793	5.11117	3.20167e-07	0.000329075	Note=S-locus lectin protein kinase family protein
MD05G1331300	53.4297	2.28094	0.757125	3.01263	0.00258994	0.0906877	Note=S-locus lectin protein kinase family protein
MD05G1331700	19.9594	1.59624	0.605135	2.63783	0.00834386	0.167188	Note=S-locus lectin protein kinase family protein
MD05G1332500	2.30792	5.16518	1.86246	2.77331	0.00554891	NA	Note=receptor kinase 1
MD05G1334200	815.433	1.61103	0.415168	3.88042	0.000104275	0.0137896	Note=Quinone reductase family protein
MD05G1334800	70.3714	-2.66567	0.817323	-3.26147	0.00110837	0.0570778	Note=terpene synthase 14
MD05G1335600	32.6505	-2.82014	0.905418	-3.11473	0.0018411	0.0757633	Note=NAD(P)-binding Rossmann-fold superfamily protein
MD05G1336700	122.124	2.43295	0.541188	4.49558	6.93819e-06	0.00255419	Note=Sulfite exporter TauE/SafE family protein
MD05G1336800	52.7696	3.38817	0.584941	5.79232	6.94191e-09	2.36389e-05	Note=cysteine-rich RLK (RECEPTOR-like protein kinase) 29
MD05G1337000	20.6069	1.72209	0.613488	2.80704	0.00499987	0.128618	Note=cysteine-rich RLK (RECEPTOR-like protein kinase) 25
MD05G1337400	197.496	1.56274	0.534276	2.92497	0.00344495	0.107084	Note=Receptor-like protein kinase-related family protein
MD05G1337500	100.483	1.90824	0.525854	3.62884	0.000284702	0.0256816	Note=cysteine-rich RLK (RECEPTOR-like protein kinase) 29
MD05G1348500	5.65145	-3.87572	1.34705	-2.87718	0.0040125	0.116534	Note=SKU5 similar 4
MD05G1351900	48.2704	-2.12062	0.804828	-2.63488	0.00841674	0.167731	Note=STRUBBELIG-receptor family 8
MD05G1352700	323.577	-1.61622	0.523497	-3.08734	0.00201954	0.0795032	Note=Protein of unknown function
MD05G1355500	34.192	-1.79211	0.559119	-3.20523	0.00134954	0.0646121	Note=Ubiquitin-specific protease family C19-related protein
MD05G1357200	2128.18	-1.93659	0.423159	-4.57651	4.72794e-06	0.00192237	Note=uclacyanin 1
MD05G1358700	11.9885	-2.01551	0.749143	-2.69042	0.00713614	0.155951	Note=Cystatin/monellin superfamily protein
MD05G1359900	50.4312	2.21391	0.463643	4.77503	1.79677e-06	0.00102278	Note=inositol transporter 4
MD06G1001300	1495.07	1.85891	0.611006	3.04237	0.00234725	0.0867622	Note=PLATZ transcription factor family protein
MD06G1003600	9.86517	3.18621	1.12511	2.83192	0.00462695	0.12443	Note=NAD(P)-binding Rossmann-fold superfamily protein
MD06G1003700	438.813	2.77503	0.639231	4.3412	1.41708e-05	0.00422438	Note=NAD(P)-binding Rossmann-fold superfamily protein
MD06G1010300	18.8141	1.78651	0.686895	2.60085	0.00929935	0.175691	Note=Protein of unknown function (DUF833)
MD06G1027300	1110.3	3.1058	0.971928	3.19551	0.00139585	0.0659987	Note=xyloglucan endotransglucosylase/hydrolase 30
MD06G1027700	107.331	1.75759	0.613634	2.86422	0.00418032	0.119122
MD06G1034900	4462.14	-2.90295	0.972224	-2.98588	0.00282759	0.0950979
MD06G1038600	123.308	1.65475	0.493209	3.35507	0.000793447	0.0483559	Note=alpha/beta-Hydrolases superfamily protein
MD06G1039600	68.6306	-1.77551	0.658512	-2.69624	0.00701272	0.154814	Note=S-adenosyl-L-methionine-dependent methyltransferases superfamily protein
MD06G1041000	160.551	3.36026	0.949388	3.53939	0.000401049	0.0309923	Note=expansin-like B1
MD06G1051800	227.069	1.6641	0.639638	2.60163	0.00927806	0.175618	Note=ethylene responsive element binding factor 1
MD06G1055400	24.5887	1.73814	0.563516	3.08445	0.00203928	0.080025	Note=alpha/beta-Hydrolases superfamily protein
MD06G1058500	284.744	1.83335	0.704047	2.60402	0.00921373	0.17528
MD06G1077500	39.0198	2.66867	0.862129	3.09544	0.00196521	0.0788456	Note=NAD(P)-binding Rossmann-fold superfamily protein
MD06G1077700	22.0729	3.44886	1.03586	3.32946	0.000870137	0.0508675	Note=NAD(P)-binding Rossmann-fold superfamily protein
MD06G1080600	5.82812	-2.97047	0.971808	-3.05665	0.00223827	0.0846874	Note=Protein of unknown function (DUF567)
MD06G1086300	109.236	1.80952	0.465878	3.88412	0.000102703	0.0136479	Note=hydroxyproline-rich glycoprotein family protein
MD06G1090200	9.31758	3.92393	1.36893	2.86641	0.00415152	0.118563	Note=Heavy metal transport/detoxification superfamily protein
MD06G1094200	34.8987	2.21052	0.857565	2.57767	0.00994688	0.182494	Note=Late embryogenesis abundant (LEA) hydroxyproline-rich glycoprotein family
MD06G1095300	27.9858	2.19609	0.781386	2.81051	0.00494631	0.128331	Note=P-loop containing nucleoside triphosphate hydrolases superfamily protein
MD06G1104100	108.827	1.73499	0.642676	2.69963	0.00694169	0.154557	Note=WRKY family transcription factor
MD06G1104200	315.129	-1.86936	0.700606	-2.6682	0.00762581	0.159669	Note=Homeodomain-like superfamily protein
MD06G1108600	575.299	1.7615	0.423116	4.16316	3.13878e-05	0.00662843	Note=UDP-D-glucose/UDP-D-galactose 4-epimerase 5
MD06G1110100	13.8645	-3.78371	1.34929	-2.80423	0.00504374	0.128764	Note=Protein of unknown function
MD06G1110600	261.791	1.53841	0.39978	3.84815	0.000119014	0.0151125	Note=DCD (Development and Cell Death) domain protein
MD06G1112200	619.934	-1.8225	0.457488	-3.98372	6.78462e-05	0.0105015
MD06G1112300	3.81859	-3.79589	1.39044	-2.72999	0.00633362	NA
MD06G1115000	52.6404	-2.80169	0.773308	-3.62299	0.000291219	0.0260111	Note=with no lysine (K) kinase 8
MD06G1121600	480.884	1.59015	0.483751	3.28712	0.00101219	0.0546154	Note=GroES-like zinc-binding dehydrogenase family protein
MD06G1125700	55.483	-1.91787	0.667653	-2.87255	0.00407174	0.117007	Note=related to AP2 11
MD06G1128000	87.3699	-1.78475	0.688558	-2.59202	0.00954152	0.178523	Note=Protein kinase superfamily protein
MD06G1130400	99.6421	2.4341	0.573499	4.24429	2.19283e-05	0.00530913	Note=Integrase-type DNA-binding superfamily protein
MD06G1142900	536.087	-3.35115	0.932746	-3.59277	0.000327175	0.0273402	Note=cytochrome P450
MD06G1145800	8.52091	2.00217	0.769548	2.60175	0.00927503	0.175618	Note=Cytochrome P450 superfamily protein
MD06G1147500	88.0838	1.82733	0.42299	4.32003	1.56009e-05	0.00456989	Note=AMP-dependent synthetase and ligase family protein
MD06G1161300	2167.86	1.57786	0.525956	2.99998	0.00269995	0.0927942	Note=BTB and TAZ domain protein 1
MD06G1174200	115.368	-2.48071	0.659525	-3.76135	0.000168997	0.0188318	Note=myb domain protein 66
MD06G1177300	56.7306	-1.74576	0.581828	-3.00048	0.00269553	0.0927942	Note=cyclic nucleotide-gated channel 16
MD06G1184300	77.5096	3.76473	1.19621	3.14721	0.00164835	0.0719623	Note=Coatomer
MD06G1186000	294.277	1.83902	0.405552	4.5346	5.77131e-06	0.00222871	Note=calcium-dependent protein kinase 1
MD06G1189100	45.852	2.38135	0.775664	3.07007	0.00214006	0.0825882	Note=WRKY DNA-binding protein 72
MD06G1192200	83.7182	-1.90997	0.45165	-4.22888	2.34862e-05	0.00544303	Note=phytochrome kinase substrate-related
MD06G1195400	67.2617	1.74744	0.565561	3.08975	0.00200324	0.0794354
MD06G1196100	14.0925	2.31436	0.817502	2.83102	0.00463997	0.12446	Note=NAC domain containing protein 100
MD06G1198600	22.9152	2.79124	0.997358	2.79863	0.00513194	0.129809	Note=Leucine-rich repeat protein kinase family protein
MD06G1199400	5.53035	-2.78755	0.988462	-2.82009	0.00480107	0.126536	Note=basic helix-loop-helix (bHLH) DNA-binding superfamily protein
MD06G1212600	46.5431	3.97292	0.935808	4.24544	2.18163e-05	0.00530913	Note=Uncharacterised conserved protein UCP015417
MD06G1212900	37.4946	2.6486	0.601126	4.40606	1.05266e-05	0.00329615	Note=PLAC8 family protein
MD06G1216700	26.2411	1.53954	0.575774	2.67386	0.00749837	0.158227	Note=C2 domain-containing protein
MD06G1217200	11.0142	5.04294	1.81224	2.78272	0.00539053	0.133591	Note=myb domain protein 116
MD06G1217800	23.9522	2.12489	0.615776	3.45075	0.000559038	0.0390496	Note=Protein of unknown function
MD06G1218600	20.7935	2.40789	0.924904	2.60339	0.00923057	0.17545	Note=receptor serine/threonine kinase
MD06G1218900	97.104	2.8299	0.437205	6.4727	9.62698e-11	6.55645e-07	Note=Protein kinase superfamily protein
MD06G1222800	530.39	1.64382	0.52986	3.10237	0.00191978	0.0779415	Note=MATE efflux family protein
MD06G1223400	9.74968	3.57424	1.22097	2.92738	0.00341835	0.106761
MD06G1224000	24.9648	3.18796	0.939138	3.39456	0.00068739	0.0441369	Note=S-adenosyl-L-methionine-dependent methyltransferases superfamily protein
MD06G1226800	25.5919	-1.82991	0.546502	-3.34841	0.000812758	0.0488403	Note=Auxin efflux carrier family protein
MD06G1229100	446.66	-1.69404	0.463667	-3.65358	0.000258612	0.0243776	Note=B-S glucosidase 44
MD06G1232100	402.13	2.07471	0.611699	3.39171	0.000694577	0.0443131	Note=NF-X-like 1
MD07G1000800	38.2322	-4.46326	0.854302	-5.22445	1.74674e-07	0.000216293	Note=Bifunctional inhibitor/lipid-transfer protein/seed storage 2S albumin superfamily protein
MD07G1003500	9.54615	3.28251	1.17655	2.78994	0.0052717	0.132239	Note=O-fucosyltransferase family protein
MD07G1003600	6905.29	-2.18943	0.845872	-2.58837	0.00964323	0.179686	Note=lipoxygenase 2
MD07G1003900	3.95751	-2.96588	0.998059	-2.97165	0.00296207	NA	Note=lipoxygenase 2
MD07G1004500	388.261	-2.54	0.440093	-5.7715	7.85678e-09	2.37816e-05	Note=lipoxygenase 2
MD07G1007400	8.28997	5.32212	1.87213	2.84282	0.00447164	0.12242	Note=UDP-glucosyl transferase 73B3
MD07G1014300	49.2604	2.2623	0.864384	2.61724	0.00886449	0.171877	Note=cysteine-rich RLK (RECEPTOR-like protein kinase) 10
MD07G1022600	104.343	3.70418	0.708879	5.2254	1.73778e-07	0.000216293	Note=Protein of unknown function (DUF793)
MD07G1022700	167.11	3.04641	0.785548	3.87807	0.000105287	0.0138561	Note=Protein of unknown function (DUF793)
MD07G1040300	106.632	-1.7315	0.52536	-3.29584	0.000981269	0.0543308	Note=NB-ARC domain-containing disease resistance protein
MD07G1060300	22.5605	4.64422	1.44666	3.21031	0.00132593	0.0640786	Note=Stigma-specific Stig1 family protein
MD07G1064200	99.5434	-1.81332	0.576126	-3.14743	0.00164711	0.0719623	Note=alpha/beta-Hydrolases superfamily protein
MD07G1070800	54.5355	2.30499	0.77145	2.98787	0.00280933	0.0948023	Note=Protein kinase superfamily protein
MD07G1078500	12.8391	-2.51817	0.921813	-2.73176	0.00629971	0.146306	Note=mechanosensitive channel of small conductance-like 10
MD07G1080800	10.4965	3.24297	1.19088	2.72317	0.0064659	0.147792	Note=Glutamate receptor family protein
MD07G1098500	4.94917	-5.01024	1.6462	-3.04352	0.0023383	NA	Note=Chalcone and stilbene synthase family protein
MD07G1100900	54.8844	1.85868	0.503734	3.6898	0.000224433	0.0226445	Note=Phosphoglycerate mutase family protein
MD07G1145900	26.8252	-4.82738	1.06595	-4.52873	5.93406e-06	0.00224522	Note=Auxin-responsive GH3 family protein
MD07G1146900	388.823	1.59587	0.424818	3.7566	0.000172241	0.0189384	Note=WRKY family transcription factor
MD07G1151700	540.658	-3.04313	0.832178	-3.65682	0.000255362	0.0242488	Note=Integrase-type DNA-binding superfamily protein
MD07G1161100	65.3607	3.23129	0.907077	3.56231	0.000367604	0.0293674	Note=O-methyltransferase 1
MD07G1183600	261.236	-1.88263	0.724103	-2.59995	0.0093237	0.17602	Note=cinnamyl alcohol dehydrogenase 9
MD07G1186300	24.6682	-2.43716	0.633608	-3.84648	0.000119826	0.0151125	Note=Chalcone-flavanone isomerase family protein
MD07G1189500	230.826	-2.32696	0.783838	-2.96867	0.0029909	0.0988645	Note=dehydroascorbate reductase 2
MD07G1203700	157.499	-2.13637	0.502237	-4.25371	2.1026e-05	0.00530913	Note=protein phosphatase 2CA
MD07G1206700	408.408	-1.51685	0.561213	-2.70281	0.00687565	0.15353	Note=subtilase family protein
MD07G1207500	692.32	-2.70367	0.574775	-4.70388	2.5526e-06	0.00121996	Note=Bifunctional inhibitor/lipid-transfer protein/seed storage 2S albumin superfamily protein
MD07G1208900	19.1262	2.92987	0.794456	3.6879	0.000226115	0.0226704	Note=UDP-Glycosyltransferase superfamily protein
MD07G1216200	55.9872	-2.38532	0.66991	-3.56066	0.000369922	0.0294661	Note=anthranilate synthase alpha subunit 1
MD07G1221300	164.378	2.4945	0.673992	3.70108	0.000214684	0.0219866	Note=Alpha/beta hydrolase related protein
MD07G1222900	617.664	1.52234	0.571107	2.66559	0.00768533	0.159942	Note=zinc finger (CCCH-type) family protein
MD07G1229700	31.4257	-3.01822	0.67505	-4.47111	7.78158e-06	0.00275306	Note=transcription regulators
MD07G1233600	3469.84	-2.00127	0.675205	-2.96395	0.0030372	0.0997692	Note=Protein of unknown function
MD07G1234700	614.293	2.01806	0.766662	2.63227	0.00848168	0.16837	Note=WRKY DNA-binding protein 70
MD07G1239800	17.6369	-1.72494	0.614064	-2.80905	0.0049688	0.128335	Note=Bifunctional inhibitor/lipid-transfer protein/seed storage 2S albumin superfamily protein
MD07G1245900	10.6762	-2.83469	0.712502	-3.9785	6.93512e-05	0.0106139	Note=Encodes a close homolog of the Cauliflower OR (Orange) protein. The function of OR is to induce the differentiation of proplastids or other noncolored plastids into chromoplasts for carotenoid accumulation. Both proteins contain a Cysteine-rich zinc finger domain that is highly specific to DnaJ-like molecular chaperons.
MD07G1246700	71.3831	1.57464	0.504799	3.11934	0.00181256	0.0753861
MD07G1249800	33.7269	2.30917	0.842671	2.74029	0.00613843	0.143874	Note=U-box domain-containing protein kinase family protein
MD07G1253800	37.2353	-1.72499	0.66077	-2.61057	0.00903902	0.174022	Note=mitochondrion-localized small heat shock protein 23.6
MD07G1262100	25.9091	1.97829	0.645066	3.0668	0.00216366	0.0827133	Note=GroES-like zinc-binding alcohol dehydrogenase family protein
MD07G1262300	17.0236	3.58986	0.888091	4.04222	5.29468e-05	0.00874168	Note=GroES-like zinc-binding alcohol dehydrogenase family protein
MD07G1270100	56.6181	1.58893	0.552433	2.87624	0.00402443	0.11662	Note=Copper transport protein family
MD07G1270900	17.9014	-2.12131	0.724857	-2.92652	0.00342775	0.106761	Note=PAR1 protein
MD07G1275600	5.06419	-3.29816	1.18758	-2.77722	0.00548254	0.134676	Note=Divalent ion symporter
MD07G1281600	10.461	5.23418	1.70555	3.06891	0.0021484	0.0825882	Note=Late embryogenesis abundant (LEA) hydroxyproline-rich glycoprotein family
MD07G1281700	332.069	2.02032	0.528814	3.82048	0.000133192	0.0162709	Note=Protein of unknown function
MD07G1292500	11.7197	4.81035	1.61567	2.97731	0.00290791	0.0973186	Note=cyclic nucleotide gated channel 1
MD07G1294400	34.7255	-1.73817	0.478656	-3.63135	0.000281938	0.0256644	Note=O-Glycosyl hydrolases family 17 protein
MD07G1295400	275.077	2.6759	0.548658	4.87717	1.07619e-06	0.000698037	Note=Yippee family putative zinc-binding protein
MD07G1308000	4.9651	7.05405	2.12721	3.31611	0.0009128	NA	Note=Laccase/Diphenol oxidase family protein
MD07G1310600	44.9587	-1.76886	0.629147	-2.81152	0.00493079	0.128156	Note=AIG2-like (avirulence induced gene) family protein
MD08G1002900	352.023	1.88317	0.564146	3.33809	0.000843569	0.0497414	Note=Protein of unknown function
MD08G1007800	153.975	2.01831	0.57655	3.50066	0.000464113	0.0343017	Note=cysteine-rich RLK (RECEPTOR-like protein kinase) 34
MD08G1009800	58.402	-2.52381	0.88331	-2.85722	0.00427366	0.119664	Note=GDSL-like Lipase/Acylhydrolase superfamily protein
MD08G1010400	12.7803	-3.45587	1.13218	-3.0524	0.0022702	0.0852478	Note=P-glycoprotein 13
MD08G1012200	58.4455	1.97027	0.539794	3.65005	0.000262189	0.0244608	rfam_acc=RF00304
MD08G1012300	29.6635	1.98383	0.628441	3.15675	0.00159535	0.070553	Note=Protein of unknown function (DUF668)
MD08G1014400	46.4383	4.57747	0.716093	6.39229	1.63419e-10	8.90373e-07	Note=Putative lysine decarboxylase family protein
MD08G1016300	8.68782	2.47374	0.851532	2.90504	0.00367206	0.110712	rfam_acc=RF00213
MD08G1023600	27.7536	-2.48888	0.677705	-3.67251	0.000240176	0.0233674	Note=beta-galactosidase 3
MD08G1026100	39.4981	-1.55459	0.555029	-2.80091	0.00509587	0.129446	Note=HXXXD-type acyl-transferase family protein
MD08G1028100	8.85564	-2.42358	0.871193	-2.78191	0.00540403	0.133591	Note=Glycosyl hydrolase superfamily protein
MD08G1028600	850.822	-3.42759	0.815759	-4.20172	2.64892e-05	0.00601349	Note=dihydroflavonol 4-reductase
MD08G1029700	622.584	1.8135	0.501502	3.61615	0.000299022	0.0263623	Note=Protein of unknown function
MD08G1036500	208.822	-1.72525	0.641649	-2.68877	0.00717162	0.155951	Note=lysophosphatidyl acyltransferase 4
MD08G1038600	177.653	-3.87529	0.926268	-4.18376	2.86722e-05	0.00627092	Note=allene oxide synthase
MD08G1042500	351.301	1.50675	0.326586	4.61363	3.95703e-06	0.00165842	Note=ADR1-like 1
MD08G1063100	10.2579	-2.23778	0.71658	-3.12286	0.001791	0.0750622	Note=Leucine-rich repeat protein kinase family protein
MD08G1063700	279.318	1.60355	0.450834	3.55684	0.000375345	0.0296381	Note=Mitochondrial substrate carrier family protein
MD08G1070700	25.2325	-2.36996	0.8063	-2.9393	0.00328953	0.104934	Note=Duplicated homeodomain-like superfamily protein
MD08G1070800	40.0172	-2.85861	0.96133	-2.9736	0.00294327	0.0982402	Note=myb domain protein 5
MD08G1072700	1375.24	1.83521	0.701467	2.61625	0.00889023	0.172131	Note=Protein of unknown function
MD08G1081300	35.706	-3.45152	0.834609	-4.13549	3.54191e-05	0.00694164	Note=GATA type zinc finger transcription factor family protein
MD08G1086300	260.486	2.21135	0.836382	2.64394	0.00819468	0.16547	Note=adenine phosphoribosyl transferase 1
MD08G1092400	465.136	-1.76455	0.496707	-3.55249	0.000381604	0.0297477	Note=unknown protein.
MD08G1095900	40.3367	-1.85236	0.711343	-2.60404	0.00921327	0.17528	Note=C2H2-like zinc finger protein
MD08G1110500	79.79	2.36877	0.541761	4.37235	1.22919e-05	0.00372062	Note=Protein kinase family protein with leucine-rich repeat domain
MD08G1114100	258.58	-2.15759	0.565147	-3.81774	0.00013468	0.0162793	Note=Integrase-type DNA-binding superfamily protein
MD08G1127200	95.9562	1.95033	0.530337	3.67753	0.000235503	0.0230776	Note=WRKY DNA-binding protein 11
MD08G1127900	114.961	-1.86115	0.58008	-3.20844	0.00133458	0.064163	Note=Galactose oxidase/kelch repeat superfamily protein
MD08G1134000	12.4749	-2.84387	0.787055	-3.6133	0.000302322	0.0264619	Note=UDP-Glycosyltransferase superfamily protein
MD08G1146300	12.6751	3.28425	1.05209	3.12165	0.00179838	0.0752557	Note=Protein of unknown function
MD08G1151300	251.568	1.57101	0.544838	2.88345	0.00393348	0.114974	Note=indole-3-acetic acid inducible 29
MD08G1162200	132.771	-1.86332	0.595998	-3.12639	0.00176967	0.0748426	Note=Pheophorbide a oxygenase family protein with Rieske [2Fe-2S] domain
MD08G1171600	11.6066	1.94024	0.7482	2.59321	0.00950834	0.178308	rfam_acc=RF01431
MD08G1180400	13.7565	-2.75748	0.845074	-3.263	0.00110239	0.0568774	Note=Haloacid dehalogenase-like hydrolase (HAD) superfamily protein
MD08G1181000	29.499	2.0263	0.615994	3.28948	0.00100372	0.0544689	Note=tetratricopeptide repeat (TPR)-containing protein
MD08G1182300	49.9653	-2.37543	0.682633	-3.47981	0.000501775	0.0362583	Note=Major facilitator superfamily protein
MD08G1189800	131.348	1.98232	0.663988	2.98548	0.00283135	0.0951068	Note=Protein of unknown function
MD08G1195600	270.719	3.41706	0.509334	6.70887	1.96133e-11	2.67153e-07	Note=Plant invertase/pectin methylesterase inhibitor superfamily
MD08G1205300	64.5317	2.58249	0.982354	2.62888	0.00856671	0.168989	Note=Pectinacetylesterase family protein
MD08G1211500	295.99	-2.27371	0.592644	-3.83655	0.000124772	0.0153803	Note=Inositol 1
MD08G1217600	223.219	-1.80808	0.532103	-3.39799	0.000678826	0.0441369	Note=Leucine-rich receptor-like protein kinase family protein
MD08G1232200	11.047	4.63924	1.4879	3.11797	0.00182101	0.0755069	Note=RmlC-like cupins superfamily protein
MD08G1232300	178.294	-2.80813	0.915195	-3.06835	0.00215247	0.0825882	Note=RmlC-like cupins superfamily protein
MD08G1242700	4.8061	3.14651	1.1324	2.77861	0.00545913	NA	Note=cytochrome P450
MD08G1251100	9.37192	-2.56993	0.741086	-3.4678	0.000524746	0.0373241	Note=Seven transmembrane MLO family protein
MD09G1006400	37.5309	3.47943	0.843057	4.12716	3.67279e-05	0.00714671	Note=NAC domain containing protein 83
MD09G1010500	12.3456	-3.18303	1.22766	-2.59277	0.00952062	0.178351	Note=Ferritin/ribonucleotide reductase-like family protein
MD09G1015800	9.51851	-2.45913	0.904478	-2.71884	0.0065511	0.149094	Note=Protein of unknown function
MD09G1016300	58.2808	2.05533	0.723286	2.84165	0.00448803	0.122508	Note=lysine histidine transporter 1
MD09G1018600	282.266	2.79668	0.756416	3.69728	0.00021792	0.0221514	Note=Protein of unknown function
MD09G1034900	9.61237	-2.14605	0.766244	-2.80074	0.00509857	0.129446	Note=Protein kinase superfamily protein
MD09G1043400	31.3464	2.46982	0.614883	4.01672	5.90127e-05	0.00945662	rfam_acc=RF00200
MD09G1043700	153.713	1.86432	0.612183	3.04536	0.00232403	0.0864333	Note=AAA-ATPase 1
MD09G1046900	6.95571	3.59459	1.19209	3.01537	0.00256666	0.0902206	Note=SPFH/Band 7/PHB domain-containing membrane-associated protein family
MD09G1051200	72.0017	-1.98589	0.751145	-2.64382	0.00819767	0.16547	Note=homeobox protein 34
MD09G1059200	15.7834	2.00748	0.711699	2.82069	0.00479204	0.126497
MD09G1082100	148.342	-1.63337	0.498136	-3.27896	0.00104191	0.0554369	Note=NAD(P)-binding Rossmann-fold superfamily protein
MD09G1083600	66.4801	-1.75922	0.595806	-2.95268	0.00315029	0.101851
MD09G1091000	688.436	-1.52832	0.323357	-4.72641	2.2852e-06	0.00116919	Note=Auxin-responsive GH3 family protein
MD09G1095700	16.4419	2.64141	0.802083	3.29318	0.000990595	0.0543308	rfam_acc=RF00201
MD09G1097800	212.092	-1.66059	0.590098	-2.8141	0.00489143	0.127881	Note=Protein of unknown function
MD09G1102800	21.8592	-2.33615	0.862505	-2.70856	0.00675753	0.151638	Note=Phototropic-responsive NPH3 family protein
MD09G1105600	11.5622	2.35946	0.810746	2.91023	0.00361158	0.109562	rfam_acc=RF00350
MD09G1105800	20.0744	2.05068	0.634543	3.23174	0.00123041	0.0610542	rfam_acc=RF00333
MD09G1107400	7.15883	5.42673	1.73534	3.12718	0.00176494	0.0747751	anti_codon=AGC
MD09G1111700	34.446	2.01524	0.515612	3.90844	9.28923e-05	0.0130442	Note=RNAse II-like 1
MD09G1127000	824.422	-2.66105	0.841922	-3.16069	0.00157398	0.0701772	Note=FASCICLIN-like arabinogalactan 2
MD09G1127500	6.68571	-3.42699	0.99826	-3.43296	0.000597029	0.0401587	Note=Protein of unknown function
MD09G1131100	12.2944	-2.9934	0.927767	-3.22646	0.00125332	0.0617411	Note=receptor like protein 6
MD09G1132900	7.05649	-2.38417	0.894933	-2.66408	0.00771997	0.160051
MD09G1141200	175.238	3.52325	0.826947	4.26055	2.03922e-05	0.00528398	Note=UDP-Glycosyltransferase superfamily protein
MD09G1141700	66.8271	3.74338	1.00374	3.72942	0.000191921	0.0205032	Note=UDP-glucosyl transferase 71B6
MD09G1142300	89.6418	4.68135	1.46155	3.203	0.00136006	0.0650012	Note=UDP-glucosyl transferase 85A3
MD09G1142500	44.2122	2.18152	0.795825	2.74121	0.00612137	0.143633	Note=UDP-Glycosyltransferase superfamily protein
MD09G1145500	28.9923	2.43805	0.744004	3.27694	0.0010494	0.0555376	Note=wall associated kinase-like 2
MD09G1145600	63.0457	-1.79409	0.561513	-3.19511	0.00139779	0.0659987	Note=MATE efflux family protein
MD09G1161300	21.5999	2.89657	0.676569	4.28126	1.85836e-05	0.00502827	Note=Core-2/I-branching beta-1
MD09G1184000	505.194	-2.69719	0.764839	-3.52648	0.000421126	0.0319115	Note=Duplicated homeodomain-like superfamily protein
MD09G1192100	391.244	1.78305	0.414371	4.30303	1.6848e-05	0.00481766	Note=Glycosyl hydrolases family 32 protein
MD09G1193100	93.7213	-2.53006	0.805685	-3.14026	0.00168801	0.0731076	Note=Protein kinase superfamily protein
MD09G1199000	61.7198	2.24258	0.846873	2.64807	0.00809533	0.165107	Note=cryptdin protein-related
MD09G1204300	452.758	3.29282	0.740642	4.4459	8.75252e-06	0.00294365	Note=ABC-2 and Plant PDR ABC-type transporter family protein
MD09G1205700	2.48788	-4.91226	1.83178	-2.68169	0.00732506	NA
MD09G1219100	82.3007	3.30793	0.935492	3.53603	0.000406184	0.0311439	Note=HCO3 -transporter family
MD09G1224500	156.269	1.78825	0.567703	3.14997	0.00163289	0.0718632	Note=WRKY DNA-binding protein 40
MD09G1227700	2272.44	1.5603	0.549807	2.83792	0.00454092	0.123204	Note=Protein of unknown function
MD09G1232400	79.8191	-1.5162	0.561826	-2.6987	0.00696117	0.154557	Note=Pectinacetylesterase family protein
MD09G1243000	68.2845	4.17554	1.23297	3.38657	0.000707733	0.0449419	Note=beta glucosidase 15
MD09G1247900	237.14	1.73006	0.441012	3.92292	8.74815e-05	0.012543	Note=Protein of unknown function
MD09G1271400	50.4395	2.41014	0.672828	3.5821	0.000340841	0.0280519	Note=myb domain protein 43
MD09G1277200	24.7448	2.71771	0.878581	3.0933	0.00197947	0.0789526	rfam_acc=RF00149
MD09G1280400	25.3742	2.58203	0.694527	3.71768	0.000201059	0.0213349	Note=acyl activating enzyme 12
MD09G1285800	50.5384	-1.77947	0.614932	-2.89377	0.0038065	0.112959	Note=Eukaryotic aspartyl protease family protein
MD10G1009200	22.5878	1.82451	0.58473	3.12026	0.00180693	0.0753817	rfam_acc=RF00020
MD10G1017300	665.554	3.78908	0.884698	4.28291	1.84462e-05	0.00502827	Note=pathogenesis-related family protein
MD10G1032000	42.0688	2.79815	0.859229	3.25658	0.00112764	0.0576343	Note=Integrase-type DNA-binding superfamily protein
MD10G1034100	20.2476	-1.60508	0.57225	-2.80485	0.00503393	0.128764	Note=Nucleotide-sugar transporter family protein
MD10G1035800	702.648	3.01695	0.776417	3.88573	0.000102021	0.0136238	Note=Pyridoxal phosphate (PLP)-dependent transferases superfamily protein
MD10G1039300	7.55394	-3.70752	1.19389	-3.1054	0.00190021	0.0774934	Note=Pentatricopeptide repeat (PPR) superfamily protein
MD10G1042300	387.814	4.49869	1.25437	3.58642	0.000335252	0.0279295	Note=Laccase/Diphenol oxidase family protein
MD10G1044200	25.1024	-1.95883	0.715438	-2.73795	0.00618237	0.144404	Note=Protein of unknown function (DUF679)
MD10G1052800	41.3641	2.49102	0.637196	3.90935	9.2544e-05	0.0130442	Note=2-oxoglutarate (2OG) and Fe(II)-dependent oxygenase superfamily protein
MD10G1055500	21.3864	-1.55793	0.559564	-2.78419	0.00536623	0.133504	Note=Protein of unknown function
MD10G1062600	21.3097	5.58188	1.6936	3.29586	0.000981216	0.0543308
MD10G1073100	44.7178	1.60536	0.588458	2.72808	0.00637034	0.146696	rfam_acc=RF01847
MD10G1073900	240.173	1.71966	0.389488	4.41517	1.0093e-05	0.00323475	Note=Adenine nucleotide alpha hydrolases-like superfamily protein
MD10G1075000	67.5257	-1.53505	0.4926	-3.11621	0.00183192	0.0756155	Note=3-ketoacyl-CoA synthase 4
MD10G1086000	3.60408	-4.46738	1.67256	-2.67098	0.00756305	NA	Note=Transducin/WD40 repeat-like superfamily protein
MD10G1097100	43.3145	-3.20997	1.06803	-3.00552	0.00265128	0.092008	Note=GroES-like zinc-binding alcohol dehydrogenase family protein
MD10G1097500	119.684	-1.84685	0.535975	-3.44578	0.000569407	0.0392704	Note=GroES-like zinc-binding alcohol dehydrogenase family protein
MD10G1098500	373.271	-1.58028	0.57089	-2.7681	0.00563837	0.137143	Note=UDP-Glycosyltransferase superfamily protein
MD10G1103000	5.59154	-2.72069	0.919208	-2.95981	0.00307826	0.100435	Note=Protein of unknown function
MD10G1105500	54.7389	-1.93318	0.516132	-3.74552	0.000180023	0.0195386	Note=NAD(P)-binding Rossmann-fold superfamily protein
MD10G1110300	29.4654	-2.59151	0.910551	-2.84609	0.00442601	0.121791	Note=F-box family protein
MD10G1110900	18.326	2.03452	0.684431	2.97257	0.0029532	0.0982402
MD10G1111000	14.17	4.73948	1.55567	3.04658	0.00231461	0.0863762	Note=UDP-glucosyltransferase 74F2
MD10G1115800	489.213	-1.96635	0.666797	-2.94895	0.00318857	0.102445	Note=UDP-Glycosyltransferase superfamily protein
MD10G1120200	4041.66	-1.88007	0.60684	-3.09814	0.00194741	0.0786744	Note=Amidase family protein
MD10G1132600	9.15941	2.75544	0.879944	3.13138	0.00173986	0.0741739	Note=NAD(P)-binding Rossmann-fold superfamily protein
MD10G1153400	272.685	2.04541	0.733636	2.78805	0.00530269	0.132772	Note=receptor-like protein kinase-related family protein
MD10G1157900	335.781	-2.21343	0.647368	-3.41912	0.000628241	0.0418448	Note=cytochrome P450
MD10G1179300	31.7294	-2.4306	0.698817	-3.47817	0.000504853	0.0363301	Note=Protein of unknown function
MD10G1187000	204.083	2.16556	0.812236	2.66618	0.00767191	0.159907	Note=2-oxoglutarate (2OG) and Fe(II)-dependent oxygenase superfamily protein
MD10G1188100	6.97338	3.15397	1.19599	2.63712	0.00836139	0.167227	Note=C2H2 and C2HC zinc fingers superfamily protein
MD10G1194000	17.9422	-1.82023	0.582288	-3.126	0.00177202	0.0748426	Note=cationic amino acid transporter 8
MD10G1207800	4.49636	-3.09154	1.09606	-2.82059	0.00479362	NA	Note=Curculin-like (mannose-binding) lectin family protein
MD10G1212100	118.545	1.98969	0.636922	3.12392	0.0017846	0.0750324	rfam_acc=RF00332
MD10G1219200	41.7643	-2.36525	0.670487	-3.52766	0.000419244	0.0319024	Note=Eukaryotic aspartyl protease family protein
MD10G1234000	85.3244	2.97562	0.747556	3.98046	6.87821e-05	0.0105862
MD10G1235500	461.673	-1.71941	0.58722	-2.92805	0.00341091	0.106761	Note=SBP (S-ribonuclease binding protein) family protein
MD10G1238200	54.6229	4.14758	0.934059	4.44038	8.98008e-06	0.00298336	Note=NAC domain containing protein 42
MD10G1242500	95.6155	-2.54383	0.847695	-3.00088	0.002692	0.0927942
MD10G1250500	74.0057	3.78359	1.14919	3.29241	0.000993334	0.0543308	Note=wall-associated kinase 2
MD10G1254300	602.688	2.04378	0.379975	5.37871	7.50197e-08	0.00012773	Note=amino acid transporter 1
MD10G1266100	26.1365	-1.95556	0.61206	-3.19505	0.00139805	0.0659987	Note=Drug/metabolite transporter superfamily protein
MD10G1266400	40.4733	2.24078	0.705375	3.17672	0.0014895	0.0683113	Note=WRKY DNA-binding protein 28
MD10G1270700	298.617	-3.41745	1.08746	-3.1426	0.00167453	0.0726395	Note=GDSL-like Lipase/Acylhydrolase superfamily protein
MD10G1272800	14.0555	5.24441	1.61538	3.24655	0.00116815	0.0591499	Note=Leucine-rich repeat transmembrane protein kinase
MD10G1272900	4.8945	7.21095	2.56247	2.81407	0.00489193	NA	Note=Leucine-rich repeat transmembrane protein kinase
MD10G1275500	3.30046	6.32296	2.24213	2.82006	0.00480139	NA	Note=Protein of unknown function
MD10G1276600	5.92468	-2.68759	0.908323	-2.95884	0.00308798	0.100435	Note=receptor like protein 51
MD10G1277700	7.83605	-2.04369	0.712987	-2.86638	0.004152	0.118563	Note=O-fucosyltransferase family protein
MD10G1280500	9.20856	2.87937	1.02616	2.80595	0.00501679	0.128689	Note=Heavy metal transport/detoxification superfamily protein
MD10G1290900	19.6007	-2.66379	0.815139	-3.2679	0.00108348	0.0562215	Note=ERF domain protein 12
MD10G1299400	566.441	1.98284	0.509055	3.89514	9.81422e-05	0.0133516	Note=Polyphenol oxidase
MD10G1308100	56.837	2.09437	0.550476	3.80466	0.000142002	0.0169667	Note=S-locus lectin protein kinase family protein
MD10G1310600	10.286	-3.29329	1.18896	-2.76989	0.00560747	0.137126	Note=terpene synthase 14
MD10G1311000	69.017	3.19886	1.07683	2.97064	0.00297181	0.0987292	Note=terpene synthase 02
MD10G1311100	83.6972	-2.61221	0.657673	-3.97189	7.13044e-05	0.0107915	Note=NAD(P)-binding Rossmann-fold superfamily protein
MD10G1311900	751.372	1.50758	0.455271	3.31138	0.000928362	0.0529089	Note=C-terminal cysteine residue is changed to a serine 1
MD10G1312900	60.1202	1.95777	0.569247	3.43923	0.000583365	0.039631	Note=cysteine-rich RLK (RECEPTOR-like protein kinase) 25
MD10G1324500	25.3027	2.69384	0.816137	3.30072	0.000964377	0.0539393	Note=WRKY family transcription factor
MD10G1326000	61.2728	-1.77251	0.677491	-2.61629	0.00888918	0.172131	Note=STRUBBELIG-receptor family 8
MD10G1333000	154.195	-1.6055	0.516187	-3.11031	0.00186889	0.07656	Note=tonoplast dicarboxylate transporter
MD10G1335500	49.1618	2.48161	0.833766	2.97638	0.00291672	0.0974935	Note=inositol transporter 4
MD10G1335900	39.5874	1.72505	0.55676	3.09838	0.00194585	0.0786744	rfam_acc=RF00055
MD11G1001900	68.6005	2.36601	0.732454	3.23025	0.00123682	0.0612609	rfam_acc=RF00204
MD11G1002000	4.41813	5.55488	1.69015	3.28662	0.00101397	NA	rfam_acc=RF00069
MD11G1009400	64.2847	-2.83089	0.898324	-3.1513	0.00162548	0.0716525	Note=acyl-activating enzyme 18
MD11G1011100	136.277	-2.04893	0.667021	-3.07177	0.00212795	0.082343	Note=Bifunctional inhibitor/lipid-transfer protein/seed storage 2S albumin superfamily protein
MD11G1012600	24.0063	-2.60476	0.96731	-2.69279	0.00708579	0.155491	Note=Protein of unknown function
MD11G1012700	10.9397	-2.74683	0.944356	-2.90868	0.00362964	0.109987	Note=Protein of unknown function
MD11G1018800	30.0616	2.37936	0.906615	2.62445	0.00867898	0.170833	Note=Leucine-rich receptor-like protein kinase family protein
MD11G1020500	125.16	1.77181	0.416043	4.25872	2.05602e-05	0.00528398	Note=NB-ARC domain-containing disease resistance protein
MD11G1023100	3312.01	-1.7807	0.468207	-3.80324	0.000142815	0.0169893	Note=lipoxygenase 2
MD11G1027500	51.1937	2.39345	0.836309	2.86192	0.00421082	0.119361	Note=beta glucosidase 17
MD11G1028200	376.578	-2.81832	0.691031	-4.07843	4.53417e-05	0.00781771	Note=Leucine-rich repeat (LRR) family protein
MD11G1031500	258.663	1.66322	0.555479	2.9942	0.00275165	0.0935834
MD11G1052900	1622.95	-2.43816	0.794586	-3.06847	0.00215161	0.0825882	Note=cinnamate-4-hydroxylase
MD11G1054100	22868.2	3.12516	1.09156	2.86304	0.00419603	0.11932	Note=lipid transfer protein 1
MD11G1054900	46.8687	1.85333	0.46944	3.94796	7.88187e-05	0.0117332	Note=PAP/OAS1 substrate-binding domain superfamily
MD11G1059400	89.0021	2.67456	0.636317	4.20319	2.63181e-05	0.00601349	Note=WRKY DNA-binding protein 33
MD11G1062500	272.693	1.55389	0.379133	4.09855	4.15752e-05	0.00744416	Note=UDP-Glycosyltransferase superfamily protein
MD11G1065800	19.2376	2.29594	0.803118	2.85879	0.00425265	0.119556	Note=Protein of unknown function
MD11G1070800	2827.45	2.74329	0.866749	3.16504	0.00155062	0.0695337	Note=glutamine-dependent asparagine synthase 1
MD11G1075900	131.036	1.66032	0.433382	3.83108	0.000127579	0.0156555	Note=non-specific phospholipase C1
MD11G1084300	14.8898	-1.75554	0.664349	-2.64249	0.00822982	0.165704	Note=Protein of unknown function (DUF674)
MD11G1093700	633.931	2.9337	0.971749	3.01899	0.00253616	0.0895351	Note=tropinone reductase
MD11G1093900	5892.72	-1.89939	0.643388	-2.95217	0.00315551	0.101851	Note=NAD(P)-binding Rossmann-fold superfamily protein
MD11G1108500	317.375	-1.66706	0.508746	-3.2768	0.00104992	0.0555376	Note=outer plastid envelope protein 16-1
MD11G1109600	15.6067	2.13538	0.616859	3.46171	0.000536757	0.0377838
MD11G1110400	28.21	-2.2325	0.758275	-2.94418	0.00323814	0.103443	Note=Protein of unknown function
MD11G1114400	12.3707	1.95459	0.731598	2.67167	0.00754752	0.158809	Note=Protein of unknown function (DUF1635)
MD11G1117700	306.222	1.68163	0.488679	3.44118	0.000579178	0.0394449	Note=ER-type Ca2+-ATPase 1
MD11G1138800	11.7669	2.6695	0.847596	3.14949	0.00163553	0.0718632	Note=glycosyltransferase family protein 2
MD11G1140600	31.748	-1.77023	0.544384	-3.2518	0.00114677	0.0582842	Note=BEL1-like homeodomain 8
MD11G1143500	935.042	-2.19903	0.729701	-3.01361	0.0025816	0.0906287	Note=Histone superfamily protein
MD11G1157200	36.8349	2.31617	0.82604	2.80395	0.00504807	0.128764	Note=cytochrome P450
MD11G1178400	28.2746	2.15687	0.726773	2.96773	0.00300007	0.0988645	Note=aldehyde oxidase 4
MD11G1178500	7.02867	3.54186	0.93654	3.78186	0.000155662	0.0178926	Note=aldehyde oxidase 4
MD11G1183800	365.043	-1.62818	0.512691	-3.17576	0.00149445	0.0683164	Note=early nodulin-like protein 18
MD11G1189000	967.034	2.02833	0.739	2.7447	0.00605663	0.143192	Note=Glycosyl hydrolase superfamily protein
MD11G1191000	16.6641	-2.7017	0.818004	-3.3028	0.000957247	0.0537909	Note=carboxyesterase 18
MD11G1191100	27.4175	-1.89592	0.599487	-3.16256	0.00156387	0.0699354	Note=NmrA-like negative transcriptional regulator family protein
MD11G1203300	320.986	2.61969	0.798233	3.28186	0.00103124	0.0550842	Note=multidrug resistance-associated protein 3
MD11G1203400	18.4142	2.44533	0.918373	2.66268	0.00775212	0.160352	Note=multidrug resistance-associated protein 3
MD11G1203500	26.9385	3.09575	1.0657	2.90489	0.00367388	0.110712	Note=multidrug resistance-associated protein 3
MD11G1203600	396.274	2.72326	0.813622	3.34708	0.00081669	0.0488403	Note=multidrug resistance-associated protein 3
MD11G1206300	6.24689	5.41638	1.71752	3.1536	0.00161269	0.0712039	Note=Leucine-rich repeat protein kinase family protein
MD11G1220600	36.156	1.99088	0.690942	2.88139	0.0039592	0.115521	Note=Cytochrome P450 superfamily protein
MD11G1229600	129.439	1.65527	0.613183	2.69948	0.00694489	0.154557	Note=GRAS family transcription factor
MD11G1232500	54.9205	2.76434	0.600371	4.60439	4.1368e-06	0.0017075	Note=S-locus lectin protein kinase family protein
MD11G1233900	92.7638	-2.15405	0.761624	-2.82824	0.00468049	0.124971	Note=pinoid-binding protein 1
MD11G1240900	50.4311	-2.07885	0.647586	-3.21015	0.00132664	0.0640786	Note=beta glucosidase 46
MD11G1242200	5.82301	-3.29083	0.904926	-3.63657	0.000276292	0.0252575	Note=Protein of unknown function
MD11G1244800	22.6595	3.44473	1.09815	3.13686	0.00170765	0.0732594	Note=Dynein light chain type 1 family protein
MD11G1245400	56.855	2.14459	0.367915	5.82903	5.57507e-09	2.16966e-05	Note=UDP-glucosyl transferase 85A2
MD11G1255700	45.4462	3.00171	1.01372	2.96109	0.00306551	0.100253	Note=homeobox protein 52
MD11G1262100	179.846	2.83379	0.656874	4.31405	1.6029e-05	0.00464535	Note=D-mannose binding lectin protein with Apple-like carbohydrate-binding domain
MD11G1272000	78.915	2.17522	0.82704	2.63013	0.00853522	0.16892	Note=senescence-related gene 1
MD11G1274100	327.694	2.69435	0.832182	3.2377	0.00120499	0.0605651	Note=cytochrome P450
MD11G1287900	2730.88	3.32202	0.848851	3.91355	9.09492e-05	0.0129044	Note=Eukaryotic aspartyl protease family protein
MD11G1288500	35.3668	1.70618	0.662292	2.57617	0.0099902	0.182899	Note=Phenazine biosynthesis PhzC/PhzF protein
MD11G1298300	8.85392	-4.16073	1.25161	-3.32429	0.00088645	0.0512849	Note=arabinogalactan protein 26
MD11G1298900	1244.59	-1.65641	0.583116	-2.84061	0.00450272	0.122786
MD11G1302100	69.1127	3.04369	0.839865	3.62403	0.000290048	0.0259917	rfam_acc=RF00326
MD11G1305700	153.858	1.80424	0.450437	4.00553	6.18782e-05	0.00974385	Note=thiamin pyrophosphokinase1
MD11G1308200	43.15	-2.66558	0.987618	-2.699	0.00695489	0.154557	Note=Protein of unknown function
MD12G1000800	177.915	1.83698	0.239769	7.66145	1.83839e-14	5.00815e-10	Note=NAC domain containing protein 47
MD12G1001200	25.3781	1.76185	0.547193	3.21979	0.00128284	0.0626293	Note=Arabidopsis NAC domain containing protein 87
MD12G1003700	193.532	1.65347	0.574145	2.87989	0.00397815	0.115778	Note=Methyltransferase-related protein
MD12G1011800	110.582	-1.95206	0.61433	-3.17754	0.0014853	0.0682335	Note=Sodium/calcium exchanger family protein
MD12G1016200	62.3286	-2.30466	0.873557	-2.63825	0.00833352	0.167188	Note=Nucleotide-diphospho-sugar transferases superfamily protein
MD12G1024600	276.218	-2.49122	0.824295	-3.02224	0.0025091	0.0890011	Note=alpha carbonic anhydrase 1
MD12G1028800	135.401	2.42925	0.564766	4.30133	1.69773e-05	0.00481766	Note=gamma-glutamyl transpeptidase 1
MD12G1029900	162.874	1.93268	0.575897	3.35594	0.000790948	0.0483117
MD12G1030300	39.7722	1.82598	0.69255	2.63661	0.00837392	0.167227	rfam_acc=RF00332
MD12G1032700	72.6679	-1.5712	0.555907	-2.82637	0.00470795	0.125493	Note=NAD(P)-binding Rossmann-fold superfamily protein
MD12G1044800	222.19	-2.05508	0.722392	-2.84483	0.00444352	0.122027	Note=FASCICLIN-like arabinogalactan protein 17 precursor
MD12G1074600	358.351	-2.20431	0.64548	-3.415	0.000637818	0.042276	Note=Protein of unknown function
MD12G1075400	21.5852	4.89084	1.73862	2.81306	0.00490731	0.127885	Note=Glycosyltransferase family 61 protein
MD12G1075900	40.3722	2.43559	0.570136	4.27195	1.93772e-05	0.00517522	Note=Glycosyltransferase family 61 protein
MD12G1076100	16.9536	-1.95224	0.754878	-2.58616	0.00970506	0.180468	Note=Protein of unknown function
MD12G1101000	35.2501	2.16894	0.615107	3.52611	0.000421707	0.0319115	Note=Exostosin family protein
MD12G1120800	39.7438	1.68421	0.634165	2.65579	0.00791226	0.162376	Note=Seven transmembrane MLO family protein
MD12G1125600	4.84953	5.22929	1.65135	3.16667	0.00154196	NA	Note=ascorbate peroxidase 2
MD12G1149800	183.356	1.762	0.580939	3.03301	0.00242127	0.0877132	Note=NAD(P)-linked oxidoreductase superfamily protein
MD12G1157300	281.288	1.66785	0.477842	3.49037	0.000482354	0.0353234	Note=PAR1 protein
MD12G1176400	6.31053	3.23295	1.16571	2.77337	0.00554783	0.136157	Note=plant natriuretic peptide A
MD12G1178500	86.7876	4.1707	1.06196	3.92735	8.5886e-05	0.0124861	Note=ferretin 1
MD12G1178800	2007.42	2.41823	0.450906	5.36304	8.18334e-08	0.000131136	Note=PYR1-like 4
MD12G1179500	15.6242	2.95069	1.04587	2.82128	0.00478328	0.126418	Note=Integrase-type DNA-binding superfamily protein
MD12G1181000	736.937	2.31651	0.546478	4.23898	2.24538e-05	0.00536566	Note=WRKY DNA-binding protein 33
MD12G1182900	55.373	3.46992	0.664154	5.22457	1.74564e-07	0.000216293	Note=Protein of unknown function (DUF567)
MD12G1184600	238.655	2.65525	0.965349	2.75056	0.00594929	0.141299	Note=Peroxidase superfamily protein
MD12G1187100	18626.9	-2.50247	0.825902	-3.02999	0.00244564	0.088244	Note=lipid transfer protein 4
MD12G1194100	20.5359	2.77393	0.886281	3.12986	0.00174892	0.0743277
MD12G1194400	3.73876	-4.51162	1.50462	-2.99851	0.00271303	NA	Note=Late embryogenesis abundant (LEA) hydroxyproline-rich glycoprotein family
MD12G1199300	6123.86	-1.79423	0.514047	-3.49039	0.000482314	0.0353234	Note=Low temperature and salt responsive protein family
MD12G1216800	144.983	1.80861	0.500765	3.61169	0.000304207	0.0264767	Note=indeterminate(ID)-domain 2
MD12G1218900	20.6988	-1.79439	0.576897	-3.11041	0.00186825	0.07656	Note=glycoside hydrolase family 2 protein
MD12G1228800	57.2159	2.16061	0.739585	2.92138	0.00348479	0.107704	Note=dehydroquinate dehydratase
MD12G1229200	46.5387	1.80473	0.646428	2.79186	0.00524064	0.131702	Note=Frigida-like protein
MD12G1237200	756.919	-1.99237	0.692772	-2.87594	0.00402832	0.11662	Note=DNA-damage-repair/toleration protein (DRT102)
MD12G1238600	1983.28	-1.54031	0.478567	-3.21859	0.00128824	0.0626684	Note=Ribose 5-phosphate isomerase
MD12G1240300	36.8514	4.00263	1.02784	3.89423	9.85122e-05	0.0133516	Note=NAD(P)-linked oxidoreductase superfamily protein
MD12G1243900	17.731	-1.88052	0.603551	-3.11576	0.00183474	0.0756155	Note=Alba DNA/RNA-binding protein
MD12G1257700	183.238	-1.87673	0.661697	-2.83623	0.00456492	0.123248	Note=Alpha-1
MD12G1259100	138.583	-1.72662	0.636325	-2.71342	0.0066592	0.150725	Note=Cystathionine beta-synthase (CBS) family protein
MD12G1263800	447.516	1.88637	0.649668	2.90359	0.00368912	0.1109	Note=glutamine-fructose-6-phosphate transaminase (isomerizing)s
MD13G1004600	6.92599	4.16799	1.61023	2.58845	0.00964091	0.179686	Note=wall-associated kinase 2
MD13G1022500	23.6679	2.09737	0.681592	3.07716	0.0020898	0.0813289	Note=Adenine nucleotide alpha hydrolases-like superfamily protein
MD13G1035500	938.53	-1.64984	0.542253	-3.04257	0.00234571	0.0867622	Note=Protein of unknown function (DUF1218)
MD13G1038800	32.3015	2.88391	0.90479	3.18738	0.00143566	0.0671997	Note=Core-2/I-branching beta-1
MD13G1040500	124.8	2.45104	0.641817	3.81891	0.000134042	0.0162793	Note=Protein of unknown function
MD13G1043600	14.3091	-2.72174	0.813824	-3.34438	0.000824661	0.0488574	Note=Protein of unknown function
MD13G1043900	77.724	1.51397	0.489602	3.09224	0.0019865	0.0791164	Note=Regulator of Vps4 activity in the MVB pathway protein
MD13G1046300	4.1612	-4.88599	1.60193	-3.05006	0.00228798	NA	Note=galacturonosyltransferase-like 3
MD13G1049400	38.7423	-1.73006	0.592846	-2.91823	0.00352019	0.108114	Note=ABC-2 type transporter family protein
MD13G1052200	43.3405	-1.93174	0.580778	-3.32613	0.000880623	0.0511512	Note=Protein of unknown function
MD13G1056800	49.2825	1.79517	0.668856	2.68394	0.00727611	0.156114	Note=ACT domain repeat 4
MD13G1068200	84.0218	1.61943	0.511093	3.16856	0.00153198	0.0691325	Note=Argonaute family protein
MD13G1069200	79.957	3.77641	0.65829	5.73671	9.6536e-09	2.62983e-05	Note=NAC-like
MD13G1073500	41.0943	-1.7139	0.56474	-3.03484	0.0024066	0.0875307	Note=TEOSINTE BRANCHED
MD13G1079600	48.7705	-1.66794	0.593826	-2.80881	0.00497257	0.128335	Note=Protein of unknown function
MD13G1081200	7.73789	-3.05574	0.840141	-3.63717	0.000275649	0.0252575	Note=thioredoxin 2
MD13G1085200	129.792	-1.84573	0.667919	-2.76341	0.00572015	0.138268	Note=response regulator 3
MD13G1088400	112.752	1.8855	0.720884	2.61554	0.00890865	0.172246	Note=Leucine-rich repeat protein kinase family protein
MD13G1089200	48.1551	-1.77101	0.5451	-3.24897	0.00115824	0.0587573	Note=RING/U-box superfamily protein
MD13G1090800	145.004	1.52884	0.538897	2.83698	0.00455424	0.123204	Note=aldehyde dehydrogenase 2B7
MD13G1095600	4.27508	-3.07165	1.11316	-2.75939	0.00579092	NA	Note=Plant protein of unknown function (DUF828)
MD13G1095700	53.1756	-2.7451	0.800885	-3.42758	0.000608985	0.040862	rfam_acc=RF01845
MD13G1096600	75.5658	2.44087	0.569434	4.28649	1.81519e-05	0.00502827	Note=cysteine-rich RLK (RECEPTOR-like protein kinase) 3
MD13G1120100	59.7963	-2.36349	0.879413	-2.68758	0.00719712	0.155951	Note=Protein of unknown function (DUF579)
MD13G1122100	125.396	3.74219	0.915804	4.08623	4.38442e-05	0.00765643	Note=WRKY DNA-binding protein 75
MD13G1125000	729.504	1.88074	0.333341	5.64208	1.68011e-08	4.16086e-05	Note=NAC domain containing protein 83
MD13G1126600	62.9235	-1.81751	0.504416	-3.6032	0.000314318	0.0267583	Note=beta-galactosidase 12
MD13G1132800	127.991	1.60209	0.320226	5.003	5.64441e-07	0.000465954	Note=nudix hydrolase homolog 13
MD13G1133000	78.9365	1.68779	0.479489	3.51998	0.000431579	0.0324781	Note=ARM repeat superfamily protein
MD13G1141600	3.57305	5.68804	2.01384	2.82448	0.00473576	NA	Note=pleiotropic drug resistance 13
MD13G1150700	53.5162	1.53557	0.46445	3.30622	0.000945652	0.053447	Note=WRKY DNA-binding protein 48
MD13G1151500	36.4403	2.24236	0.619417	3.62012	0.000294469	0.0260452	rfam_acc=RF01424
MD13G1154000	28.6079	1.5722	0.573491	2.74146	0.00611677	0.143633	rfam_acc=RF00004
MD13G1154600	2.84868	-6.22639	2.13898	-2.91091	0.0036038	NA	Note=Malectin/receptor-like protein kinase family protein
MD13G1157500	130.649	-2.08669	0.73945	-2.82194	0.00477336	0.126415	Note=cAMP-regulated phosphoprotein 19-related protein
MD13G1161000	3.34118	5.09185	1.84084	2.76605	0.00567406	NA	Note=Major allergen Mal d 1
MD13G1161200	538.452	2.04543	0.602644	3.39409	0.000688576	0.0441369	Note=MLP-like protein 423
MD13G1163300	4563.23	1.94346	0.471553	4.12141	3.76556e-05	0.00722404	Note=ethylene-responsive element binding protein
MD13G1168300	39.3194	1.57919	0.476717	3.31263	0.000924224	0.0527835	rfam_acc=RF00004
MD13G1187400	23.8604	4.47832	0.936077	4.78413	1.71726e-06	0.00101699	Note=alpha/beta-Hydrolases superfamily protein
MD13G1188500	33.9119	-2.98303	1.01539	-2.93782	0.0033053	0.105068	Note=Protein of unknown function
MD13G1191400	815.268	2.10716	0.63658	3.31012	0.000932557	0.053037	Note=Haloacid dehalogenase-like hydrolase (HAD) superfamily protein
MD13G1208300	842.329	1.96628	0.50451	3.8974	9.72309e-05	0.0133516	Note=Serine protease inhibitor
MD13G1208400	682.342	2.67947	0.647619	4.13741	3.51245e-05	0.00693377	Note=Serine protease inhibitor
MD13G1208500	266.132	2.76629	0.772803	3.57956	0.000344178	0.0281122	Note=Serine protease inhibitor
MD13G1208700	216.157	4.54182	0.958167	4.74011	2.13602e-06	0.00116379	Note=Serine protease inhibitor
MD13G1210500	105.816	1.88271	0.622622	3.02383	0.00249593	0.0889303	rfam_acc=RF00548
MD13G1213900	10.7495	4.30438	1.6006	2.68923	0.00716176	0.155951	Note=myb domain protein 15
MD13G1217400	105.267	1.78884	0.591646	3.02349	0.00249876	0.0889303	Note=Peroxisomal membrane 22 kDa (Mpv17/PMP22) family protein
MD13G1222900	45.2156	4.15753	0.888317	4.68024	2.86543e-06	0.00132305	Note=isopropyl malate isomerase large subunit 1
MD13G1228600	295.012	-2.88424	0.805838	-3.57918	0.000344669	0.0281122	Note=Plant self-incompatibility protein S1 family
MD13G1231500	384.614	2.68478	0.809949	3.31475	0.000917235	0.0524944	Note=alternative oxidase 2
MD13G1237300	112.605	1.84497	0.706467	2.61154	0.0090135	0.173653	Note=xyloglucan endotransglycosylase 6
MD13G1254300	61.4893	-1.61713	0.608032	-2.65961	0.0078232	0.161384	Note=Protein of unknown function
MD13G1263000	12.7168	-1.84178	0.659641	-2.79209	0.00523686	0.131702	Note=glutamine dumper 3
MD13G1285100	347.269	-5.38928	1.09356	-4.9282	8.29908e-07	0.000576968	Note=Chalcone and stilbene synthase family protein
MD14G1008800	20.37	-2.74182	0.944424	-2.90316	0.00369414	0.1109	Note=Dynamin related protein 4C
MD14G1010200	70.7886	-1.58984	0.511745	-3.1067	0.00189188	0.0772695	Note=Protein of unknown function
MD14G1010300	119.466	5.78252	0.876092	6.60036	4.10171e-11	3.72463e-07	Note=Peroxidase superfamily protein
MD14G1021500	22.0849	-1.97452	0.695397	-2.83942	0.00451959	0.122984	Note=RmlC-like cupins superfamily protein
MD14G1036600	517.682	-2.5307	0.819643	-3.08757	0.00201802	0.0795032	Note=Eukaryotic aspartyl protease family protein
MD14G1039900	29.5762	2.22312	0.841943	2.64046	0.00827935	0.166333	Note=plant U-box 24
MD14G1041000	154.498	1.83736	0.63078	2.91284	0.00358164	0.109198	Note=syntaxin of plants 121
MD14G1043600	135.673	-2.02866	0.676763	-2.9976	0.00272115	0.0932271	Note=FASCICLIN-like arabinogalactan protein 17 precursor
MD14G1062500	8.2374	3.03654	1.10281	2.75346	0.00589697	0.140547	Note=polygalacturonase inhibiting protein 1
MD14G1070300	824.753	2.44099	0.649776	3.75666	0.000172196	0.0189384	Note=seed imbibition 2
MD14G1072700	60.212	-1.55959	0.574852	-2.71303	0.00666702	0.150725	Note=Protein of unknown function
MD14G1075400	32.1649	2.28589	0.662663	3.44955	0.000561532	0.0390648	Note=heat shock transcription factor B3
MD14G1084000	125.881	4.2585	1.00357	4.24333	2.20223e-05	0.00530913	Note=S-adenosyl-L-methionine-dependent methyltransferases superfamily protein
MD14G1086100	14.1098	-2.09918	0.558048	-3.76165	0.000168797	0.0188318	Note=response regulator 9
MD14G1087100	12.2719	2.63784	0.898043	2.93732	0.00331067	0.105116
MD14G1097400	23.2076	-1.93422	0.632246	-3.05928	0.00221867	0.084297	Note=PLATZ transcription factor family protein
MD14G1105800	18.8139	2.16351	0.577133	3.74873	0.000177732	0.0193671	Note=Protein of unknown function (DUF3741)
MD14G1111400	1044.73	2.07542	0.718822	2.88725	0.00388625	0.11396	Note=Heavy metal transport/detoxification superfamily protein
MD14G1124200	73.7544	-2.01703	0.543374	-3.71205	0.000205585	0.021458	Note=oligopeptide transporter 7
MD14G1126600	10.4188	-3.19713	0.882684	-3.62205	0.000292275	0.0260201	Note=Protein of unknown function
MD14G1138100	40.6206	-2.63745	0.919678	-2.8678	0.00413337	0.118403	Note=Protein of unknown function
MD14G1145500	149.718	2.09169	0.771706	2.71047	0.00671883	0.151268	Note=Protein of unknown function
MD14G1149200	77.5301	3.10194	0.743807	4.17036	3.04122e-05	0.0065718	Note=phosphate transporter 3
MD14G1156700	20.4879	-2.36052	0.768438	-3.07184	0.00212743	0.082343	Note=C2H2-like zinc finger protein
MD14G1160800	38.8805	3.08621	0.969242	3.18415	0.00145178	0.067606	Note=Chalcone and stilbene synthase family protein
MD14G1169000	12.9916	4.38096	1.34712	3.2521	0.00114555	0.0582842	Note=cytochrome P450
MD14G1169700	14.3355	-6.77177	1.65269	-4.09741	4.17798e-05	0.00744416	Note=cytochrome P450
MD14G1172100	30.893	1.61634	0.601366	2.68778	0.00719292	0.155951
MD14G1174100	33.015	2.29724	0.74251	3.09388	0.00197558	0.0789526
MD14G1177900	73.1583	-1.76322	0.632415	-2.78807	0.00530223	0.132772	Note=tryptophan biosynthesis 1
MD14G1178800	65.2923	-1.53707	0.590254	-2.60408	0.00921213	0.17528	Note=Glucose-6-phosphate/phosphate translocator-related
MD14G1190900	19.8061	-2.12014	0.808163	-2.62341	0.00870554	0.170941	Note=AAA-ATPase 1
MD14G1198200	141.465	-1.77999	0.463477	-3.84051	0.000122781	0.0153241	Note=TEOSINTE BRANCHED
MD14G1202100	36.0746	2.54968	0.870544	2.92884	0.00340235	0.106761	Note=expansin A15
MD14G1206300	17.2043	-3.7713	1.01507	-3.7153	0.000202965	0.0213482	Note=Protein of unknown function
MD14G1219300	28.1803	-1.67773	0.624966	-2.68451	0.00726351	0.156051	Note=Protein of unknown function
MD14G1228700	14.5787	2.25903	0.774676	2.9161	0.00354442	0.108613	Note=Protein kinase superfamily protein
MD14G1232100	115.635	3.29973	0.864716	3.81597	0.000135651	0.0162793	Note=glutathione S-transferase TAU 8
MD14G1232200	49.2632	3.54691	0.984974	3.60102	0.000316976	0.0269005	Note=glutathione S-transferase tau 7
MD14G1232400	1327.82	2.28869	0.482633	4.7421	2.11513e-06	0.00116379	Note=S-adenosyl-L-methionine-dependent methyltransferases superfamily protein
MD14G1233500	10.4907	-1.97987	0.754871	-2.62279	0.00872135	0.170941	rfam_acc=RF00638
MD14G1244100	25.994	3.04231	0.902195	3.37212	0.00074593	0.0463941	Note=Nucleotide-diphospho-sugar transferase family protein
MD14G1246200	363.62	2.1727	0.75676	2.87105	0.00409108	0.117439	Note=GRAM domain-containing protein / ABA-responsive protein-related
MD15G1006200	34.651	-2.17682	0.661534	-3.29056	0.000999887	0.0543691
MD15G1009500	32.3215	-3.0954	1.08339	-2.85714	0.0042748	0.119664	Note=GDSL-like Lipase/Acylhydrolase superfamily protein
MD15G1010100	30.9182	3.39158	0.813936	4.16689	3.08784e-05	0.0065718	Note=Protein kinase protein with adenine nucleotide alpha hydrolases-like domain
MD15G1011200	84.0038	1.79479	0.541383	3.3152	0.000915786	0.0524944	rfam_acc=RF00304
MD15G1011600	16.6188	2.32613	0.64138	3.62676	0.000287003	0.0258038	rfam_acc=RF00328
MD15G1015200	659.877	1.92774	0.699925	2.75421	0.00588339	0.140547	rfam_acc=RF01163
MD15G1015300	40.8614	3.58376	0.775494	4.62125	3.81427e-06	0.00162357	rfam_acc=RF00213
MD15G1022400	123.305	-1.78192	0.616098	-2.89226	0.00382481	0.113078	Note=translocon at the inner envelope membrane of chloroplasts 20
MD15G1024000	41.1807	-1.82952	0.648772	-2.81997	0.0048028	0.126536	Note=Glycosyl hydrolase superfamily protein
MD15G1024100	265.068	-3.1708	0.671274	-4.72355	2.3176e-06	0.00116919	Note=dihydroflavonol 4-reductase
MD15G1028200	93.4972	2.77913	0.649244	4.28056	1.86424e-05	0.00502827	Note=cytochrome P450
MD15G1031000	23.0664	1.64525	0.544196	3.02327	0.00250057	0.0889303	rfam_acc=RF00296
MD15G1038300	72.6243	-1.61779	0.613637	-2.6364	0.00837915	0.167227	Note=ARM repeat superfamily protein
MD15G1044100	105.999	-2.42448	0.844014	-2.87255	0.0040717	0.117007	Note=Eukaryotic aspartyl protease family protein
MD15G1044400	54.857	-1.85644	0.695456	-2.66939	0.00759891	0.159361	Note=Protein of unknown function (DUF1336)
MD15G1050700	51.6481	5.50666	1.40513	3.91896	8.89314e-05	0.0126841	Note=cytochrome P450
MD15G1062400	8.87956	4.78443	1.54361	3.09951	0.00193844	0.0785819	Note=Duplicated homeodomain-like superfamily protein
MD15G1066300	193.621	1.72343	0.645073	2.67169	0.00754707	0.158809	Note=phytosulfokine 4 precursor
MD15G1072000	2.44239	4.58478	1.75659	2.61005	0.00905286	NA	rfam_acc=RF00016
MD15G1075000	37.9866	2.47043	0.643698	3.83787	0.000124105	0.0153675	Note=Leucine-rich repeat protein kinase family protein
MD15G1081300	112.005	-1.71383	0.540351	-3.17169	0.00151554	0.0689257	Note=alpha/beta-Hydrolases superfamily protein
MD15G1085800	40.1173	3.52808	0.716481	4.92417	8.47175e-07	0.000576968	Note=phospholipase A 2A
MD15G1090700	123.234	-3.53632	1.00244	-3.52773	0.000419145	0.0319024	Note=HPT phosphotransmitter 4
MD15G1091900	13.0081	-2.45843	0.928565	-2.64756	0.00810759	0.165196	Note=Protein of unknown function (DUF1677)
MD15G1093800	20.2756	-3.22753	0.927135	-3.48119	0.000499195	0.0361677	Note=Integrase-type DNA-binding superfamily protein
MD15G1102700	2.61479	-4.66813	1.5595	-2.99335	0.00275932	NA	Note=SAUR-like auxin-responsive protein family
MD15G1106300	11.9801	-2.88059	0.825843	-3.48806	0.000486531	0.0354387	Note=rhamnose biosynthesis 1
MD15G1106400	1150.63	-1.79876	0.682001	-2.63747	0.00835266	0.167188	Note=FAD-dependent oxidoreductase family protein
MD15G1117000	25.0786	2.07799	0.752949	2.7598	0.00578367	0.138818	Note=LisH dimerisation motif
MD15G1123200	127.563	-1.82615	0.565935	-3.22678	0.00125191	0.0617411	Note=cellulose synthase 1
MD15G1131700	135.274	3.16074	1.02755	3.07598	0.00209809	0.0814879	Note=Chalcone and stilbene synthase family protein
MD15G1133500	437.292	-1.61319	0.583757	-2.76346	0.00571927	0.138268	Note=Protein kinase protein with adenine nucleotide alpha hydrolases-like domain
MD15G1136300	139.206	1.66058	0.586244	2.83258	0.00461741	0.124296	Note=alpha/beta-Hydrolases superfamily protein
MD15G1136600	998.368	3.0523	0.776124	3.93274	8.39821e-05	0.0124224	Note=NAC (No Apical Meristem) domain transcriptional regulator superfamily protein
MD15G1156100	13.1951	2.65036	0.698321	3.79533	0.000147449	0.0172395	Note=Glycosyl hydrolase family protein with chitinase insertion domain
MD15G1156900	8.97336	3.23274	0.988939	3.2689	0.00107966	0.05613	Note=cysteine-rich RLK (RECEPTOR-like protein kinase) 16
MD15G1159800	163.972	1.62952	0.457226	3.56393	0.000365349	0.029273	Note=KNOTTED1-like homeobox gene 3
MD15G1170100	108.096	2.41723	0.794369	3.04295	0.00234271	0.0867622	Note=blue-copper-binding protein
MD15G1174300	259.777	-1.72007	0.54054	-3.18213	0.00146195	0.0676294	Note=FASCICLIN-like arabinogalactan 6
MD15G1183100	43.8984	2.17372	0.740789	2.93433	0.0033427	0.105886
MD15G1192300	22.7491	-1.74364	0.675292	-2.58206	0.00982124	0.181699	Note=Protein of unknown function
MD15G1196900	10.604	3.57439	1.07526	3.32421	0.00088669	0.0512849	Note=Protein kinase family protein with leucine-rich repeat domain
MD15G1210400	19.1739	-2.86214	1.0874	-2.6321	0.00848587	0.16837	Note=Protein of unknown function (DUF3511)
MD15G1211400	23.5173	-1.79875	0.669945	-2.68492	0.0072548	0.156051	Note=UDP-Glycosyltransferase superfamily protein
MD15G1213800	2.91686	-4.26837	1.40663	-3.03448	0.00240953	NA	Note=Protein of unknown function
MD15G1216500	465.281	-2.8578	1.05659	-2.70475	0.00683564	0.152762	Note=germin 3
MD15G1220400	37.608	-2.97192	0.982045	-3.02625	0.00247604	0.0888698	Note=jasmonate-zim-domain protein 1
MD15G1226200	25.6942	2.74635	0.796214	3.44926	0.000562125	0.0390648	Note=2-oxoglutarate (2OG) and Fe(II)-dependent oxygenase superfamily protein
MD15G1228900	1024.31	-2.36207	0.568936	-4.15173	3.29973e-05	0.00686192	Note=Auxin efflux carrier family protein
MD15G1234100	32.7409	3.32233	0.782233	4.24724	2.16422e-05	0.00530913	Note=acyl activating enzyme 1
MD15G1253800	8.74235	-3.62439	1.01953	-3.55497	0.000378025	0.0296777	Note=basic leucine-zipper 44
MD15G1253900	24.2315	-2.72026	1.03415	-2.63042	0.00852789	0.16892	Note=cold-regulated 47
MD15G1266100	11.6668	-1.87247	0.655891	-2.85484	0.00430579	0.120015
MD15G1267300	1837.75	2.15045	0.629183	3.41784	0.000631193	0.041939	Note=UDP-Glycosyltransferase superfamily protein
MD15G1269900	18.7577	-2.4667	0.941647	-2.61956	0.00880443	0.171325	Note=galacturonosyltransferase-like 2
MD15G1271900	2.96288	-5.60188	2.15789	-2.59601	0.00943146	NA	Note=CAP (Cysteine-rich secretory proteins
MD15G1272800	24.1568	1.90322	0.706346	2.69447	0.00705017	0.155013	rfam_acc=RF00145
MD15G1273100	52.0512	-1.61497	0.612176	-2.63808	0.00833772	0.167188	Note=Phototropic-responsive NPH3 family protein
MD15G1275500	160.37	1.62808	0.608568	2.67527	0.00746689	0.158052	Note=methyl esterase 1
MD15G1278600	419.895	2.3536	0.742412	3.1702	0.00152333	0.0690186	Note=Disease resistance protein (CC-NBS-LRR class) family
MD15G1280300	220.614	1.51527	0.446053	3.39706	0.00068115	0.0441369	Note=Phosphoglycerate mutase family protein
MD15G1283700	1748.68	2.27428	0.689259	3.2996	0.000968223	0.0539393	Note=heat shock factor 4
MD15G1285000	10.5826	-4.78898	1.43062	-3.34748	0.000815491	0.0488403	Note=ralf-like 34
MD15G1289400	20.4952	5.39433	1.49553	3.60697	0.000309794	0.0266542	Note=Protein of unknown function
MD15G1294900	56.2753	1.66256	0.516528	3.21871	0.00128767	0.0626684	Note=UPF0553 protein
MD15G1296400	152.281	1.50531	0.491552	3.06236	0.00219597	0.0837852	Note=calcium ATPase 2
MD15G1306100	132.755	3.74675	0.733553	5.10767	3.26152e-07	0.000329075	Note=hydroxyproline-rich glycoprotein family protein
MD15G1321300	115.17	2.50542	0.966378	2.59259	0.00952576	0.178351	Note=Peroxidase superfamily protein
MD15G1331300	38.7598	3.50483	1.15524	3.03384	0.00241459	0.0877044	Note=WRKY DNA-binding protein 51
MD15G1344900	373.54	1.53894	0.391495	3.93093	8.46173e-05	0.0124224	Note=NAC (No Apical Meristem) domain transcriptional regulator superfamily protein
MD15G1353800	292.236	-2.73388	0.653364	-4.18432	2.86026e-05	0.00627092	Note=flavonol synthase 1
MD15G1364500	50.1469	1.72388	0.412119	4.18296	2.87741e-05	0.00627092	Note=peroxisomal 3-ketoacyl-CoA thiolase 3
MD15G1372200	68.4277	-1.85907	0.707006	-2.6295	0.00855103	0.16892	Note=Phosphate-responsive 1 family protein
MD15G1372500	287.432	-1.59805	0.527058	-3.03202	0.00242924	0.0877682	Note=F-BOX WITH WD-40 2
MD15G1376700	30.8593	-1.52716	0.500058	-3.05397	0.00225834	0.0851474	Note=Protein of unknown function
MD15G1381000	143.485	-2.19212	0.707628	-3.09784	0.00194939	0.0786744	Note=Protein kinase superfamily protein
MD15G1383700	2407.45	-2.12817	0.538039	-3.95543	7.63986e-05	0.0114354	Note=Eukaryotic aspartyl protease family protein
MD15G1386800	83.2967	-2.43755	0.942048	-2.5875	0.00966759	0.179993	Note=HXXXD-type acyl-transferase family protein
MD15G1394100	2027.76	1.56652	0.390808	4.00841	6.11297e-05	0.00973857	Note=Leucine-rich receptor-like protein kinase family protein
MD15G1395300	272.41	-1.69896	0.435564	-3.9006	9.59562e-05	0.0133369	Note=Protein of unknown function
MD15G1400400	21.8132	-2.14583	0.538272	-3.98653	6.70472e-05	0.0104371	Note=AGAMOUS-like 12
MD15G1407600	2257.17	-2.13653	0.682586	-3.13006	0.00174771	0.0743277	Note=UDP-glucosyl transferase 88A1
MD15G1415100	20.1329	7.46701	1.8003	4.14765	3.35903e-05	0.00693232	Note=cellulose synthase like G2
MD15G1415700	56.8774	-2.18048	0.725398	-3.00591	0.00264788	0.0920071	Note=xylem NAC domain 1
MD16G1008900	15.3381	-3.58819	1.06495	-3.36935	0.000753443	0.0467547	Note=low-molecular-weight cysteine-rich 69
MD16G1009100	4657.15	-2.30653	0.569893	-4.0473	5.18119e-05	0.00865204	Note=low-molecular-weight cysteine-rich 69
MD16G1011000	58.3222	-3.00822	0.94417	-3.1861	0.00144205	0.067383	Note=Bifunctional inhibitor/lipid-transfer protein/seed storage 2S albumin superfamily protein
MD16G1012600	20.6427	2.87691	0.95112	3.02476	0.00248834	0.0889303	Note=alpha-galactosidase 1
MD16G1016300	39.9185	1.75833	0.62138	2.82972	0.0046589	0.124796	rfam_acc=RF00160
MD16G1016400	9.42507	2.90079	1.01651	2.85366	0.00432183	0.120015	rfam_acc=RF00160
MD16G1022900	113.396	-1.75528	0.628091	-2.79463	0.00519596	0.130821	Note=inorganic carbon transport protein-related
MD16G1041200	19.7515	-2.70663	0.786387	-3.44185	0.000577741	0.0394449	Note=endonuclease 2
MD16G1046800	418.743	1.77612	0.555729	3.19602	0.00139339	0.0659987	Note=phytochrome and flowering time regulatory protein (PFT1)
MD16G1047300	41.787	2.19304	0.577516	3.79737	0.000146237	0.0171715	Note=myb-like transcription factor family protein
MD16G1056600	16.7385	3.23818	1.24116	2.60899	0.00908103	0.174244	Note=cytochrome P450
MD16G1057400	64.1739	-1.7777	0.66016	-2.69284	0.00708468	0.155491	Note=Adenosylmethionine decarboxylase family protein
MD16G1057600	22.8557	-2.5698	0.963673	-2.66667	0.00766065	0.159907	Note=Protein of unknown function
MD16G1058300	25.1496	-2.08498	0.732015	-2.84828	0.00439568	0.121324	Note=Adenine nucleotide alpha hydrolases-like superfamily protein
MD16G1058700	76.5251	-1.73531	0.630156	-2.75378	0.00589106	0.140547	Note=Protein of unknown function
MD16G1068700	21.7392	2.78855	0.835913	3.33594	0.000850129	0.0499843	Note=fucosyltransferase 1
MD16G1069500	721.845	1.90503	0.675971	2.81822	0.0048291	0.126738	Note=NAC-like
MD16G1071400	84.4466	2.23291	0.539556	4.13842	3.4971e-05	0.00693377	Note=cycling DOF factor 2
MD16G1072000	8.45107	2.05113	0.768362	2.66948	0.00759683	0.159361	Note=Ribosomal L18p/L5e family protein
MD16G1072500	22.9787	-3.38802	0.756007	-4.48147	7.41297e-06	0.00269259	Note=Transmembrane amino acid transporter family protein
MD16G1078300	35.3201	-1.69797	0.648313	-2.61906	0.00881727	0.171325	Note=voltage dependent anion channel 1
MD16G1100900	25.6136	-2.98898	0.89833	-3.32727	0.000877025	0.0510936	Note=RING/U-box superfamily protein
MD16G1125300	76.7748	-2.14795	0.752473	-2.85452	0.00431022	0.120015	Note=senescence-associated gene 29
MD16G1134200	36.1689	5.33717	2.05036	2.60304	0.00924019	0.17545	Note=Ribosomal protein L19e family protein
MD16G1135100	428.019	1.94967	0.506817	3.84689	0.000119625	0.0151125	Note=P-glycoprotein 11
MD16G1136300	58.1412	-3.05339	0.737365	-4.14095	3.4587e-05	0.00693377	Note=Protein of unknown function
MD16G1140700	43.2218	-1.58349	0.468963	-3.37657	0.000733963	0.0460705	Note=disease resistance protein (TIR-NBS-LRR class)
MD16G1141900	65.8788	-2.30614	0.772294	-2.98609	0.00282567	0.0950979	Note=CYTOCHROME P450 51G1
MD16G1144900	52.0732	3.07048	1.08212	2.83747	0.00454733	0.123204	Note=Protein of unknown function
MD16G1149400	207.98	2.17505	0.746207	2.91481	0.00355903	0.108816	Note=Protein of unknown function
MD16G1151400	423.688	-1.62085	0.612419	-2.64663	0.00812972	0.165396	Note=sequence-specific DNA binding transcription factors
MD16G1158300	1211.4	3.32224	0.896173	3.70714	0.00020961	0.0217947	Note=beta-xylosidase 1
MD16G1160100	38.3831	2.87335	1.07272	2.67855	0.00739415	0.157368	Note=MLP-like protein 423
MD16G1160300	1121.44	3.82633	0.754988	5.06806	4.01886e-07	0.000361923	Note=MLP-like protein 423
MD16G1160400	44.8867	4.72583	0.934449	5.05734	4.25135e-07	0.000361923	Note=MLP-like protein 423
MD16G1162700	174.69	-2.36661	0.815181	-2.90317	0.00369407	0.1109	Note=glycine-rich protein
MD16G1169000	43.4869	-2.35575	0.850273	-2.77058	0.0055957	0.136991	Note=xylosyltransferase 1
MD16G1174700	77.0574	3.50701	0.647177	5.41894	5.99529e-08	0.000108883	Note=Uncharacterised protein family (UPF0497)
MD16G1178000	48.281	2.13504	0.807524	2.64393	0.00819491	0.16547	Note=inosine-uridine preferring nucleoside hydrolase family protein
MD16G1185400	76.9454	2.31249	0.605866	3.81684	0.000135174	0.0162793	Note=Eukaryotic aspartyl protease family protein
MD16G1189900	1378.31	2.20877	0.447748	4.93306	8.09527e-07	0.000576968	Note=Major facilitator superfamily protein
MD16G1191900	9.98116	6.07374	1.70718	3.55777	0.000374022	0.0296381	Note=Copper amine oxidase family protein
MD16G1197900	688.243	-2.05535	0.416386	-4.93617	7.96717e-07	0.000576968	Note=Kinase interacting (KIP1-like) family protein
MD16G1226400	42.0522	1.71747	0.492943	3.48411	0.000493776	0.0358705	Note=Protein of unknown function
MD16G1237000	218.592	-1.99384	0.659366	-3.02388	0.00249557	0.0889303	Note=cycloartenol synthase 1
MD16G1278500	25.2626	1.8473	0.704842	2.62087	0.00877062	0.171182	rfam_acc=RF01280
MD17G1001100	49.6972	-1.75629	0.605454	-2.90078	0.00372234	0.111189	Note=Protein of unknown function (DUF 3339)
MD17G1009200	120.423	1.78903	0.643117	2.78182	0.00540555	0.133591	Note=GRAM domain family protein
MD17G1009900	95.9158	2.26108	0.455562	4.96327	6.93175e-07	0.000539528	Note=Esterase/lipase/thioesterase family protein
MD17G1016200	8.88761	-2.48954	0.884141	-2.81577	0.00486606	0.12734	Note=Protein of unknown function
MD17G1019100	232.947	3.71244	1.10759	3.35183	0.000802804	0.0486	Note=Protein of unknown function
MD17G1028600	13.8044	-2.99222	0.887267	-3.3724	0.000745155	0.0463941	Note=Ankyrin repeat family protein
MD17G1029200	5.76863	-2.22392	0.862022	-2.57989	0.00988311	0.181933	Note=Ankyrin repeat family protein
MD17G1034300	26.8211	2.29777	0.699039	3.28705	0.00101244	0.0546154	Note=L-aspartate oxidase
MD17G1034800	4544.66	3.01801	0.571822	5.27789	1.30681e-07	0.000187369	Note=formate dehydrogenase
MD17G1036700	22.3961	2.68364	0.605981	4.42859	9.48513e-06	0.00309441	Note=UDP-Glycosyltransferase superfamily protein
MD17G1045300	1164.94	2.26422	0.849893	2.66412	0.00771897	0.160051	Note=AAA-ATPase 1
MD17G1045500	325.611	5.16424	1.31616	3.92371	8.71959e-05	0.012543	Note=AAA-ATPase 1
MD17G1045800	14.3951	-2.95798	0.956112	-3.09376	0.00197639	0.0789526
MD17G1055500	32.8012	5.61605	1.56193	3.59558	0.000323664	0.0272138	Note=UDP-glucosyl transferase 71C4
MD17G1064400	4.42717	4.94169	1.83473	2.69342	0.00707241	NA	Note=B12D protein
MD17G1070700	94.1735	2.23244	0.549848	4.0601	4.90521e-05	0.00831451	Note=Methylenetetrahydrofolate reductase family protein
MD17G1077000	4.26781	-4.43533	1.69391	-2.61839	0.00883455	NA	Note=Ankyrin repeat family protein
MD17G1083300	26.5695	2.35227	0.630432	3.7312	0.000190573	0.0204393	Note=translocon at the inner envelope membrane of chloroplasts 20-IV
MD17G1083800	14.6845	2.02919	0.642453	3.15851	0.00158577	0.0703576
MD17G1085300	232.721	1.78537	0.612647	2.91419	0.00356617	0.108912	Note=Wound-responsive family protein
MD17G1086200	76.5056	2.11117	0.589685	3.58017	0.000343377	0.0281122	Note=Major facilitator superfamily protein
MD17G1091300	230.236	-1.84146	0.713469	-2.58099	0.00985168	0.181933	Note=Terpenoid cyclases/Protein prenyltransferases superfamily protein
MD17G1098100	177.565	-2.61151	0.558608	-4.67504	2.93897e-06	0.00133439	Note=small and basic intrinsic protein 1A
MD17G1102000	18.2537	3.22152	1.20792	2.667	0.00765312	0.159907	Note=RNAse II-like 1
MD17G1103500	26.3515	1.58222	0.598654	2.64296	0.00821844	0.165597
MD17G1108400	64.1958	4.64964	1.29404	3.59311	0.000326761	0.0273402	Note=Uncharacterised protein family (UPF0041)
MD17G1111800	5.82175	-2.92551	1.10632	-2.64437	0.00818422	0.16547	Note=Auxin-responsive family protein
MD17G1117400	1525.71	-2.28358	0.774477	-2.94855	0.00319272	0.102445	Note=FASCICLIN-like arabinogalactan 2
MD17G1125800	57.8753	4.54509	0.998121	4.55365	5.27233e-06	0.00208158	Note=UDP-Glycosyltransferase superfamily protein
MD17G1125900	28.7803	3.24895	0.80878	4.01711	5.89173e-05	0.00945662	Note=UDP-glucosyl transferase 85A3
MD17G1147100	105.628	-1.77413	0.636609	-2.78684	0.00532245	0.133022	Note=Core-2/I-branching beta-1
MD17G1152800	170.364	-1.98078	0.729076	-2.71683	0.00659101	0.149752	Note=Subtilase family protein
MD17G1155800	17.4817	-3.31189	0.983999	-3.36574	0.000763381	0.0471565	Note=autoinhibited H(+)-ATPase isoform 10
MD17G1157800	43.0882	2.08471	0.520263	4.00702	6.14891e-05	0.00973887	Note=myb-like HTH transcriptional regulator family protein
MD17G1167200	315.909	1.65736	0.631579	2.62416	0.00868642	0.170856	Note=Cytochrome P450 superfamily protein
MD17G1180300	161.868	-1.86596	0.671832	-2.77742	0.00547927	0.134676	Note=GDSL-like Lipase/Acylhydrolase superfamily protein
MD17G1180700	22.5468	1.8649	0.569709	3.27343	0.0010625	0.0557319	Note=phosphofructokinase 3
MD17G1187000	104.001	1.8997	0.6422	2.95811	0.00309532	0.100504	Note=Ankyrin repeat family protein
MD17G1192000	148.646	-1.64602	0.484488	-3.39745	0.000680166	0.0441369	Note=Protein of unknown function
MD17G1201200	38.3636	2.92454	1.02837	2.84386	0.00445701	0.122151	Note=mitochondrial HSO70 2
MD17G1201600	1295.04	-1.64103	0.597202	-2.74786	0.00599848	0.142085	Note=Phototropic-responsive NPH3 family protein
MD17G1206300	847.139	1.70792	0.477984	3.57318	0.000352674	0.028467	Note=Methylenetetrahydrofolate reductase family protein
MD17G1209800	30.608	2.41986	0.796987	3.03625	0.00239537	0.0873556	Note=HSP20-like chaperones superfamily protein
MD17G1218300	112.001	-3.05642	1.04803	-2.91634	0.00354161	0.108613	Note=Plant protein of unknown function (DUF247)
MD17G1218600	39.2706	-1.78672	0.681383	-2.6222	0.00873648	0.171099	Note=Protein of unknown function
MD17G1221800	71.3223	-1.65348	0.529301	-3.12389	0.00178478	0.0750324	Note=NOD26-like intrinsic protein 6
MD17G1223100	199.219	2.85619	0.609182	4.68856	2.75129e-06	0.00129225	Note=WRKY DNA-binding protein 40
MD17G1223400	114.79	-2.02955	0.753902	-2.69206	0.00710125	0.155508	Note=phospholipid N-methyltransferase
MD17G1224900	158.187	3.37641	0.941757	3.58523	0.000336785	0.0279717	Note=hydroxycinnamoyl-CoA shikimate/quinate hydroxycinnamoyl transferase
MD17G1235000	81.7308	2.66585	0.807753	3.30032	0.000965733	0.0539393	Note=Tyrosine transaminase family protein
MD17G1235200	33.272	1.72171	0.615998	2.79499	0.0051901	0.130794
MD17G1239400	26.4647	1.83221	0.528868	3.4644	0.000531419	0.0376024	Note=Protein kinase superfamily protein
MD17G1239900	10.3352	-2.41587	0.873556	-2.76556	0.00568256	0.137697	Note=Protein of unknown function
MD17G1241200	716.632	2.08211	0.62259	3.34427	0.000824991	0.0488574	Note=RING membrane-anchor 1
MD17G1267400	217.252	2.272	0.572466	3.9688	7.22345e-05	0.0108719	Note=microsomal glutathione s-transferase
MD17G1278100	73.9056	1.8966	0.409328	4.63343	3.59649e-06	0.00155517	Note=WRKY DNA-binding protein 23
MD17G1287200	137.885	2.11995	0.647381	3.27465	0.00105792	0.0557319	rfam_acc=RF00149
