# Supplementary material for: Root system traits impact early fire blight susceptibility in apple (Malus × domestica)
Source: BMC Plant Biol. 2019 Dec 23;19:579. doi: 10.1186/s12870-019-2202-3 (PMC6929320; doi:10.1186/s12870-019-2202-3)
Supplement: Supplementary file 16 — Additional file 16. Functional annotations and expression patterns of common 454 DEGs. [file 12870_2019_2202_MOESM16_ESM.xlsx]

## Sheet: Normalized Exp-454 common DEGs
Supporting File S3. The gene annotations and normalized expression values for the common 454 differentially expressed genes from RAC-1 vs. RAC-4 comparison, and control vs. fire blight treatment analysis within RAC-1 and RAC-4 at 4 and 8 dai. "T1" represents 4 dai, "T2' represents 8 dai, "LR" represents RAC-1, "HR" represents RAC-4, "CT" represent control, and "FB" represents fire blight treatmen…
Common Genes	Gene Annotation	T1-LR-CT	T1-LR-FB	T2-LR-CT	T2-LR-FB	T1-HR-CT	T1-HR-FB	T2-HR-CT	T2-HR-FB
MD10G1052800	2-oxoglutarate (2OG) and Fe(II)-dependent oxygenase superfamily protein	45.36	26.52	91.68	50.51	6.55	14.04	13.55	79.93
MD10G1187000	2-oxoglutarate (2OG) and Fe(II)-dependent oxygenase superfamily protein	281.34	166.44	486.83	175.08	101.62	106.65	65.04	289.16
MD15G1226200	2-oxoglutarate (2OG) and Fe(II)-dependent oxygenase superfamily protein	18.98	17.43	60.1	19.45	5.38	13.31	9	58.79
MD14G1190900	AAA-ATPase 1	12.98	10.98	10.23	21.47	28.07	26.31	43.69	9.97
MD17G1045300	AAA-ATPase 1	1558.47	925.72	2544.4	1295.38	284.62	399.37	406.02	1950.1
MD09G1204300	ABC-2 and Plant PDR ABC-type transporter family protein	592.48	173.99	1828.85	281.15	54.06	111.06	77.32	750.38
MD15G1234100	acyl activating enzyme 1	7.9	7.3	69.9	47.22	0	1.96	10.83	102.72
MD09G1280400	acyl activating enzyme 12	14.49	16.27	46.43	16.26	14.9	11.27	11.38	67.23
MD13G1022500	Adenine nucleotide alpha hydrolases-like superfamily protein	33	13.8	45.7	25.23	13.07	13.31	9.37	38.01
MD08G1086300	adenine phosphoribosyl transferase 1	134.89	96.35	641.8	445.42	48.94	54.48	111.6	515.5
MD13G1090800	aldehyde dehydrogenase 2B7	201.22	78.11	431.57	131.6	37.64	57.52	71.22	205.03
MD02G1050000	aldehyde dehydrogenase 2C4	87.16	75.09	109.73	82.08	22.65	29.44	37.98	173.95
MD04G1153300	Aldolase-type TIM barrel family protein	18643.9	16742.3	36423.1	21548.8	11991.9	14628	8577.19	26099.8
MD05G1314100	allantoinase	126.28	44.33	93.28	48.93	61.89	40.57	20.83	152.85
MD12G1024600	alpha carbonic anhydrase 1	309.17	215.15	170.16	176.55	387.25	289.48	689.92	122.61
MD05G1081100	alpha-amylase-like	178.23	281.58	997.09	327.16	64.67	53.07	215.95	402.62
MD08G1101700	alpha-amylase-like	156.13	130.17	530.17	130.71	28.7	32.39	66.05	168.71
MD16G1012600	alpha-galactosidase 1	22.01	9.44	43.57	24.14	10.11	6.59	5.83	43.1
MD07G1221300	Alpha/beta hydrolase related protein	128.67	90.99	255.68	302.7	56.73	51.89	57.22	318.08
MD02G1138600	alpha/beta-Hydrolases superfamily protein	65.17	74.25	147.25	121.06	29.78	55.65	42	249
MD02G1172900	alpha/beta-Hydrolases superfamily protein	34.96	59.83	37.39	43.21	82.44	55.36	139.39	36.8
MD06G1055400	alpha/beta-Hydrolases superfamily protein	47.46	19.81	36.3	22.95	17.27	21.87	8.29	26.41
MD13G1187400	alpha/beta-Hydrolases superfamily protein	18.79	8.02	37.54	40.79	5.95	6.1	2.75	60.82
MD05G1315200	Aluminium induced protein with YGL and LRDR motifs	15.91	44.46	374.27	1522.35	14.36	9.03	27.94	754.98
MD05G1120400	amino acid permease 2	1.5	0.74	0	1.01	2.4	1.01	34.06	0.46
MD10G1254300	amino acid transporter 1	523.64	429.07	1006.36	691.64	303.09	375.7	271.87	1118.22
MD04G1162200	ammonium transporter 2	33.67	23.26	87.43	43.26	14.94	14.38	23.34	82.8
MD06G1147500	AMP-dependent synthetase and ligase family protein	119.77	81.98	113.15	50.71	102.41	74.61	37.62	131.29
MD09G1283100	AMP-dependent synthetase and ligase family protein	2.1	1.62	98.37	12	1.78	0.51	1.34	2.22
MD17G1187000	Ankyrin repeat family protein	114.28	83.16	169.19	80.12	45.35	56.36	58.27	215.64
MD02G1291200	annexin 4	345.35	557.71	595.24	915.35	1192.09	731.07	3457.79	571.44
MD05G1094200	arabinogalactan protein 17	761.14	1005.53	440.38	1221.29	1506.45	1612.34	1642.17	550.64
MD11G1298300	arabinogalactan protein 26	1.7	8.65	3.58	8.38	4.17	7.64	38.72	2.25
MD02G1020800	arogenate dehydrogenase	12.39	36.52	48.97	46.28	10.15	16.28	16.33	28.92
MD12G1125600	ascorbate peroxidase 2	2.6	5.07	12.44	5.14	5.37	1.78	0	6.73
MD15G1228900	Auxin efflux carrier family protein	723.7	464.95	524.23	671.24	2189.8	1847.65	1803.65	350.62
MD17G1111800	Auxin-responsive family protein	2.2	5.34	1.87	15.46	3	0.3	16.25	2.18
MD02G1180300	Auxin-responsive GH3 family protein	1.1	1.11	23.09	6.83	0	1.61	0.33	22.13
MD17G1064400	B12D protein	2.2	0.45	13.58	12.73	0	0.3	0	5.53
MD02G1120200	basic chitinase	215.35	202.06	715.69	340.49	79.33	79.25	87.78	434.87
MD15G1234400	basic chitinase	10462.7	8105.74	36461.9	9006.72	2569.19	1959.92	4159.39	5935.24
MD04G1192700	basic helix-loop-helix (bHLH) DNA-binding superfamily protein	19.78	265.86	230.59	647.84	58.08	48.32	841.24	298.93
MD11G1067400	BCL-2-associated athanogene 4	38.33	42.07	15.91	49.52	72.05	60.17	45.72	32.33
MD09G1243000	beta glucosidase 15	25.92	14.43	419.78	19.07	2.39	1.01	6.54	117.63
MD11G1027500	beta glucosidase 17	8.9	27.22	136.07	28.09	9.52	7.97	29.67	155.24
MD11G1240900	beta glucosidase 46	20.36	17.11	44.02	70.83	30.98	21.4	180.65	42.86
MD14G1080100	beta-1	78.4	31.59	123.98	18.7	12.5	14.84	16.5	35.15
MD02G1079200	beta-galactosidase 12	5690.38	11410.5	11966.6	6463.51	2847.48	3114.87	2797.2	9023.07
MD02G1096400	beta-galactosidase 15	30.24	73.63	68.3	171.28	79.82	24.64	616.61	26.25
MD08G1023600	beta-galactosidase 3	12.49	13.55	10.82	16.33	44.81	40.69	81.5	14.7
MD16G1158300	beta-xylosidase 1	865.85	1390.27	3380.9	1046.42	170.58	243.98	230.33	2296.92
MD11G1315900	beta-xylosidase 2	8.39	27.33	7.4	48.35	22.68	32.29	41.55	18.27
MD07G1207500	Bifunctional inhibitor/lipid-transfer protein/seed storage 2S albumin superfamily protein	311.95	338.78	587.99	1088.49	611.25	355.49	2225.05	341.88
MD11G1011100	Bifunctional inhibitor/lipid-transfer protein/seed storage 2S albumin superfamily protein	148.21	124.31	38.36	69.91	290.89	215.82	198.29	47.98
MD13G1013800	Bifunctional inhibitor/lipid-transfer protein/seed storage 2S albumin superfamily protein	27.97	24.13	51.98	194.02	47.12	59.2	376.77	204.7
MD16G1011000	Bifunctional inhibitor/lipid-transfer protein/seed storage 2S albumin superfamily protein	17.88	20.81	16.7	44.4	29.78	22.72	326.06	40.6
MD02G1028300	blue-copper-binding protein	25.4	17.53	116.32	49.32	19.63	15.81	13.34	76.93
MD02G1028700	blue-copper-binding protein	9.39	13.77	35.24	20.94	4.78	4.07	8.25	42.67
MD00G1125300	Calcium-binding EF-hand family protein	5.8	10.83	45.98	36.45	2.97	2.59	5.58	34.61
MD04G1223900	calmodulin-like 11	12.1	10.29	107.93	21.34	3.57	9.92	22.34	18
MD13G1157500	cAMP-regulated phosphoprotein 19-related protein	77.08	111.53	44.69	159.39	190.42	153.13	264.71	62.33
MD02G1276600	carboxyesterase 17	18.29	35.53	142.78	35.1	13.12	9.87	41.39	411.94
MD00G1061100	cellulose synthase A4	97.68	141.24	30.38	96.89	125.06	167.49	114.88	85.67
MD05G1189700	cellulose synthase A4	46.13	119.77	11.92	52.09	69.29	103.25	60.45	35.58
MD02G1005600	Cellulose synthase family protein	27.87	66.71	6.56	32.46	44.82	62.17	57.17	28.64
MD10G1276500	cellulose synthase family protein	78.73	182.24	28.13	81.9	132.23	141.14	125.91	69.05
MD03G1133700	cellulose synthase-like A02	701.6	513.1	408.63	555.39	1135.49	1065.61	1477.77	429.52
MD14G1160800	Chalcone and stilbene synthase family protein	18.2	8.54	229.93	29.85	7.11	3.9	5.17	43.31
MD15G1131700	Chalcone and stilbene synthase family protein	128.73	41.83	675.72	67.99	56.27	33.42	19.1	172.05
MD15G1132100	Chalcone and stilbene synthase family protein	90.74	19.76	267.23	27.71	15.39	15.2	6.99	15.9
MD01G1213300	chitinase A	447.6	470.1	1009.48	221.65	117.56	64.25	218.2	720.16
MD16G1158100	chitinase-like protein 2	169.42	306.63	65.63	197.16	306.43	258.22	257.95	162.02
MD11G1052900	cinnamate-4-hydroxylase	528.24	755.7	1046.71	3167.13	1090.21	1059.59	4770.45	880.16
MD06G1203800	COBRA-like extracellular glycosyl-phosphatidyl inositol-anchored protein family	80.36	169.08	14.06	62.79	131.28	161.73	104.14	68.02
MD03G1233100	Concanavalin A-like lectin protein kinase family protein	35.29	76.31	170.7	113.65	23.33	18.92	37.01	167.73
MD12G1119800	conserved peptide upstream open reading frame 47	4074.39	2060.4	862.92	11732.1	5002.14	10233.3	7295.71	4686.82
MD16G1191900	Copper amine oxidase family protein	2.6	4.4	35.21	5.05	0.59	0.3	0.33	30.97
MD09G1161300	Core-2/I-branching beta-1	9.9	9.31	61.78	27.04	8.34	6.53	5.83	43.88
MD13G1038800	Core-2/I-branching beta-1	10.6	14.06	59.14	63.48	11.32	9.76	9.33	67.79
MD16G1189800	Cupredoxin superfamily protein	140.05	127.88	50.67	189.24	276.72	263.44	210.04	189.69
MD17G1013700	Cupredoxin superfamily protein	24.26	47.17	5.45	45.33	54.93	53.54	67.85	25.96
MD07G1292500	cyclic nucleotide gated channel 1	2	2.6	38.43	14.03	0	0.59	1.41	33.01
MD06G1177300	cyclic nucleotide-gated channel 16	26.98	37.92	37.69	66.04	71.62	41.24	147.22	43.99
MD08G1137300	cyclin a2	3.39	6.59	0.34	9.55	4.19	7.48	7.84	5.49
MD16G1071400	cycling DOF factor 2	35.38	30.42	168.28	106.16	14.3	20.48	47.99	228.61
MD04G1218500	cysteine synthase D1	96.63	55.01	142.34	66.06	28.67	28.13	11.83	110.12
MD01G1027900	cysteine-rich RLK (RECEPTOR-like protein kinase) 26	5.1	1.42	31.66	5.22	0.59	2.88	4.5	22.58
MD05G1336800	cysteine-rich RLK (RECEPTOR-like protein kinase) 29	26.09	30.18	66.62	53.13	11.3	17.79	16.09	170.63
MD13G1096600	cysteine-rich RLK (RECEPTOR-like protein kinase) 3	30.68	61.8	136.97	91.02	19.11	26.56	32.47	178.24
MD01G1080600	Cytochrome b561/ferric reductase transmembrane with DOMON related domain	12.09	23.27	8.18	26.83	25.07	17.4	35.68	20.57
MD02G1142300	cytochrome BC1 synthesis	25.28	34.7	109.99	37.7	13.16	15.92	22.04	72.23
MD00G1036100	cytochrome P450	438.57	474.91	444.59	336.64	145.96	552.26	97.94	146.97
MD05G1189900	cytochrome P450	20.86	14.94	0.86	0	48.06	73.67	29.5	2.15
MD11G1157200	cytochrome P450	24.09	20.56	129.85	19.5	13.67	11.68	14.3	72.56
MD11G1274100	cytochrome P450	214.85	181.6	610.45	342.56	87.21	90.18	134.84	872.06
MD14G1169000	cytochrome P450	2.6	1.61	37.04	12.12	3.56	1.61	2.08	41.08
MD15G1028200	cytochrome P450	61.89	30.32	279.57	80.91	12.49	17.61	34.46	235.53
MD15G1028700	cytochrome P450	128.95	66.76	357.63	58.75	23.83	27.53	32.46	107.79
MD16G1056600	cytochrome P450	1	2.26	79.3	18.16	1.18	1.66	3.42	32.91
MD11G1220400	Cytochrome P450 superfamily protein	40.88	34.29	64.58	21.72	16.1	14.71	14.28	21.17
MD11G1220600	Cytochrome P450 superfamily protein	44.01	20.26	109.26	32.67	7.72	11.81	15.29	58.77
MD17G1167200	Cytochrome P450 superfamily protein	328.93	292.08	647.38	399.56	94.49	127.41	150.7	472.67
MD05G1110500	D-aminoacid aminotransferase-like PLP-dependent enzymes superfamily protein	81.78	96.42	636.17	163.17	41.05	55.44	95.44	323.94
MD11G1262100	D-mannose binding lectin protein with Apple-like carbohydrate-binding domain	12.78	27.14	808.21	162.33	11.91	6.9	57.39	409.08
MD07G1189500	dehydroascorbate reductase 2	152.46	149.85	112.89	158.23	355.71	391.8	490.76	97.75
MD04G1213800	dehydroquinate dehydratase	24.39	13.97	194.3	61.48	13.11	16.34	30.88	204.24
MD08G1028600	dihydroflavonol 4-reductase	729.3	862.62	337.69	510.59	1483.74	1028.24	2067.23	192.06
MD15G1024100	dihydroflavonol 4-reductase	82.67	65.55	287.42	217.75	221.74	175.21	1175.16	130.62
MD15G1278600	Disease resistance protein (CC-NBS-LRR class) family	362.55	286.84	738.89	402.77	131.75	192.03	189.42	969.26
MD01G1189500	disease resistance protein (TIR-NBS-LRR class)	3.89	3.04	23.57	13.05	0	1.49	2.46	39.63
MD01G1190900	Disease resistance protein (TIR-NBS-LRR class) family	46.5	35.94	66.34	43.06	24.41	19.07	18.51	70.16
MD02G1041700	Disease resistance protein (TIR-NBS-LRR class) family	33.69	14.09	66.3	20.76	4.16	10.55	10.08	65.78
MD05G1240400	DNA glycosylase superfamily protein	201.48	118.42	49.95	172.23	346.32	317.3	191.34	111.75
MD14G1036900	Double Clp-N motif-containing P-loop nucleoside triphosphate hydrolases superfamily protein	11.7	10.7	4.76	22.93	19.66	30.7	26.01	25.34
MD02G1087900	Duplicated homeodomain-like superfamily protein	8.58	7.34	0.43	14.05	20.31	30.64	26.78	7.52
MD15G1062400	Duplicated homeodomain-like superfamily protein	4.9	2.84	19.12	6.4	0	1.19	1.41	31.82
MD03G1228500	Dynamin related protein 5A	4.8	4.99	0	9.89	6.55	19.4	7.68	2.65
MD03G1226300	Dynein light chain type 1 family protein	24.17	37.01	79.51	75.86	9.58	12.4	21.91	108.07
MD11G1183800	early nodulin-like protein 18	309.96	306.19	219.98	299.27	531.56	476.93	649.74	210.4
MD05G1173800	endoplasmic reticulum retention defective 2B	20.39	22.16	16.62	29.51	22.67	35.34	72.49	25.82
MD17G1009900	Esterase/lipase/thioesterase family protein	156.2	93.42	121.59	56.17	57.89	69.68	35.56	172.68
MD04G1228800	ethylene response factor 1	19.69	14.09	37.45	43.15	13.64	7.88	3.5	28.7
MD05G1306900	ethylene responsive element binding factor 1	43.91	33.85	181.76	68.35	6.55	7.82	10.45	120.47
MD13G1163300	ethylene-responsive element binding protein	4442.86	2393.78	6567.92	5847.29	2160.62	4224.27	2033.24	7819.79
MD09G1285800	Eukaryotic aspartyl protease family protein	25.86	58.21	19.35	84.78	53.81	34.34	97.5	28.58
MD10G1219200	Eukaryotic aspartyl protease family protein	37.47	33.61	16.96	40.66	72.76	51.13	79.01	15.56
MD11G1287900	Eukaryotic aspartyl protease family protein	1159.24	1874.19	11126.2	1476.13	237.87	192.96	591.98	5919.1
MD15G1044100	Eukaryotic aspartyl protease family protein	117.5	75.18	37.97	88.92	128.08	191.88	189.49	35.32
MD09G1159300	exocyst subunit exo70 family protein G1	5.49	6.92	1.19	7.37	16.75	2.11	13.55	9.39
MD12G1101000	Exostosin family protein	25.48	8.84	84.38	52.69	13.71	20.91	13.79	60.99
MD13G1131300	Exostosin family protein	43.93	115.12	4.86	33.18	65.63	73.46	42.83	32.07
MD16G1141600	Exostosin family protein	34.85	41.19	7.15	22.95	50.79	72.36	39.53	22.45
MD06G1041000	expansin-like B1	69.22	39.45	339.02	305.88	21.42	15.85	38.9	396.79
MD04G1239300	F-box family protein	56.6	62.67	399.67	173.57	16.13	21.17	48.57	191.83
MD05G1266200	FAD-binding Berberine family protein	0	1.19	60.53	7.53	0.6	0	3.08	51.08
MD00G1139000	Ferritin/ribonucleotide reductase-like family protein	138.15	109.13	25.83	148.15	314.9	434.53	142.86	59.95
MD02G1132200	flavanone 3-hydroxylase	112.01	85.97	165.89	111.53	168.95	215.33	499.72	168.31
MD17G1034800	formate dehydrogenase	2820.44	2042.12	12291.1	3004.03	876.63	1047.59	1545.07	12515.2
MD16G1068700	fucosyltransferase 1	35.46	11.64	50.44	25.2	11.29	7.69	4.83	32.38
MD15G1269900	galacturonosyltransferase-like 2	20.06	28.87	4.17	19.65	22.69	14.6	36.05	6.61
MD12G1028800	gamma-glutamyl transpeptidase 1	119	60.66	200.71	144.44	87.59	99.43	53.61	290.86
MD17G1180300	GDSL-like Lipase/Acylhydrolase superfamily protein	160.3	142.69	47.35	45.72	360.41	263.7	263.47	72.66
MD15G1073900	Gibberellin-regulated family protein	215.61	385.19	72.03	312.67	309.12	269.05	237.65	186.02
MD00G1012900	Glucose-methanol-choline (GMC) oxidoreductase family protein	11.5	5.48	422.72	54.63	7.72	5.4	14.83	296.46
MD00G1013000	Glucose-methanol-choline (GMC) oxidoreductase family protein	254.43	92.98	945.35	85.75	25.54	31.29	57.84	359.62
MD03G1091100	Glucose-methanol-choline (GMC) oxidoreductase family protein	148.52	79.42	397.44	161.46	26.78	28.77	30.47	208.93
MD05G1305700	glutamate receptor 2.7	7.09	7.12	15.32	10.29	2.97	4.54	1.41	23.01
MD07G1080800	Glutamate receptor family protein	12.11	10.48	24.93	7.12	3.55	3.56	2.04	20.39
MD03G1066000	glutamine-dependent asparagine synthase 1	3064.93	3120.24	7102.36	5736.32	435.82	1089.08	919.55	19463.1
MD03G1282900	glutathione S-transferase 7	173.93	135.33	1011.27	169.89	18.48	26.27	79.62	350.05
MD05G1251900	Glutathione S-transferase family protein	939.64	412.09	666.89	353.59	322.66	377.93	192.9	644
MD13G1082100	Glutathione S-transferase family protein	233.52	179.45	626.95	220.09	151.21	132.2	174.92	414.84
MD05G1210600	glutathione S-transferase TAU 19	20.29	7.76	35.67	38.48	4.18	7.66	6.58	75.95
MD05G1184200	glutathione S-transferase tau 7	23.5	23.06	120.07	76.2	9.53	15.5	19.71	107.73
MD05G1184300	glutathione S-transferase tau 7	8.7	4.99	57.35	30.3	2.37	4.88	3.46	91.69
MD05G1184600	glutathione S-transferase tau 7	0	0	5.86	2.82	0.59	0.3	0	18.62
MD14G1232200	glutathione S-transferase tau 7	27.69	20.24	86.4	90.42	4.77	12.44	10.41	119.13
MD04G1139500	glutathione S-transferase TAU 8	12.81	1.72	60.52	11.62	0.59	4.31	0	16.41
MD05G1184400	glutathione S-transferase TAU 8	3.1	2.61	33.57	29.96	0.59	2.62	4.17	29.41
MD14G1232100	glutathione S-transferase TAU 8	60.21	45.14	403.82	100.76	12.49	36.11	25.4	254.28
MD12G1218900	glycoside hydrolase family 2 protein	22.27	24.27	6.9	12.76	23.89	30.68	36.2	10.78
MD15G1062600	glycosyl hydrolase family 10 protein / carbohydrate-binding domain-containing protein	99.95	93.06	18.71	74.37	172.33	228.93	95.06	88.38
MD15G1156100	Glycosyl hydrolase family protein with chitinase insertion domain	2.29	0.23	47.2	7.74	0	0.59	6.92	41.79
MD02G1143700	Glycosyl hydrolase superfamily protein	60.21	96.32	51.62	90.34	131.52	106.76	199.45	46.88
MD04G1176300	Glycosyl hydrolase superfamily protein	237.01	232.39	106.87	356.47	501.4	311.51	404.87	262.56
MD11G1189000	Glycosyl hydrolase superfamily protein	1596.99	1091.62	2677.29	315.03	275.52	249.02	370.28	1511.17
MD12G1089500	Glycosyl hydrolase superfamily protein	49.32	38.88	105.44	11.07	10.76	4.64	7.5	43.5
MD09G1192100	Glycosyl hydrolases family 32 protein	212.37	237.35	927.84	337.53	101.35	124.23	262.48	906.49
MD12G1075400	Glycosyltransferase family 61 protein	43.51	26.87	67.5	20.68	1.78	5.62	0.71	15.07
MD12G1075900	Glycosyltransferase family 61 protein	32.48	33.04	87.98	43.25	14.89	15.15	14.91	77.52
MD11G1138800	glycosyltransferase family protein 2	1.2	2.35	22.88	33.56	1.19	2.46	3.46	20.92
MD08G1227900	GNS1/SUR4 membrane protein family	15.49	9.42	0	38.93	18.46	37.96	19.37	15.67
MD17G1009200	GRAM domain family protein	115.95	129.29	168.99	107.86	94.89	75.66	57.47	198.47
MD01G1195400	GroES-like zinc-binding alcohol dehydrogenase family protein	10.6	10.51	82.51	75.85	5.38	11.3	16.84	452.83
MD07G1262100	GroES-like zinc-binding alcohol dehydrogenase family protein	9.4	12.04	107.84	32.88	3	4.1	10.12	36.81
MD07G1262300	GroES-like zinc-binding alcohol dehydrogenase family protein	6.9	2.75	48.74	7.28	8.33	8.67	4.13	49.39
MD01G1238700	GroES-like zinc-binding dehydrogenase family protein	46.56	24.78	181.4	32.88	23.24	59.43	52.61	93.12
MD09G1219100	HCO3 -transporter family	46.61	27.07	213.03	104.34	5.95	7.9	22.16	217.53
MD02G1171800	heat shock factor 4	325.83	196	847.97	475.77	112.46	141.37	203.75	852.93
MD15G1283700	heat shock factor 4	1594.92	1240.88	4120.39	2596.09	382.58	560.16	581.04	2808.15
MD05G1313700	heat shock transcription factor B2A	10.19	2.38	74.83	21.49	2.98	8.07	10.25	64.69
MD14G1075400	heat shock transcription factor B3	10.5	14.94	87.22	43.85	3.58	6.04	14.75	72.24
MD04G1093300	Heavy metal transport/detoxification superfamily protein	153.09	257.51	894.09	716.45	113.36	102.21	266.04	1110.18
MD14G1111400	Heavy metal transport/detoxification superfamily protein	1200.01	1055.7	1846.99	1205.55	405.32	591.14	371.59	1563.21
MD00G1018700	hemoglobin 1	19.18	24.37	64.29	89.86	5.97	8.39	23.12	80.26
MD02G1318700	homeobox from Arabidopsis thaliana	16.69	15.66	44.28	27.59	14.31	8.86	15.91	51.81
MD11G1255700	homeobox protein 52	21	10.25	185.03	55.14	2.39	1.52	11.53	89.43
MD14G1243400	Homeodomain-like superfamily protein	41.43	32.21	187.71	52.51	24.98	23.81	40.94	111.09
MD17G1224900	hydroxycinnamoyl-CoA shikimate/quinate hydroxycinnamoyl transferase	77.23	37.68	466.78	102.17	12.53	32.2	46.19	480.71
MD15G1306100	hydroxyproline-rich glycoprotein family protein	8.39	33.14	176.19	108.73	20.37	21.11	41.12	558
MD12G1216800	indeterminate(ID)-domain 2	237.72	189.65	195.78	137.35	75.1	80.14	53.05	184.97
MD07G1228100	inflorescence meristem receptor-like kinase 2	2.6	22.77	0	32.56	19.74	80.43	7.72	26.31
MD16G1178000	inosine-uridine preferring nucleoside hydrolase family protein	42.41	35.42	109.68	49.59	23.91	17.01	20.29	88.99
MD05G1359900	inositol transporter 4	45.97	54.48	103.19	45.73	20.89	18.55	20.49	90.42
MD10G1335500	inositol transporter 4	45.96	45.01	67.85	77.65	29.74	22.7	14.32	77.13
MD05G1030800	Integrase-type DNA-binding superfamily protein	19.09	48.55	183.83	109.48	7.18	12.87	20.29	179.48
MD06G1130400	Integrase-type DNA-binding superfamily protein	68.22	29.33	261.04	79.19	16.69	24.5	49.19	267.83
MD15G1093800	Integrase-type DNA-binding superfamily protein	5.59	12.76	9.02	45.9	9.57	7.3	68.62	7.33
MD13G1222900	isopropyl malate isomerase large subunit 1	11.4	11.91	79.34	36.86	8.93	23.16	9	157.07
MD12G1144300	laccase 17	132.85	228.01	24.48	145.71	235.74	191.08	189.77	88.16
MD04G1142300	laccase 7	33.19	5.59	1247.27	106.84	17.9	36.58	73.32	1073.55
MD03G1076400	Laccase/Diphenol oxidase family protein	41.33	49.77	9.62	38.22	81.7	55.82	61.33	50.45
MD10G1042300	Laccase/Diphenol oxidase family protein	334.37	416.47	979.6	229.67	52.44	73.15	41.12	927.78
MD07G1281600	Late embryogenesis abundant (LEA) hydroxyproline-rich glycoprotein family	6.9	2.9	45.88	12.22	1.19	1.1	0.33	17.31
MD01G1071900	Late embryogenesis abundant protein	55.91	47.47	8.68	35.32	77.06	74.11	43.62	26.94
MD02G1047600	lectin protein kinase family protein	33.6	22.71	59.72	28.66	13.11	15.92	15.42	53.94
MD11G1018800	Leucine-rich receptor-like protein kinase family protein	36.6	24.65	73.55	29.53	10.2	9.52	9.63	50.06
MD06G1198600	Leucine-rich repeat protein kinase family protein	6.7	8.15	71.04	37.04	5.99	1.82	6.5	45.6
MD11G1206300	Leucine-rich repeat protein kinase family protein	10.29	6.39	11.48	3.67	7.18	4.54	0	7.75
MD13G1088400	Leucine-rich repeat protein kinase family protein	201.59	140.67	165.81	113.73	59.19	70.68	33.27	120.04
MD15G1075000	Leucine-rich repeat protein kinase family protein	34.16	20.67	68.11	34.8	22.07	26	13.97	79.57
MD05G1260400	Leucine-rich repeat transmembrane protein kinase	1675.35	1476.85	1384.1	887.73	668.08	901.06	434.68	1468.88
MD10G1272800	Leucine-rich repeat transmembrane protein kinase	8.61	3.23	28.17	11.84	0.59	0.89	1.38	51.91
MD03G1001100	leucoanthocyanidin dioxygenase	312.51	292.27	386	425.9	746.31	1266.37	2044.74	172.58
MD11G1054100	lipid transfer protein 1	41203.3	30513.6	64542.6	25144.1	2757.09	3584.48	2223.07	19395.2
MD04G1173600	lipid transfer protein 3	0.6	14.13	8.52	25.76	7.8	3.54	80.78	9.21
MD12G1187100	lipid transfer protein 4	8478.92	23231.2	8392.87	13096.2	23175.6	14919.6	54835.5	9677.25
MD02G1317800	lipoxygenase 2	178.87	472.52	716.02	1229.93	635.39	450.22	4088.64	496.35
MD15G1117000	LisH dimerisation motif	24.09	16.91	53.7	21.06	7.74	10.99	12.83	52.66
MD17G1029300	LOB domain-containing protein 25	6.69	8.47	1.62	20.24	4.77	8.21	16.8	7.52
MD04G1025600	MAC/Perforin domain-containing protein	65.07	35.22	175.75	104.27	30.96	51.64	47.72	145.46
MD13G1161000	Major allergen Mal d 1	0	0.66	9.11	8.72	0	0.68	0	6.14
MD08G1182300	Major facilitator superfamily protein	22.18	38.62	42.57	73.39	20.82	28.17	157.92	30.6
MD16G1189900	Major facilitator superfamily protein	399.7	328.78	3949.45	1192.07	507.56	467.53	749.46	3462.92
MD17G1086200	Major facilitator superfamily protein	46.79	26.74	220.57	128.84	26.85	15.09	29.04	123.86
MD11G1091000	maternal effect embryo arrest 60	63.81	66.51	27.03	93.96	105.78	64.34	104.36	49.45
MD15G1275500	methyl esterase 1	44.79	37	486.69	198.58	47.85	31.38	110.69	342.17
MD12G1003700	Methyltransferase-related protein	175.55	205.4	331.35	213.77	131.95	85.46	94.62	296.6
MD17G1267400	microsomal glutathione s-transferase	187.3	46.39	480.65	180.92	70.53	80.32	118.17	569.62
MD16G1118300	microtubule-associated protein 65-8	1.6	13.04	0.86	9.31	5.36	5.5	12.85	6.25
MD08G1063700	Mitochondrial substrate carrier family protein	301.82	224.21	495.89	339.35	201.24	184.17	121.42	367.48
MD13G1161200	MLP-like protein 423	216.14	129.51	1707.13	404.13	125.24	203.66	310.42	1279.76
MD16G1160100	MLP-like protein 423	4	2.84	158.01	50.17	0	1.87	11.79	85.15
MD16G1160300	MLP-like protein 423	427.97	951.92	3546.02	783.32	61.97	93.63	199.12	2824.04
MD16G1160400	MLP-like protein 423	16.99	13.45	179.13	24.92	3.55	3.48	4.87	121.03
MD11G1203300	multidrug resistance-associated protein 3	408.82	286.41	647.01	335.75	124.93	134.86	87.33	537.49
MD06G1217200	myb domain protein 116	25.88	12.84	21.56	9.6	1.18	3.21	0.33	15.13
MD13G1213900	myb domain protein 15	17.41	6.36	31.24	11.67	0.59	0.98	1.04	19.14
MD11G1196500	myb domain protein 83	2.89	2.51	0	4.04	5.38	5.61	4.54	4.08
MD10G1238200	NAC domain containing protein 42	106.71	55.49	143.15	36.94	10.74	15.44	4.46	79.57
MD09G1006400	NAC domain containing protein 83	9.4	8.21	79.07	42.14	6.54	3.95	10.84	125.34
MD13G1069200	NAC-like	33.3	20.32	159.9	86.27	11.31	10.43	19.67	266.58
MD16G1069500	NAC-like	729.24	594.7	1412.89	978.57	249.48	208.33	326.07	1218.92
MD02G1302900	NAD(P)-binding Rossmann-fold superfamily protein	99.23	55.95	325.44	89.55	20.19	20	22.5	156.12
MD04G1135300	NAD(P)-binding Rossmann-fold superfamily protein	3.5	4.16	75.64	20.12	1.78	3.21	16.38	34.91
MD05G1335600	NAD(P)-binding Rossmann-fold superfamily protein	13.18	12.78	18.07	22.98	19.08	56.96	112.98	16.07
MD06G1003600	NAD(P)-binding Rossmann-fold superfamily protein	5.7	2.6	31.02	5.18	2.98	6.45	2.79	23.22
MD06G1003700	NAD(P)-binding Rossmann-fold superfamily protein	247.72	142.64	1506.72	325.09	93.1	77.59	152.73	1046.58
MD13G1046900	NAD(P)-binding Rossmann-fold superfamily protein	7.19	5.53	1.78	26.09	15.44	38.31	33.92	13.01
MD12G1149800	NAD(P)-linked oxidoreductase superfamily protein	66.41	73.35	480.24	236.03	67.44	61.58	109.28	369.17
MD12G1240300	NAD(P)-linked oxidoreductase superfamily protein	2.29	6.06	60.54	64.89	4.17	3.44	7.54	121.59
MD11G1020500	NB-ARC domain-containing disease resistance protein	140.79	128.38	201.5	126.85	66.11	79.47	56.29	189.91
MD01G1232800	NC domain-containing protein-related	50.48	35.77	180.65	65.43	19.69	23.03	31.59	137.67
MD02G1228800	nitrate transporter 1.5	3.99	2.23	191.87	12.58	0	3.65	6.8	102.05
MD02G1013500	Protein of unknown function	23029.7	46128.8	78827.2	48950.1	52554.5	25341.3	274220	50602.6
MD03G1207300	Protein of unknown function	64.33	77.06	75.13	98.71	127.05	127.01	293.09	91.33
MD03G1245500	Protein of unknown function	2601.36	1030.26	3045.82	693.65	317.52	405.05	246.72	1059.23
MD04G1216300	Protein of unknown function	243.52	498.29	516.23	640.76	623.25	640.06	3174.98	480.4
MD05G1168300	Protein of unknown function	4.39	3.67	0	4.42	6.57	5.29	3.75	10.23
MD05G1237600	Protein of unknown function	19.29	13.32	69.82	19.84	2.98	4.61	7.46	43.95
MD10G1110900	Protein of unknown function	25.07	22.54	12.94	10.23	20.33	35.02	3.46	13.19
MD10G1234000	Protein of unknown function	64.35	59.35	135.94	74.34	20.88	26.89	30.67	240.37
MD12G1042500	Protein of unknown function	95.15	206.46	39.81	115.41	268.24	225.86	206.42	107
MD12G1148900	Protein of unknown function	9.9	10.48	127.5	42.57	5.97	7.86	36.97	60.67
MD12G1194100	Protein of unknown function	29.58	27.93	37.61	15.16	6.59	11.46	4.91	29.88
MD14G1174000	Protein of unknown function	4.5	1.42	26.82	2.57	0	0.51	0.33	7.17
MD14G1174100	Protein of unknown function	17.2	20.5	123.89	28.86	2.98	4.73	12.83	61.42
MD07G1043300	nodulin MtN21 /EamA-like transporter family protein	35.74	124	26.99	65.08	78.38	141.34	98.88	61.54
MD14G1244100	Nucleotide-diphospho-sugar transferase family protein	18.79	7.63	58.75	21.61	2.38	7.93	9.82	76.29
MD12G1016200	Nucleotide-diphospho-sugar transferases superfamily protein	39.51	39.25	32.46	39.18	75.81	72.75	190.69	38.7
MD11G1138100	Nucleotide/sugar transporter family protein	23.77	40.78	8.36	35.12	50.74	29.38	40.3	18.02
MD16G1050100	nudix hydrolase 1	21.27	6.63	87.79	22.11	11.93	1.61	29.02	13.39
MD13G1132800	nudix hydrolase homolog 13	59.87	84.93	276.99	141.28	28.67	38.99	93.91	281.79
MD10G1277700	O-fucosyltransferase family protein	6.69	12.83	2.3	7.33	6.58	8.21	14.71	3.69
MD07G1294400	O-Glycosyl hydrolases family 17 protein	35.17	18.06	18.9	25.22	56.06	31.78	85.67	25.91
MD01G1089800	O-methyltransferase 1	8.29	3.08	74.48	19.96	3.55	0.51	8.62	14.22
MD04G1141100	O-methyltransferase 1	32.9	15.46	267.81	49.89	10.7	6.36	19.21	47.57
MD07G1161100	O-methyltransferase 1	39.27	42.97	261.62	79.93	13.02	16.24	9.08	81.29
MD05G1127900	O-methyltransferase family protein	132.75	45.96	401.59	90.23	54.06	48.32	65.85	109.4
MD03G1215000	organic cation/carnitine transporter4	379.57	186.92	378.62	392.2	157.24	170.41	89.3	461.35
MD04G1064400	osmotin 34	242.24	169.91	665.89	178.18	34.53	23.67	83.73	309.73
MD11G1108500	outer plastid envelope protein 16-1	423.74	420.58	95.51	251.73	615.2	404.03	288.52	90.85
MD10G1246900	oxidative stress 3	127.66	466.01	1195.56	540.37	82.45	86.04	187.05	223.25
MD05G1168400	Oxidoreductase	25.38	27.04	289.2	108.06	47.62	17.8	40.84	161.59
MD08G1010400	P-glycoprotein 13	9.5	12.09	3.33	5.01	27.99	18.65	29.37	2.67
MD11G1054900	PAP/OAS1 substrate-binding domain superfamily	50.77	41.01	79.97	49.94	16.13	25.94	22.59	82.59
MD12G1157300	PAR1 protein	278.41	182.31	499.27	289.94	152.48	194.26	153.84	486.08
MD05G1261500	PATATIN-like protein 6	21.27	19.53	14.13	39.17	39.97	41.4	63.73	17.58
MD04G1225400	pathogenesis-related 4	149.55	167.65	3032.24	521.5	42.92	32.49	410.6	2355.7
MD10G1017300	pathogenesis-related family protein	706.76	694.96	1267.03	644.6	199.75	289.54	94.19	1296.1
MD09G1256300	Pathogenesis-related thaumatin superfamily protein	27.92	62.6	1337.89	95.3	11.95	7.05	210.11	1211.84
MD02G1067000	Pectin lyase-like superfamily protein	3.89	2.02	3.4	11.58	8.95	5.26	38.7	5.16
MD09G1139900	Pectin lyase-like superfamily protein	14.58	31.93	3.74	29.37	41.13	42.78	49.07	13.8
MD09G1232400	Pectinacetylesterase family protein	48.89	73.97	40.93	70.94	117.55	90.98	155.02	54.65
MD08G1051200	Peroxidase superfamily protein	11.78	31.84	7.07	87.92	25.08	42.42	56.69	19.92
MD08G1230800	Peroxidase superfamily protein	1	9.7	27.74	15.08	4.17	1.31	5.8	12.57
MD14G1010300	Peroxidase superfamily protein	85.36	67.2	324.54	151.46	19.02	35.75	5.29	252.55
MD15G1321300	Peroxidase superfamily protein	10.61	34.74	381.2	200.38	1.8	2.11	42.6	239.76
MD13G1217400	Peroxisomal membrane 22 kDa (Mpv17/PMP22) family protein	43.8	54.45	296.18	106.46	29.26	24.23	65.48	226.82
MD04G1028300	PHD finger protein	8.58	14.03	0	30.58	28.05	98.27	64.53	5.85
MD11G1288500	Phenazine biosynthesis PhzC/PhzF protein	26.86	11.4	94.52	35.61	10.77	5.05	24.46	79.31
MD14G1149200	phosphate transporter 3	55.65	38.38	92.58	118.3	35.12	54.21	20	170.41
MD17G1180700	phosphofructokinase 3	18.27	11.48	38.77	23.71	6.53	21.79	11.18	43.49
MD15G1085800	phospholipase A 2A	25.28	22.52	83.25	77.69	8.95	12.2	6.58	72.33
MD04G1069600	phospholipase D beta 1	293.24	178.33	531.47	298.82	167.63	200.03	144.68	517.95
MD15G1237100	phospholipase D delta	30.84	48.92	9.53	68.99	78.93	56.63	78.09	29.34
MD09G1102800	Phototropic-responsive NPH3 family protein	5.69	15.29	12.67	32.65	10.76	12.77	75.77	15.08
MD06G1212900	PLAC8 family protein	33.89	16.82	84.42	35.42	4.8	13.4	14.79	92.38
MD03G1291000	Plant invertase/pectin methylesterase inhibitor superfamily	0.5	0	64.97	14.27	0	0	3.08	78.21
MD08G1195600	Plant invertase/pectin methylesterase inhibitor superfamily	3.2	3.14	925.9	312.48	5.35	12.72	75.9	802.89
MD17G1149100	Plant protein of unknown function (DUF936)	17.38	20.09	7.15	28.56	27.41	33.05	26.42	22.58
MD05G1020500	plant U-box 29	719.76	672.59	2594.23	1760.68	528.8	463.1	488.03	1735.22
MD05G1165400	plant U-box 9	129.79	134.81	122.33	159.27	254.55	212.66	449.94	125.77
MD02G1032700	pleiotropic drug resistance 12	424.51	320.89	446.96	328.38	121.05	133.38	71.44	483.7
MD13G1141600	pleiotropic drug resistance 13	1.79	2.01	11.67	2.49	1.18	0.3	0	9.26
MD11G1159100	pleiotropic drug resistance 6	183.24	79.62	696.78	202.33	32.17	37.08	101.67	187.21
MD02G1306200	polyamine oxidase 1	11.19	6.31	28.69	8.88	7.71	2.11	5.38	24.37
MD14G1062500	polygalacturonase inhibiting protein 1	1.5	0.66	23.65	3.45	1.19	0	3.79	30.71
MD05G1319500	Polyphenol oxidase	286.59	236.95	352.13	261.88	180.17	138.99	64.29	414.44
MD10G1299400	Polyphenol oxidase	108.06	35.39	2458.32	531.28	54.72	41.5	307.6	1215.63
MD02G1249500	PR5-like receptor kinase	67.72	53.15	149.58	54.93	26.17	26.18	26.92	160.85
MD13G1227300	proliferating cell nuclear antigen 2	4.3	3.74	0	3.62	5.96	66.68	7.13	6.43
MD08G1110500	Protein kinase family protein with leucine-rich repeat domain	47.79	36.65	131	113.25	28.02	25.06	38.12	193.69
MD15G1196900	Protein kinase family protein with leucine-rich repeat domain	5.1	6.44	26.24	11.04	1.19	1.99	2.42	27.92
MD15G1010100	Protein kinase protein with adenine nucleotide alpha hydrolases-like domain	7.7	16.53	46.31	41.76	5.35	8.18	8.92	94.14
MD15G1133500	Protein kinase protein with adenine nucleotide alpha hydrolases-like domain	311.25	350.87	227.05	662	502.02	461.82	752.08	245.65
MD00G1038300	Protein kinase superfamily protein	4.7	4.2	14.31	8.26	0.59	4.42	2.38	20.63
MD06G1128000	Protein kinase superfamily protein	36.06	66.59	61.37	101.5	96.81	73.44	221.05	64.08
MD06G1218900	Protein kinase superfamily protein	107.25	77.75	103.56	73.39	50.12	74.43	32.5	226.18
MD07G1070800	Protein kinase superfamily protein	80.16	57.17	118.23	45.24	17.9	26.38	16.86	79.35
MD09G1034900	Protein kinase superfamily protein	3.89	10.84	3.23	8.5	7.76	11.99	25.58	5.78
MD09G1193100	Protein kinase superfamily protein	30.36	49.1	46.63	127.58	92.6	90.97	290.69	50.3
MD15G1310700	Protein kinase superfamily protein	113.34	69.15	311.92	108.6	91.19	106.99	92.81	248.7
MD00G1082000	Protein of unknown function	21.89	20.79	95.78	81.46	1.78	4.79	10.12	129.73
MD00G1129500	Protein of unknown function	3.8	1.11	28.4	14.36	1.18	2.67	4.46	42.57
MD02G1148700	Protein of unknown function	220.61	302.08	416.5	250.28	173.09	162.36	114.9	484.17
MD04G1222400	Protein of unknown function	720.37	249.84	868.86	293.39	148.01	155.51	108.11	463.41
MD05G1252900	Protein of unknown function	943.61	368.87	697.65	325.17	181.64	210.1	98.78	604.72
MD06G1189400	Protein of unknown function	85.1	140.63	10.99	160.75	205.44	526.15	91.96	116.91
MD07G1281700	Protein of unknown function	551.47	391.61	452.87	381.4	162.14	195.15	99.37	401.73
MD08G1035200	Protein of unknown function	19.29	29.79	7.93	35.53	38.08	31.77	37.62	13.85
MD11G1242200	Protein of unknown function	3.3	5.88	3.4	6.86	7.75	2.92	17.66	1.75
MD11G1308100	Protein of unknown function	1686.37	836.03	4503.98	1376.04	970.39	521.8	900.57	2203.89
MD11G1308200	Protein of unknown function	31.93	34.43	15.59	34.71	45.96	32.91	149.55	23.58
MD12G1132300	Protein of unknown function	0.5	4.53	1.44	17.47	2.99	1.1	18.92	7.4
MD13G1040500	Protein of unknown function	40.16	39.68	289.85	138.98	26.98	23.02	64.17	349.54
MD14G1145500	Protein of unknown function	151.79	139.55	414.16	122.79	50.77	25.73	60.79	258.37
MD15G1289400	Protein of unknown function	0	2	36.79	50.33	0.59	0.89	1.38	57.57
MD16G1144900	Protein of unknown function	4.6	10.17	99.21	142.9	2.39	1.4	13.26	113.04
MD16G1149400	Protein of unknown function	42.07	63.37	544.19	186.8	51.42	33.49	131.23	590.28
MD17G1185000	Protein of unknown function	6.29	12.67	5.36	29	20.87	11.81	37.56	10.87
MD03G1217700	Protein of unknown function (DUF1223)	18.29	35.55	3.14	21.48	32.22	30.5	21.71	19.21
MD11G1114400	Protein of unknown function (DUF1635)	11.39	8.54	28.79	9.18	6.57	3.69	6.96	25.26
MD14G1105800	Protein of unknown function (DUF3741)	21.29	10.72	33.02	14.82	8.33	12.98	8.96	39.17
MD12G1182900	Protein of unknown function (DUF567)	46.9	31.5	143.43	40.73	15.53	15.86	12.42	135.54
MD07G1022600	Protein of unknown function (DUF793)	27.11	26.46	227.88	141.71	6.58	7.79	25.78	328.09
MD07G1022700	Protein of unknown function (DUF793)	43.09	56.18	379.09	314.56	15.54	17.5	48.98	401.37
MD07G1203700	protein phosphatase 2CA	77.84	139.99	136.44	181.98	158.71	124.77	396.36	90.36
MD06G1109400	Protein with RING/U-box and TRAF-like domains	15.77	10.65	1.96	16.79	7.79	18.71	14.68	10.18
MD08G1014400	Putative lysine decarboxylase family protein	15.5	13.87	127.44	37.58	1.78	7.51	6.58	149.75
MD12G1178800	PYR1-like 4	2352.9	2208.07	2747.1	2178.58	1120.11	1311.7	589.22	3144.89
MD10G1035800	Pyridoxal phosphate (PLP)-dependent transferases superfamily protein	595.55	495.15	2350.97	540.7	94.32	136.01	169.99	1371.9
MD16G1179400	pyruvate orthophosphate dikinase	115.06	63.76	370.23	56.01	25.5	40.72	48.72	92.89
MD05G1334200	Quinone reductase family protein	596.94	410.64	3238.52	712.2	242.36	229.6	366.65	1120.79
MD17G1030100	Raffinose synthase family protein	37.5	22.32	261.59	53.66	7.75	6.34	44.18	104.88
MD04G1201100	ralf-like 33	255.87	125.3	411.53	246.94	149.64	260.07	121.26	393.6
MD04G1133500	receptor lectin kinase	18.3	8.57	142.67	32.68	3.59	3.83	12.65	55.78
MD10G1276600	receptor like protein 51	3.39	5.6	0.86	4.42	10.76	8.77	12.97	2.07
MD02G1250000	receptor serine/threonine kinase	216.48	136.74	222.32	126.86	58.42	70.27	59.55	213.47
MD06G1218600	receptor serine/threonine kinase	9.2	13.82	53.15	27.94	4.79	8.44	7.17	38.88
MD03G1020000	receptor-like protein kinase 1	1.6	3.65	7.57	5.82	0	0.3	0	10.39
MD10G1153400	receptor-like protein kinase-related family protein	211.9	168.71	601.23	535.78	100	95.63	85.34	352.12
MD10G1009200	rfam_acc=RF00020	25.59	22.61	33.43	19.25	12.53	19.53	9.55	35.13
MD11G1002000	rfam_acc=RF00069	5.59	3.2	4.42	2.53	4.19	5.92	0	8.34
MD03G1044600	Ribonuclease E inhibitor RraA/Dimethylmenaquinone methyltransferase	2.29	4.66	94.6	30.75	0	1.28	3.87	42.89
MD12G1165500	RING/U-box superfamily protein	75.99	116.3	17.12	60.66	186.84	207.25	105.96	91.16
MD09G1111700	RNAse II-like 1	25.99	16.15	89.41	28.05	6.55	14.66	19.33	76.6
MD04G1244300	ROP-interactive CRIB motif-containing protein 4	189.46	177.46	51.05	201.42	278.98	251.56	216.44	135.95
MD06G1224000	S-adenosyl-L-methionine-dependent methyltransferases superfamily protein	12.2	3.91	66.21	54.57	3.55	8.49	4.87	41.57
MD14G1084000	S-adenosyl-L-methionine-dependent methyltransferases superfamily protein	5.99	18.6	258.94	276.5	18.4	8.83	17.7	334.59
MD14G1232400	S-adenosyl-L-methionine-dependent methyltransferases superfamily protein	1949.58	1509.09	1519	1151.04	867.7	837.86	443.8	2167.45
MD03G1185900	S-locus lectin protein kinase family protein	23.98	26.2	8.94	31.53	54.7	50.23	63.26	12.43
MD05G1216300	S-locus lectin protein kinase family protein	65.89	79.98	129.79	90.47	38.13	41.34	38.39	139.84
MD05G1263100	S-locus lectin protein kinase family protein	14.3	21.33	65.23	25.33	13.72	12.48	17.33	60.19
MD05G1331200	S-locus lectin protein kinase family protein	28.31	16.92	96	37.83	9.54	18.69	7.62	80.45
MD05G1331300	S-locus lectin protein kinase family protein	56.89	29.23	121.11	69.6	13.11	16.95	20.91	99.07
MD05G1331700	S-locus lectin protein kinase family protein	7.09	11.45	37.13	35.55	5.39	9.56	12.12	35.35
MD11G1232500	S-locus lectin protein kinase family protein	45.5	29.74	114.34	58.43	10.74	14	19.8	137.05
MD05G1122000	SBP (S-ribonuclease binding protein) family protein	47.1	43.45	142.17	42.76	27.38	36.44	25.38	123.98
MD14G1070300	seed imbibition 2	784.81	584.04	1471.71	792.41	318.37	379.86	331.99	1804.12
MD16G1125300	senescence-associated gene 29	59.39	85.64	18.25	47.69	165.08	133.49	93.18	21.08
MD11G1272000	senescence-related gene 1	208.05	65.96	187.83	59.89	24.37	38.85	15.99	70.57
MD11G1272400	senescence-related gene 1	29.1	11.73	170.86	19.37	5.97	10.66	10.59	59.6
MD00G1032400	serine carboxypeptidase-like 48	23.36	49.39	14.29	40.96	48.28	38.45	53.87	33.85
MD13G1208300	Serine protease inhibitor	506.93	333.28	2542.7	779.4	302.14	238.28	443.69	1734.27
MD13G1208400	Serine protease inhibitor	50.11	30.01	2186.05	619.59	42.26	51.72	328.94	2109.39
MD13G1208500	Serine protease inhibitor	17.66	13.35	918.77	130.17	27.94	20.34	129.15	881.34
MD13G1208700	Serine protease inhibitor	26.69	45.53	340.63	343.18	26.06	40.18	31.42	728.97
MD01G1116400	SET domain-containing protein	22.57	18.72	11.39	12.38	24.48	17.77	39.9	12.2
MD04G1101000	Seven transmembrane MLO family protein	71.27	26.79	133.6	25.52	4.75	9.1	2.42	50.7
MD12G1120800	Seven transmembrane MLO family protein	63.68	27.48	101.17	28.59	16.67	25.09	16.13	52.02
MD05G1312300	squamosa promoter binding protein-like 3	4.99	12.86	5.44	15.03	21.46	15.55	32.81	8.89
MD07G1060300	Stigma-specific Stig1 family protein	0	0	88.72	18.44	0	0	2.71	71.01
MD05G1336700	Sulfite exporter TauE/SafE family protein	129.6	72.09	233.03	167.72	39.43	46.76	43.16	230.77
MD09G1243900	targeting protein for XKLP2	8.79	28.09	0.43	20.79	22.09	96.26	12.06	28.7
MD14G1041100	TatD related DNase	46.46	28.1	165.39	31.58	9.57	6.34	18.08	62.38
MD17G1091300	Terpenoid cyclases/Protein prenyltransferases superfamily protein	140.55	173.35	121.54	249.58	286.92	178.32	600.34	167.43
MD15G1415400	thioredoxin O1	2.1	8.15	0.68	13.77	16.78	37.02	21.63	31.34
MD05G1006800	Toll-Interleukin-Resistance (TIR) domain-containing protein	38.31	22.87	153.52	48.47	5.94	18.96	24.46	60.76
MD10G1333000	tonoplast dicarboxylate transporter	59.74	128.59	115.65	163.66	172.36	144.27	360.8	119.08
MD00G1130600	Transmembrane amino acid transporter family protein	21.36	22.95	158.5	90.21	22.66	30.94	44.26	174.52
MD02G1244800	Transmembrane amino acid transporter family protein	291	208.05	634.62	151.85	82.06	67.18	35.5	252.85
MD05G1129600	Transmembrane amino acid transporter family protein	306.78	148.91	486.23	355.06	193.05	92.79	89.06	333.16
MD16G1072500	Transmembrane amino acid transporter family protein	19.47	9.56	6.2	6.23	62.51	58.52	26.34	2.52
MD11G1093700	tropinone reductase	370.38	685.69	1365.68	846.79	106.42	219.9	150.19	1145.38
MD14G1177900	tryptophan biosynthesis 1	82.02	84.74	27.67	49.84	119.79	122.32	81	23.84
MD17G1235000	Tyrosine transaminase family protein	18.9	21.02	243.78	84.75	14.32	6.42	35.26	224.51
MD07G1249800	U-box domain-containing protein kinase family protein	19.9	25.07	84.21	44.67	6.54	7.55	13.01	65.13
MD06G1108600	UDP-D-glucose/UDP-D-galactose 4-epimerase 5	720.32	468.54	841.34	543.32	349.55	345.38	297.54	1005.59
MD09G1141700	UDP-glucosyl transferase 71B6	13.5	21.97	111.79	124.32	5.96	5.41	15.03	196.29
MD11G1076600	UDP-glucosyl transferase 71D1	117.99	37.89	426.16	299.56	37.58	39.75	84.41	227.82
MD02G1153000	UDP-glucosyl transferase 72E1	272.48	143.67	223.67	121.61	50.07	67.87	37.66	174.6
MD07G1007400	UDP-glucosyl transferase 73B3	10.61	0.9	39.02	11.66	2.38	0.8	0	7.23
MD01G1234400	UDP-glucosyl transferase 78D2	5.19	9.51	5.54	19.6	22.69	39.27	111.42	3.27
MD11G1245400	UDP-glucosyl transferase 85A2	63.33	62.23	64.18	57.23	45.33	51.86	18.63	80.06
MD17G1125900	UDP-glucosyl transferase 85A3	7	13.36	64.79	33.17	11.93	6.76	8.29	77.24
MD02G1003300	UDP-glucosyltransferase 74F2	23.79	18.21	285.46	136.54	11.88	15.73	24.54	261.74
MD10G1111000	UDP-glucosyltransferase 74F2	1.2	0.66	31.55	24.79	2.98	1.31	1.75	42.72
MD01G1142600	UDP-Glycosyltransferase superfamily protein	4.39	6.98	16.36	17.69	6.58	1.01	2.12	13.12
MD07G1208900	UDP-Glycosyltransferase superfamily protein	2	1.63	59.44	11.58	1.2	0.51	8.55	66.33
MD09G1141200	UDP-Glycosyltransferase superfamily protein	76.37	72.99	277.47	221.26	39.43	25.69	48.33	553.91
MD09G1142500	UDP-Glycosyltransferase superfamily protein	52.49	17.27	134.21	60.5	9.53	4.7	15.99	70.79
MD11G1062500	UDP-Glycosyltransferase superfamily protein	248.2	221.74	445.03	312.04	168.29	203.37	141.04	412.44
MD15G1267300	UDP-Glycosyltransferase superfamily protein	3266.73	1555.73	2761.48	1093.94	1338.37	1821.51	561.85	2494.89
MD17G1036700	UDP-Glycosyltransferase superfamily protein	9.19	13.91	44.16	32.35	2.4	6.1	8.62	54.04
MD17G1125800	UDP-Glycosyltransferase superfamily protein	1.5	0.89	126.56	57	2.39	2.73	10	231.58
MD06G1212600	Uncharacterised conserved protein UCP015417	3.7	7.13	66.05	55.25	5.97	6.71	11.71	182.91
MD17G1108400	Uncharacterised protein family (UPF0041)	34.19	26.45	148.75	47.55	5.35	8.07	8.66	214.61
MD16G1174700	Uncharacterised protein family (UPF0497)	39.26	25.01	200.23	31.74	32.14	39.37	20.12	223.09
MD15G1294900	UPF0553 protein	52.87	32.51	120.34	59.78	39.97	33.83	28.37	88.01
MD05G1171900	Vacuolar iron transporter (VIT) family protein	170.07	171.03	244.68	294.42	315.86	217.71	734.62	241.84
MD10G1250500	wall-associated kinase 2	171.77	107.06	135.1	34.53	23.24	39.28	6.62	88.01
MD13G1004600	wall-associated kinase 2	6.09	6.91	20.63	5.85	2.97	4.19	0.71	8.95
MD08G1127200	WRKY DNA-binding protein 11	66.78	75.18	122.84	120.95	47.06	93.36	42.79	163.9
MD17G1278100	WRKY DNA-binding protein 23	50.04	46.02	140.55	82.15	50.06	34.23	38.35	144.31
MD05G1290300	WRKY DNA-binding protein 28	14.2	7.49	68.99	22.62	8.91	10.13	20.59	45.32
MD09G1224500	WRKY DNA-binding protein 40	136.12	116.13	261.07	216.18	45.21	63.93	84.75	294.11
MD17G1223100	WRKY DNA-binding protein 40	104.29	118.76	272.12	246.85	94.55	53.41	75.3	544.93
MD15G1331300	WRKY DNA-binding protein 51	21.01	11.24	99.46	51.97	5.38	3.15	8.84	102.25
MD06G1189100	WRKY DNA-binding protein 72	56.22	28.1	97.62	50.33	14.86	28.95	14.26	76.33
MD13G1122100	WRKY DNA-binding protein 75	74.95	23.91	417.52	74.53	18.4	16.04	26.85	363.01
MD06G1027300	xyloglucan endotransglucosylase/hydrolase 30	1372.71	965.9	1986.32	787.58	379.71	563.05	279.78	2406.47
MD13G1134600	xyloglucan endotransglucosylase/hydrolase 5	8.87	17.51	17.34	80.01	16.11	36.46	139.25	101.64
MD07G1295400	Yippee family putative zinc-binding protein	254.28	161.27	614.98	250.05	98.35	162.04	87.11	557.33

## Sheet: Expression Patterns
Supporting File S3. The gene expression patterns observed in common 454 DEGs between the contrasting RACs under normal and fire blight treatment. The gene expression pattern was determined as the difference between normalized read count between RAC-1 and RAC-4 under normal conditions (RAC-1 vs. RAC-4), and normalized read count difference between control and fire blight treated samples within RAC…
			RAC-1 vs. RAC-4		RAC-1		RAC-4
S No.	Common Genes	Gene Annotation	4 dai	8 dai	4 dai FB	8 dai FB	4 dai FB	8 dai FB
1	MD04G1153300	Aldolase-type TIM barrel family protein	6652.04	27845.9	1901.64	14874.4	-2636.13	-17522.6
2	MD11G1054100	lipid transfer protein 1	38446.2	62319.5	10689.7	39398.5	-827.39	-17172.1
3	MD17G1034800	formate dehydrogenase	1943.81	10746	778.32	9287.06	-170.96	-10970.1
4	MD13G1163300	ethylene-responsive element binding protein	2282.24	4534.68	2049.08	720.63	-2063.65	-5786.55
5	MD12G1178800	PYR1-like 4	1232.79	2157.88	144.83	568.52	-191.59	-2555.67
6	MD15G1283700	heat shock factor 4	1212.34	3539.35	354.04	1524.3	-177.58	-2227.11
7	MD06G1027300	xyloglucan endotransglucosylase/hydrolase 30	993	1706.54	406.81	1198.74	-183.34	-2126.69
8	MD15G1267300	UDP-Glycosyltransferase superfamily protein	1928.36	2199.63	1711	1667.54	-483.14	-1933.04
9	MD13G1208400	Serine protease inhibitor	7.85	1857.11	20.1	1566.46	-9.46	-1780.45
10	MD17G1045300	AAA-ATPase 1	1273.85	2138.38	632.75	1249.02	-114.75	-1544.08
11	MD14G1070300	seed imbibition 2	466.44	1139.72	200.77	679.3	-61.49	-1472.13
12	MD10G1035800	Pyridoxal phosphate (PLP)-dependent transferases superfamily protein	501.23	2180.98	100.4	1810.27	-41.69	-1201.91
13	MD10G1017300	pathogenesis-related family protein	507.01	1172.84	11.8	622.43	-89.79	-1201.91
14	MD14G1111400	Heavy metal transport/detoxification superfamily protein	794.69	1475.4	144.31	641.44	-185.82	-1191.62
15	MD05G1260400	Leucine-rich repeat transmembrane protein kinase	1007.27	949.42	198.5	496.37	-232.98	-1034.2
16	MD04G1142300	laccase 7	15.29	1173.95	27.6	1140.43	-18.68	-1000.23
17	MD13G1161200	MLP-like protein 423	90.9	1396.71	86.63	1303	-78.42	-969.34
18	MD10G1254300	amino acid transporter 1	220.55	734.49	94.57	314.72	-72.61	-846.35
19	MD03G1245500	Protein of unknown function	2283.84	2799.1	1571.1	2352.17	-87.53	-812.51
20	MD15G1278600	Disease resistance protein (CC-NBS-LRR class) family	230.8	549.47	75.71	336.12	-60.28	-779.84
21	MD11G1274100	cytochrome P450	127.64	475.61	33.25	267.89	-2.97	-737.22
22	MD09G1204300	ABC-2 and Plant PDR ABC-type transporter family protein	538.42	1751.53	418.49	1547.7	-57	-673.06
23	MD02G1171800	heat shock factor 4	213.37	644.22	129.83	372.2	-28.91	-649.18
24	MD05G1252900	Protein of unknown function	761.97	598.87	574.74	372.48	-28.46	-505.94
25	MD07G1295400	Yippee family putative zinc-binding protein	155.93	527.87	93.01	364.93	-63.69	-470.22
26	MD17G1267400	microsomal glutathione s-transferase	116.77	362.48	140.91	299.73	-9.79	-451.45
27	MD05G1251900	Glutathione S-transferase family protein	616.98	473.99	527.55	313.3	-55.27	-451.1
28	MD11G1203300	multidrug resistance-associated protein 3	283.89	559.68	122.41	311.26	-9.93	-450.16
29	MD01G1195400	GroES-like zinc-binding alcohol dehydrogenase family protein	5.22	65.67	0.09	6.66	-5.92	-435.99
30	MD17G1224900	hydroxycinnamoyl-CoA shikimate/quinate hydroxycinnamoyl transferase	64.7	420.59	39.55	364.61	-19.67	-434.52
31	MD02G1032700	pleiotropic drug resistance 12	303.46	375.52	103.62	118.58	-12.33	-412.26
32	MD08G1086300	adenine phosphoribosyl transferase 1	85.95	530.2	38.54	196.38	-5.54	-403.9
33	MD04G1069600	phospholipase D beta 1	125.61	386.79	114.91	232.65	-32.4	-373.27
34	MD04G1222400	Protein of unknown function	572.36	760.75	470.53	575.47	-7.5	-355.3
35	MD12G1157300	PAR1 protein	125.93	345.43	96.1	209.33	-41.78	-332.24
36	MD17G1167200	Cytochrome P450 superfamily protein	234.44	496.68	36.85	247.82	-32.92	-321.97
37	MD07G1281700	Protein of unknown function	389.33	353.5	159.86	71.47	-33.01	-302.36
38	MD07G1022600	Protein of unknown function (DUF793)	20.53	202.1	0.65	86.17	-1.21	-302.31
39	MD00G1013000	Glucose-methanol-choline (GMC) oxidoreductase family protein	228.89	887.51	161.45	859.6	-5.75	-301.78
40	MD04G1201100	ralf-like 33	106.23	290.27	130.57	164.59	-110.43	-272.34
41	MD11G1062500	UDP-Glycosyltransferase superfamily protein	79.91	303.99	26.46	132.99	-35.08	-271.4
42	MD03G1282900	glutathione S-transferase 7	155.45	931.65	38.6	841.38	-7.79	-270.43
43	MD14G1010300	Peroxidase superfamily protein	66.34	319.25	18.16	173.08	-16.73	-247.26
44	MD12G1028800	gamma-glutamyl transpeptidase 1	31.41	147.1	58.34	56.27	-11.84	-237.25
45	MD02G1003300	UDP-glucosyltransferase 74F2	11.91	260.92	5.58	148.92	-3.85	-237.2
46	MD14G1232100	glutathione S-transferase TAU 8	47.72	378.42	15.07	303.06	-23.62	-228.88
47	MD10G1187000	2-oxoglutarate (2OG) and Fe(II)-dependent oxygenase superfamily protein	179.72	421.79	114.9	311.75	-5.03	-224.12
48	MD06G1130400	Integrase-type DNA-binding superfamily protein	51.53	211.85	38.89	181.85	-7.81	-218.64
49	MD10G1234000	Protein of unknown function	43.47	105.27	5	61.6	-6.01	-209.7
50	MD09G1224500	WRKY DNA-binding protein 40	90.91	176.32	19.99	44.89	-18.72	-209.36
51	MD17G1108400	Uncharacterised protein family (UPF0041)	28.84	140.09	7.74	101.2	-2.72	-205.95
52	MD16G1174700	Uncharacterised protein family (UPF0497)	7.12	180.11	14.25	168.49	-7.23	-202.97
53	MD15G1028200	cytochrome P450	49.4	245.11	31.57	198.66	-5.12	-201.07
54	MD09G1219100	HCO3 -transporter family	40.66	190.87	19.54	108.69	-1.95	-195.37
55	MD06G1218900	Protein kinase superfamily protein	57.13	71.06	29.5	30.17	-24.31	-193.68
56	MD05G1336700	Sulfite exporter TauE/SafE family protein	90.17	189.87	57.51	65.31	-7.33	-187.61
57	MD16G1071400	cycling DOF factor 2	21.08	120.29	4.96	62.12	-6.18	-180.62
58	MD03G1091100	Glucose-methanol-choline (GMC) oxidoreductase family protein	121.74	366.97	69.1	235.98	-1.99	-178.46
59	MD04G1213800	dehydroquinate dehydratase	11.28	163.42	10.42	132.82	-3.23	-173.36
60	MD17G1187000	Ankyrin repeat family protein	68.93	110.92	31.12	89.07	-11.01	-157.37
61	MD15G1310700	Protein kinase superfamily protein	22.15	219.11	44.19	203.32	-15.8	-155.89
62	MD02G1250000	receptor serine/threonine kinase	158.06	162.77	79.74	95.46	-11.85	-153.92
63	MD11G1076600	UDP-glucosyl transferase 71D1	80.41	341.75	80.1	126.6	-2.17	-143.41
64	MD08G1014400	Putative lysine decarboxylase family protein	13.72	120.86	1.63	89.86	-5.73	-143.17
65	MD17G1009900	Esterase/lipase/thioesterase family protein	98.31	86.03	62.78	65.42	-11.79	-137.12
66	MD02G1153000	UDP-glucosyl transferase 72E1	222.41	186.01	128.81	102.06	-17.8	-136.94
67	MD02G1050000	aldehyde dehydrogenase 2C4	64.51	71.75	12.07	27.65	-6.79	-135.97
68	MD02G1249500	PR5-like receptor kinase	41.55	122.66	14.57	94.65	-0.01	-133.93
69	MD13G1090800	aldehyde dehydrogenase 2B7	163.58	360.35	123.11	299.97	-19.88	-133.81
70	MD11G1020500	NB-ARC domain-containing disease resistance protein	74.68	145.21	12.41	74.65	-13.36	-133.62
71	MD12G1216800	indeterminate(ID)-domain 2	162.62	142.73	48.07	58.43	-5.04	-131.92
72	MD12G1182900	Protein of unknown function (DUF567)	31.37	131.01	15.4	102.7	-0.33	-123.12
73	MD00G1082000	Protein of unknown function	20.11	85.66	1.1	14.32	-3.01	-119.61
74	MD11G1232500	S-locus lectin protein kinase family protein	34.76	94.54	15.76	55.91	-3.26	-117.25
75	MD05G1306900	ethylene responsive element binding factor 1	37.36	171.31	10.06	113.41	-1.27	-110.02
76	MD01G1232800	NC domain-containing protein-related	30.79	149.06	14.71	115.22	-3.34	-106.08
77	MD08G1101700	alpha-amylase-like	127.43	464.12	25.96	399.46	-3.69	-102.66
78	MD05G1122000	SBP (S-ribonuclease binding protein) family protein	19.72	116.79	3.65	99.41	-9.06	-98.6
79	MD04G1025600	MAC/Perforin domain-containing protein	34.11	128.03	29.85	71.48	-20.68	-97.74
80	MD02G1228800	nitrate transporter 1.5	3.99	185.07	1.76	179.29	-3.65	-95.25
81	MD15G1234100	acyl activating enzyme 1	7.9	59.07	0.6	22.68	-1.96	-91.89
82	MD05G1184300	glutathione S-transferase tau 7	6.33	53.89	3.71	27.05	-2.51	-88.23
83	MD05G1184200	glutathione S-transferase tau 7	13.97	100.36	0.44	43.87	-5.97	-88.02
84	MD13G1088400	Leucine-rich repeat protein kinase family protein	142.4	132.54	60.92	52.08	-11.49	-86.77
85	MD11G1159100	pleiotropic drug resistance 6	151.07	595.11	103.62	494.45	-4.91	-85.54
86	MD10G1250500	wall-associated kinase 2	148.53	128.48	64.71	100.57	-16.04	-81.39
87	MD05G1331300	S-locus lectin protein kinase family protein	43.78	100.2	27.66	51.51	-3.84	-78.16
88	MD06G1212900	PLAC8 family protein	29.09	69.63	17.07	49	-8.6	-77.59
89	MD15G1028700	cytochrome P450	105.12	325.17	62.19	298.88	-3.7	-75.33
90	MD10G1238200	NAC domain containing protein 42	95.97	138.69	51.22	106.21	-4.7	-75.11
91	MD16G1160100	MLP-like protein 423	4	146.22	1.16	107.84	-1.87	-73.36
92	MD05G1331200	S-locus lectin protein kinase family protein	18.77	88.38	11.39	58.17	-9.15	-72.83
93	MD14G1244100	Nucleotide-diphospho-sugar transferase family protein	16.41	48.93	11.16	37.14	-5.55	-66.47
94	MD10G1052800	2-oxoglutarate (2OG) and Fe(II)-dependent oxygenase superfamily protein	38.81	78.13	18.84	41.17	-7.49	-66.38
95	MD15G1085800	phospholipase A 2A	16.33	76.67	2.76	5.56	-3.25	-65.75
96	MD15G1075000	Leucine-rich repeat protein kinase family protein	12.09	54.14	13.49	33.31	-3.93	-65.6
97	MD07G1070800	Protein kinase superfamily protein	62.26	101.37	22.99	72.99	-8.48	-62.49
98	MD06G1189100	WRKY DNA-binding protein 72	41.36	83.36	28.12	47.29	-14.09	-62.07
99	MD11G1245400	UDP-glucosyl transferase 85A2	18	45.55	1.1	6.95	-6.53	-61.43
100	MD11G1054900	PAP/OAS1 substrate-binding domain superfamily	34.64	57.38	9.76	30.03	-9.81	-60
101	MD09G1111700	RNAse II-like 1	19.44	70.08	9.84	61.36	-8.11	-57.27
102	MD02G1041700	Disease resistance protein (TIR-NBS-LRR class) family	29.53	56.22	19.6	45.54	-6.39	-55.7
103	MD11G1272000	senescence-related gene 1	183.68	171.84	142.09	127.94	-14.48	-54.58
104	MD05G1313700	heat shock transcription factor B2A	7.21	64.58	7.81	53.34	-5.09	-54.44
105	MD10G1272800	Leucine-rich repeat transmembrane protein kinase	8.02	26.79	5.38	16.33	-0.3	-50.53
106	MD15G1226200	2-oxoglutarate (2OG) and Fe(II)-dependent oxygenase superfamily protein	13.6	51.1	1.55	40.65	-7.93	-49.79
107	MD11G1272400	senescence-related gene 1	23.13	160.27	17.37	151.49	-4.69	-49.01
108	MD04G1101000	Seven transmembrane MLO family protein	66.52	131.18	44.48	108.08	-4.35	-48.28
109	MD12G1101000	Exostosin family protein	11.77	70.59	16.64	31.69	-7.2	-47.2
110	MD16G1179400	pyruvate orthophosphate dikinase	89.56	321.51	51.3	314.22	-15.22	-44.17
111	MD11G1220600	Cytochrome P450 superfamily protein	36.29	93.97	23.75	76.59	-4.09	-43.48
112	MD04G1133500	receptor lectin kinase	14.71	130.02	9.73	109.99	-0.24	-43.13
113	MD01G1238700	GroES-like zinc-binding dehydrogenase family protein	23.32	128.79	21.78	148.52	-36.19	-40.51
114	MD15G1117000	LisH dimerisation motif	16.35	40.87	7.18	32.64	-3.25	-39.83
115	MD02G1047600	lectin protein kinase family protein	20.49	44.3	10.89	31.06	-2.81	-38.52
116	MD00G1129500	Protein of unknown function	2.62	23.94	2.69	14.04	-1.49	-38.11
117	MD01G1189500	disease resistance protein (TIR-NBS-LRR class)	3.89	21.11	0.85	10.52	-1.49	-37.17
118	MD06G1224000	S-adenosyl-L-methionine-dependent methyltransferases superfamily protein	8.65	61.34	8.29	11.64	-4.94	-36.7
119	MD05G1237600	Protein of unknown function	16.31	62.36	5.97	49.98	-1.63	-36.49
120	MD05G1006800	Toll-Interleukin-Resistance (TIR) domain-containing protein	32.37	129.06	15.44	105.05	-13.02	-36.3
121	MD12G1120800	Seven transmembrane MLO family protein	47.01	85.04	36.2	72.58	-8.42	-35.89
122	MD15G1156100	Glycosyl hydrolase family protein with chitinase insertion domain	2.29	40.28	2.06	39.46	-0.59	-34.87
123	MD17G1180700	phosphofructokinase 3	11.74	27.59	6.79	15.06	-15.26	-32.31
124	MD15G1062400	Duplicated homeodomain-like superfamily protein	4.9	17.71	2.06	12.72	-1.19	-30.41
125	MD14G1105800	Protein of unknown function (DUF3741)	12.96	24.06	10.57	18.2	-4.65	-30.21
126	MD13G1022500	Adenine nucleotide alpha hydrolases-like superfamily protein	19.93	36.33	19.2	20.47	-0.24	-28.64
127	MD10G1009200	rfam_acc=RF00020	13.06	23.88	2.98	14.18	-7	-25.58
128	MD05G1184400	glutathione S-transferase TAU 8	2.51	29.4	0.49	3.61	-2.03	-25.24
129	MD12G1194100	Protein of unknown function	22.99	32.7	1.65	22.45	-4.87	-24.97
130	MD05G1290300	WRKY DNA-binding protein 28	5.29	48.4	6.71	46.37	-1.22	-24.73
131	MD06G1003600	NAD(P)-binding Rossmann-fold superfamily protein	2.72	28.23	3.1	25.84	-3.47	-20.43
132	MD14G1080100	beta-1	65.9	107.48	46.81	105.28	-2.34	-18.65
133	MD07G1080800	Glutamate receptor family protein	8.56	22.89	1.63	17.81	-0.01	-18.35
134	MD00G1038300	Protein kinase superfamily protein	4.11	11.93	0.5	6.05	-3.83	-18.25
135	MD06G1055400	alpha/beta-Hydrolases superfamily protein	30.19	28.01	27.65	13.35	-4.6	-18.12
136	MD13G1213900	myb domain protein 15	16.82	30.2	11.05	19.57	-0.39	-18.1
137	MD01G1027900	cysteine-rich RLK (RECEPTOR-like protein kinase) 26	4.51	27.16	3.68	26.44	-2.29	-18.08
138	MD04G1139500	glutathione S-transferase TAU 8	12.22	60.52	11.09	48.9	-3.72	-16.41
139	MD06G1217200	myb domain protein 116	24.7	21.23	13.04	11.96	-2.03	-14.8
140	MD12G1075400	Glycosyltransferase family 61 protein	41.73	66.79	16.64	46.82	-3.84	-14.36
141	MD10G1110900	Protein of unknown function	4.74	9.48	2.53	2.71	-14.69	-9.73
142	MD11G1002000	rfam_acc=RF00069	1.4	4.42	2.39	1.89	-1.73	-8.34
143	MD14G1174000	Protein of unknown function	4.5	26.49	3.08	24.25	-0.51	-6.84
144	MD17G1064400	B12D protein	2.2	13.58	1.75	0.85	-0.3	-5.53
145	MD03G1217700	Protein of unknown function (DUF1223)	-13.93	-18.57	-17.26	-18.34	1.72	2.5
146	MD09G1159300	exocyst subunit exo70 family protein G1	-11.26	-12.36	-1.43	-6.18	14.64	4.16
147	MD03G1076400	Laccase/Diphenol oxidase family protein	-40.37	-51.71	-8.44	-28.6	25.88	10.88
148	MD10G1276600	receptor like protein 51	-7.37	-12.11	-2.21	-3.56	1.99	10.9
149	MD12G1132300	Protein of unknown function	-2.49	-17.48	-4.03	-16.03	1.89	11.52
150	MD11G1067400	BCL-2-associated athanogene 4	-33.72	-29.81	-3.74	-33.61	11.88	13.39
151	MD17G1111800	Auxin-responsive family protein	-0.8	-14.38	-3.14	-13.59	2.7	14.07
152	MD01G1080600	Cytochrome b561/ferric reductase transmembrane with DOMON related domain	-12.98	-27.5	-11.18	-18.65	7.67	15.11
153	MD11G1242200	Protein of unknown function	-4.45	-14.26	-2.58	-3.46	4.83	15.91
154	MD00G1032400	serine carboxypeptidase-like 48	-24.92	-39.58	-26.03	-26.67	9.83	20.02
155	MD11G1138100	Nucleotide/sugar transporter family protein	-26.97	-31.94	-17.01	-26.76	21.36	22.28
156	MD08G1035200	Protein of unknown function	-18.79	-29.69	-10.5	-27.6	6.31	23.77
157	MD05G1312300	squamosa promoter binding protein-like 3	-16.47	-27.37	-7.87	-9.59	5.91	23.92
158	MD17G1185000	Protein of unknown function	-14.58	-32.2	-6.38	-23.64	9.06	26.69
159	MD08G1010400	P-glycoprotein 13	-18.49	-26.04	-2.59	-1.68	9.34	26.7
160	MD15G1269900	galacturonosyltransferase-like 2	-2.63	-31.88	-8.81	-15.48	8.09	29.44
161	MD17G1013700	Cupredoxin superfamily protein	-30.67	-62.4	-22.91	-39.88	1.39	41.89
162	MD15G1237100	phospholipase D delta	-48.09	-68.56	-18.08	-59.46	22.3	48.75
163	MD03G1185900	S-locus lectin protein kinase family protein	-30.72	-54.32	-2.22	-22.59	4.47	50.83
164	MD15G1073900	Gibberellin-regulated family protein	-93.51	-165.62	-169.58	-240.64	40.07	51.63
165	MD11G1091000	maternal effect embryo arrest 60	-41.97	-77.33	-2.7	-66.93	41.44	54.91
166	MD15G1093800	Integrase-type DNA-binding superfamily protein	-3.98	-59.6	-7.17	-36.88	2.27	61.29
167	MD08G1023600	beta-galactosidase 3	-32.32	-70.68	-1.06	-5.51	4.12	66.8
168	MD09G1285800	Eukaryotic aspartyl protease family protein	-27.95	-78.15	-32.35	-65.43	19.47	68.92
169	MD04G1173600	lipid transfer protein 3	-7.2	-72.26	-13.53	-17.24	4.26	71.57
170	MD16G1125300	senescence-associated gene 29	-105.69	-74.93	-26.25	-29.44	31.59	72.1
171	MD16G1158100	chitinase-like protein 2	-137.01	-192.32	-137.21	-131.53	48.21	95.93
172	MD12G1042500	Protein of unknown function	-173.09	-166.61	-111.31	-75.6	42.38	99.42
173	MD09G1232400	Pectinacetylesterase family protein	-68.66	-114.09	-25.08	-30.01	26.57	100.37
174	MD12G1144300	laccase 17	-102.89	-165.29	-95.16	-121.23	44.66	101.61
175	MD02G1172900	alpha/beta-Hydrolases superfamily protein	-47.48	-102	-24.87	-5.82	27.08	102.59
176	MD06G1177300	cyclic nucleotide-gated channel 16	-44.64	-109.53	-10.94	-28.35	30.38	103.23
177	MD11G1308200	Protein of unknown function	-14.03	-133.96	-2.5	-19.12	13.05	125.97
178	MD02G1143700	Glycosyl hydrolase superfamily protein	-71.31	-147.83	-36.11	-38.72	24.76	152.57
179	MD06G1128000	Protein kinase superfamily protein	-60.75	-159.68	-30.53	-40.13	23.37	156.97
180	MD03G1207300	Protein of unknown function	-62.72	-217.96	-12.73	-23.58	0.04	201.76
181	MD13G1157500	cAMP-regulated phosphoprotein 19-related protein	-113.34	-220.02	-34.45	-114.7	37.29	202.38
182	MD09G1193100	Protein kinase superfamily protein	-62.24	-244.06	-18.74	-80.95	1.63	240.39
183	MD10G1333000	tonoplast dicarboxylate transporter	-112.62	-245.15	-68.85	-48.01	28.09	241.72
184	MD16G1011000	Bifunctional inhibitor/lipid-transfer protein/seed storage 2S albumin superfamily protein	-11.9	-309.36	-2.93	-27.7	7.06	285.46
185	MD07G1203700	protein phosphatase 2CA	-80.87	-259.92	-62.15	-45.54	33.94	306
186	MD05G1165400	plant U-box 9	-124.76	-327.61	-5.02	-36.94	41.89	324.17
187	MD17G1091300	Terpenoid cyclases/Protein prenyltransferases superfamily protein	-146.37	-478.8	-32.8	-128.04	108.6	432.91
188	MD05G1171900	Vacuolar iron transporter (VIT) family protein	-145.79	-489.94	-0.96	-49.74	98.15	492.78
189	MD15G1133500	Protein kinase protein with adenine nucleotide alpha hydrolases-like domain	-190.77	-525.03	-39.62	-434.95	40.2	506.43
190	MD04G1192700	basic helix-loop-helix (bHLH) DNA-binding superfamily protein	-38.3	-610.65	-246.08	-417.25	9.76	542.31
191	MD02G1096400	beta-galactosidase 15	-49.58	-548.31	-43.39	-102.98	55.18	590.36
192	MD08G1028600	dihydroflavonol 4-reductase	-754.44	-1729.54	-133.32	-172.9	455.5	1875.17
193	MD07G1207500	Bifunctional inhibitor/lipid-transfer protein/seed storage 2S albumin superfamily protein	-299.3	-1637.06	-26.83	-500.5	255.76	1883.17
194	MD02G1291200	annexin 4	-846.74	-2862.55	-212.36	-320.11	461.02	2886.35
195	MD02G1317800	lipoxygenase 2	-456.52	-3372.62	-293.65	-513.91	185.17	3592.29
196	MD11G1052900	cinnamate-4-hydroxylase	-561.97	-3723.74	-227.46	-2120.42	30.62	3890.29
197	MD12G1187100	lipid transfer protein 4	-14696.7	-46442.6	-14752.3	-4703.36	8255.97	45158.2
198	MD16G1050100	nudix hydrolase 1	9.34	58.77	14.64	65.68	10.32	15.63
199	MD09G1243900	targeting protein for XKLP2	-13.3	-11.63	-19.3	-20.36	-74.17	-16.64
200	MD15G1415400	thioredoxin O1	-14.68	-20.95	-6.05	-13.09	-20.24	-9.71
201	MD06G1189400	Protein of unknown function	-120.34	-80.97	-55.53	-149.76	-320.71	-24.95
202	MD07G1228100	inflorescence meristem receptor-like kinase 2	-17.14	-7.72	-20.17	-32.56	-60.69	-18.59
203	MD15G1289400	Protein of unknown function	-0.59	35.41	-2	-13.54	-0.3	-56.19
204	MD13G1208700	Serine protease inhibitor	0.63	309.21	-18.84	-2.55	-14.12	-697.55
205	MD00G1018700	hemoglobin 1	13.21	41.17	-5.19	-25.57	-2.42	-57.14
206	MD11G1138800	glycosyltransferase family protein 2	0.01	19.42	-1.15	-10.68	-1.27	-17.46
207	MD03G1215000	organic cation/carnitine transporter4	222.33	289.32	192.65	-13.58	-13.17	-372.05
208	MD14G1149200	phosphate transporter 3	20.53	72.58	17.27	-25.72	-19.09	-150.41
209	MD14G1232200	glutathione S-transferase tau 7	22.92	75.99	7.45	-4.02	-7.67	-108.72
210	MD05G1210600	glutathione S-transferase TAU 19	16.11	29.09	12.53	-2.81	-3.48	-69.37
211	MD13G1187400	alpha/beta-Hydrolases superfamily protein	12.84	34.79	10.77	-3.25	-0.15	-58.07
212	MD03G1066000	glutamine-dependent asparagine synthase 1	2629.11	6182.81	-55.31	1366.04	-653.26	-18543.5
213	MD02G1079200	beta-galactosidase 12	2842.9	9169.42	-5720.11	5503.11	-267.39	-6225.87
214	MD16G1160300	MLP-like protein 423	366	3346.9	-523.95	2762.7	-31.66	-2624.92
215	MD16G1158300	beta-xylosidase 1	695.27	3150.57	-524.42	2334.48	-73.4	-2066.59
216	MD11G1093700	tropinone reductase	263.96	1215.49	-315.31	518.89	-113.48	-995.19
217	MD10G1042300	Laccase/Diphenol oxidase family protein	281.93	938.48	-82.1	749.93	-20.71	-886.66
218	MD09G1192100	Glycosyl hydrolases family 32 protein	111.02	665.36	-24.98	590.31	-22.88	-644.01
219	MD07G1022700	Protein of unknown function (DUF793)	27.55	330.11	-13.09	64.53	-1.96	-352.39
220	MD05G1110500	D-aminoacid aminotransferase-like PLP-dependent enzymes superfamily protein	40.73	540.73	-14.64	473	-14.39	-228.5
221	MD02G1138600	alpha/beta-Hydrolases superfamily protein	35.39	105.25	-9.08	26.19	-25.87	-207
222	MD15G1321300	Peroxidase superfamily protein	8.81	338.6	-24.13	180.82	-0.31	-197.16
223	MD13G1132800	nudix hydrolase homolog 13	31.2	183.08	-25.06	135.71	-10.32	-187.88
224	MD05G1030800	Integrase-type DNA-binding superfamily protein	11.91	163.54	-29.46	74.35	-5.69	-159.19
225	MD05G1336800	cysteine-rich RLK (RECEPTOR-like protein kinase) 29	14.79	50.53	-4.09	13.49	-6.49	-154.54
226	MD13G1222900	isopropyl malate isomerase large subunit 1	2.47	70.34	-0.51	42.48	-14.23	-148.07
227	MD13G1096600	cysteine-rich RLK (RECEPTOR-like protein kinase) 3	11.57	104.5	-31.12	45.95	-7.45	-145.77
228	MD04G1239300	F-box family protein	40.47	351.1	-6.07	226.1	-5.04	-143.26
229	MD08G1127200	WRKY DNA-binding protein 11	19.72	80.05	-8.4	1.89	-46.3	-121.11
230	MD05G1216300	S-locus lectin protein kinase family protein	27.76	91.4	-14.09	39.32	-3.21	-101.45
231	MD03G1226300	Dynein light chain type 1 family protein	14.59	57.6	-12.84	3.65	-2.82	-86.16
232	MD15G1010100	Protein kinase protein with adenine nucleotide alpha hydrolases-like domain	2.35	37.39	-8.83	4.55	-2.83	-85.22
233	MD07G1161100	O-methyltransferase 1	26.25	252.54	-3.7	181.69	-3.22	-72.21
234	MD12G1075900	Glycosyltransferase family 61 protein	17.59	73.07	-0.56	44.73	-0.26	-62.61
235	MD14G1075400	heat shock transcription factor B3	6.92	72.47	-4.44	43.37	-2.46	-57.49
236	MD07G1249800	U-box domain-containing protein kinase family protein	13.36	71.2	-5.17	39.54	-1.01	-52.12
237	MD02G1142300	cytochrome BC1 synthesis	12.12	87.95	-9.42	72.29	-2.76	-50.19
238	MD00G1036100	cytochrome P450	292.61	346.65	-36.34	107.95	-406.3	-49.03
239	MD14G1174100	Protein of unknown function	14.22	111.06	-3.3	95.03	-1.75	-48.59
240	MD17G1036700	UDP-Glycosyltransferase superfamily protein	6.79	35.54	-4.72	11.81	-3.7	-45.42
241	MD03G1044600	Ribonuclease E inhibitor RraA/Dimethylmenaquinone methyltransferase	2.29	90.73	-2.37	63.85	-1.28	-39.02
242	MD10G1246900	oxidative stress 3	45.21	1008.51	-338.35	655.19	-3.59	-36.2
243	MD06G1218600	receptor serine/threonine kinase	4.41	45.98	-4.62	25.21	-3.65	-31.71
244	MD07G1292500	cyclic nucleotide gated channel 1	2	37.02	-0.6	24.4	-0.59	-31.6
245	MD07G1262100	GroES-like zinc-binding alcohol dehydrogenase family protein	6.4	97.72	-2.64	74.96	-1.1	-26.69
246	MD15G1196900	Protein kinase family protein with leucine-rich repeat domain	3.91	23.82	-1.34	15.2	-0.8	-25.5
247	MD12G1148900	Protein of unknown function	3.93	90.53	-0.58	84.93	-1.89	-23.7
248	MD05G1331700	S-locus lectin protein kinase family protein	1.7	25.01	-4.36	1.58	-4.17	-23.23
249	MD02G1180300	Auxin-responsive GH3 family protein	1.1	22.76	-0.01	16.26	-1.61	-21.8
250	MD05G1305700	glutamate receptor 2.7	4.12	13.91	-0.03	5.03	-1.57	-21.6
251	MD04G1135300	NAD(P)-binding Rossmann-fold superfamily protein	1.72	59.26	-0.66	55.52	-1.43	-18.53
252	MD02G1020800	arogenate dehydrogenase	2.24	32.64	-24.13	2.69	-6.13	-12.59
253	MD03G1020000	receptor-like protein kinase 1	1.6	7.57	-2.05	1.75	-0.3	-10.39
254	MD13G1004600	wall-associated kinase 2	3.12	19.92	-0.82	14.78	-1.22	-8.24
255	MD13G1161000	Major allergen Mal d 1	0	9.11	-0.66	0.39	-0.68	-6.14
256	MD15G1306100	hydroxyproline-rich glycoprotein family protein	-11.98	135.07	-24.75	67.46	-0.74	-516.88
257	MD06G1212600	Uncharacterised conserved protein UCP015417	-2.27	54.34	-3.43	10.8	-0.74	-171.2
258	MD00G1130600	Transmembrane amino acid transporter family protein	-1.3	114.24	-1.59	68.29	-8.28	-130.26
259	MD16G1056600	cytochrome P450	-0.18	75.88	-1.26	61.14	-0.48	-29.49
260	MD07G1262300	GroES-like zinc-binding alcohol dehydrogenase family protein	-1.43	44.61	4.15	41.46	-0.34	-45.26
261	MD17G1125800	UDP-Glycosyltransferase superfamily protein	-0.89	116.56	0.61	69.56	-0.34	-221.58
262	MD11G1287900	Eukaryotic aspartyl protease family protein	921.37	10534.2	-714.95	9650.06	44.91	-5327.12
263	MD16G1189900	Major facilitator superfamily protein	-107.86	3199.99	70.92	2757.38	40.03	-2713.46
264	MD04G1225400	pathogenesis-related 4	106.63	2621.64	-18.1	2510.74	10.43	-1945.1
265	MD15G1234400	basic chitinase	7893.48	32302.5	2356.93	27455.2	609.27	-1775.85
266	MD14G1232400	S-adenosyl-L-methionine-dependent methyltransferases superfamily protein	1081.88	1075.2	440.49	367.96	29.84	-1723.65
267	MD11G1308100	Protein of unknown function	715.98	3603.41	850.34	3127.94	448.59	-1303.32
268	MD13G1208300	Serine protease inhibitor	204.79	2099.01	173.65	1763.3	63.86	-1290.58
269	MD05G1020500	plant U-box 29	190.96	2106.2	47.17	833.55	65.7	-1247.19
270	MD11G1189000	Glycosyl hydrolase superfamily protein	1321.47	2307.01	505.37	2362.26	26.5	-1140.89
271	MD09G1256300	Pathogenesis-related thaumatin superfamily protein	15.97	1127.78	-34.68	1242.59	4.9	-1001.73
272	MD10G1299400	Polyphenol oxidase	53.34	2150.72	72.67	1927.04	13.22	-908.03
273	MD06G1003700	NAD(P)-binding Rossmann-fold superfamily protein	154.62	1353.99	105.08	1181.63	15.51	-893.85
274	MD16G1069500	NAC-like	479.76	1086.82	134.54	434.32	41.15	-892.85
275	MD04G1093300	Heavy metal transport/detoxification superfamily protein	39.73	628.05	-104.42	177.64	11.15	-844.14
276	MD05G1334200	Quinone reductase family protein	354.58	2871.87	186.3	2526.32	12.76	-754.14
277	MD13G1208500	Serine protease inhibitor	-10.28	789.62	4.31	788.6	7.6	-752.19
278	MD05G1315200	Aluminium induced protein with YGL and LRDR motifs	1.55	346.33	-28.55	-1148.08	5.33	-727.04
279	MD06G1108600	UDP-D-glucose/UDP-D-galactose 4-epimerase 5	370.77	543.8	251.78	298.02	4.17	-708.05
280	MD09G1141200	UDP-Glycosyltransferase superfamily protein	36.94	229.14	3.38	56.21	13.74	-505.58
281	MD01G1213300	chitinase A	330.04	791.28	-22.5	787.83	53.31	-501.96
282	MD17G1223100	WRKY DNA-binding protein 40	9.74	196.82	-14.47	25.27	41.14	-469.63
283	MD16G1149400	Protein of unknown function	-9.35	412.96	-21.3	357.39	17.93	-459.05
284	MD02G1276600	carboxyesterase 17	5.17	101.39	-17.24	107.68	3.25	-370.55
285	MD02G1148700	Protein of unknown function	47.52	301.6	-81.47	166.22	10.73	-369.27
286	MD06G1041000	expansin-like B1	47.8	300.12	29.77	33.14	5.57	-357.89
287	MD11G1262100	D-mannose binding lectin protein with Apple-like carbohydrate-binding domain	0.87	750.82	-14.36	645.88	5.01	-351.69
288	MD05G1319500	Polyphenol oxidase	106.42	287.84	49.64	90.25	41.18	-350.15
289	MD02G1120200	basic chitinase	136.02	627.91	13.29	375.2	0.08	-347.09
290	MD13G1122100	WRKY DNA-binding protein 75	56.55	390.67	51.04	342.99	2.36	-336.16
291	MD14G1084000	S-adenosyl-L-methionine-dependent methyltransferases superfamily protein	-12.41	241.24	-12.61	-17.56	9.57	-316.89
292	MD13G1040500	Protein of unknown function	13.18	225.68	0.48	150.87	3.96	-285.37
293	MD00G1012900	Glucose-methanol-choline (GMC) oxidoreductase family protein	3.78	407.89	6.02	368.09	2.32	-281.63
294	MD10G1153400	receptor-like protein kinase-related family protein	111.9	515.89	43.19	65.45	4.37	-266.78
295	MD07G1221300	Alpha/beta hydrolase related protein	71.94	198.46	37.68	-47.02	4.84	-260.86
296	MD12G1149800	NAD(P)-linked oxidoreductase superfamily protein	-1.03	370.96	-6.94	244.21	5.86	-259.89
297	MD13G1069200	NAC-like	21.99	140.23	12.98	73.63	0.88	-246.91
298	MD08G1063700	Mitochondrial substrate carrier family protein	100.58	374.47	77.61	156.54	17.07	-246.06
299	MD05G1129600	Transmembrane amino acid transporter family protein	113.73	397.17	157.87	131.17	100.26	-244.1
300	MD13G1082100	Glutathione S-transferase family protein	82.31	452.03	54.07	406.86	19.01	-239.92
301	MD15G1275500	methyl esterase 1	-3.06	376	7.79	288.11	16.47	-231.48
302	MD04G1064400	osmotin 34	207.71	582.16	72.33	487.71	10.86	-226
303	MD02G1244800	Transmembrane amino acid transporter family protein	208.94	599.12	82.95	482.77	14.88	-217.35
304	MD12G1003700	Methyltransferase-related protein	43.6	236.73	-29.85	117.58	46.49	-201.98
305	MD14G1145500	Protein of unknown function	101.02	353.37	12.24	291.37	25.04	-197.58
306	MD17G1235000	Tyrosine transaminase family protein	4.58	208.52	-2.12	159.03	7.9	-189.25
307	MD05G1081100	alpha-amylase-like	113.56	781.14	-103.35	669.93	11.6	-186.67
308	MD09G1141700	UDP-glucosyl transferase 71B6	7.54	96.76	-8.47	-12.53	0.55	-181.26
309	MD13G1217400	Peroxisomal membrane 22 kDa (Mpv17/PMP22) family protein	14.54	230.7	-10.65	189.72	5.03	-161.34
310	MD08G1110500	Protein kinase family protein with leucine-rich repeat domain	19.77	92.88	11.14	17.75	2.96	-155.57
311	MD15G1131700	Chalcone and stilbene synthase family protein	72.46	656.62	86.9	607.73	22.85	-152.95
312	MD17G1009200	GRAM domain family protein	21.06	111.52	-13.34	61.13	19.23	-141
313	MD02G1302900	NAD(P)-binding Rossmann-fold superfamily protein	79.04	302.94	43.28	235.89	0.19	-133.62
314	MD05G1314100	allantoinase	64.39	72.45	81.95	44.35	21.32	-132.02
315	MD03G1233100	Concanavalin A-like lectin protein kinase family protein	11.96	133.69	-41.02	57.05	4.41	-130.72
316	MD11G1027500	beta glucosidase 17	-0.62	106.4	-18.32	107.98	1.55	-125.57
317	MD05G1168400	Oxidoreductase	-22.24	248.36	-1.66	181.14	29.82	-120.75
318	MD16G1160400	MLP-like protein 423	13.44	174.26	3.54	154.21	0.07	-116.16
319	MD09G1006400	NAC domain containing protein 83	2.86	68.23	1.19	36.93	2.59	-114.5
320	MD12G1240300	NAD(P)-linked oxidoreductase superfamily protein	-1.88	53	-3.77	-4.35	0.73	-114.05
321	MD09G1243000	beta glucosidase 15	23.53	413.24	11.49	400.71	1.38	-111.09
322	MD17G1278100	WRKY DNA-binding protein 23	-0.02	102.2	4.02	58.4	15.83	-105.96
323	MD16G1144900	Protein of unknown function	2.21	85.95	-5.57	-43.69	0.99	-99.78
324	MD04G1218500	cysteine synthase D1	67.96	130.51	41.62	76.28	0.54	-98.29
325	MD17G1086200	Major facilitator superfamily protein	19.94	191.53	20.05	91.73	11.76	-94.82
326	MD06G1147500	AMP-dependent synthetase and ligase family protein	17.36	75.53	37.79	62.44	27.8	-93.67
327	MD15G1331300	WRKY DNA-binding protein 51	15.63	90.62	9.77	47.49	2.23	-93.41
328	MD11G1255700	homeobox protein 52	18.61	173.5	10.75	129.89	0.87	-77.9
329	MD03G1291000	Plant invertase/pectin methylesterase inhibitor superfamily	0.5	61.89	0.5	50.7	0	-75.13
330	MD14G1243400	Homeodomain-like superfamily protein	16.45	146.77	9.22	135.2	1.17	-70.15
331	MD05G1359900	inositol transporter 4	25.08	82.7	-8.51	57.46	2.34	-69.93
332	MD17G1125900	UDP-glucosyl transferase 85A3	-4.93	56.5	-6.36	31.62	5.17	-68.95
333	MD16G1178000	inosine-uridine preferring nucleoside hydrolase family protein	18.5	89.39	6.99	60.09	6.9	-68.7
334	MD07G1060300	Stigma-specific Stig1 family protein	0	86.01	0	70.28	0	-68.3
335	MD02G1028300	blue-copper-binding protein	5.77	102.98	7.87	67	3.82	-63.59
336	MD10G1335500	inositol transporter 4	16.22	53.53	0.95	-9.8	7.04	-62.81
337	MD17G1030100	Raffinose synthase family protein	29.75	217.41	15.18	207.93	1.41	-60.7
338	MD15G1294900	UPF0553 protein	12.9	91.97	20.36	60.56	6.14	-59.64
339	MD04G1162200	ammonium transporter 2	18.73	64.09	10.41	44.17	0.56	-59.46
340	MD13G1038800	Core-2/I-branching beta-1	-0.72	49.81	-3.46	-4.34	1.56	-58.46
341	MD11G1157200	cytochrome P450	10.42	115.55	3.53	110.35	1.99	-58.26
342	MD07G1208900	UDP-Glycosyltransferase superfamily protein	0.8	50.89	0.37	47.86	0.69	-57.78
343	MD09G1280400	acyl activating enzyme 12	-0.41	35.05	-1.78	30.17	3.63	-55.85
344	MD11G1288500	Phenazine biosynthesis PhzC/PhzF protein	16.09	70.06	15.46	58.91	5.72	-54.85
345	MD09G1142500	UDP-Glycosyltransferase superfamily protein	42.96	118.22	35.22	73.71	4.83	-54.8
346	MD01G1190900	Disease resistance protein (TIR-NBS-LRR class) family	22.09	47.83	10.56	23.28	5.34	-51.65
347	MD05G1266200	FAD-binding Berberine family protein	-0.6	57.45	-1.19	53	0.6	-48
348	MD14G1041100	TatD related DNase	36.89	147.31	18.36	133.81	3.23	-44.3
349	MD05G1127900	O-methyltransferase family protein	78.69	335.74	86.79	311.36	5.74	-43.55
350	MD05G1263100	S-locus lectin protein kinase family protein	0.58	47.9	-7.03	39.9	1.24	-42.86
351	MD10G1111000	UDP-glucosyltransferase 74F2	-1.78	29.8	0.54	6.76	1.67	-40.97
352	MD11G1018800	Leucine-rich receptor-like protein kinase family protein	26.4	63.92	11.95	44.02	0.68	-40.43
353	MD06G1198600	Leucine-rich repeat protein kinase family protein	0.71	64.54	-1.45	34	4.17	-39.1
354	MD14G1169000	cytochrome P450	-0.96	34.96	0.99	24.92	1.95	-39
355	MD14G1160800	Chalcone and stilbene synthase family protein	11.09	224.76	9.66	200.08	3.21	-38.14
356	MD09G1161300	Core-2/I-branching beta-1	1.56	55.95	0.59	34.74	1.81	-38.05
357	MD16G1012600	alpha-galactosidase 1	11.9	37.74	12.57	19.43	3.52	-37.27
358	MD12G1089500	Glycosyl hydrolase superfamily protein	38.56	97.94	10.44	94.37	6.12	-36
359	MD02G1318700	homeobox from Arabidopsis thaliana	2.38	28.37	1.03	16.69	5.45	-35.9
360	MD02G1028700	blue-copper-binding protein	4.61	26.99	-4.38	14.3	0.71	-34.42
361	MD16G1191900	Copper amine oxidase family protein	2.01	34.88	-1.8	30.16	0.29	-30.64
362	MD00G1125300	Calcium-binding EF-hand family protein	2.83	40.4	-5.03	9.53	0.38	-29.03
363	MD04G1141100	O-methyltransferase 1	22.2	248.6	17.44	217.92	4.34	-28.36
364	MD16G1068700	fucosyltransferase 1	24.17	45.61	23.82	25.24	3.6	-27.55
365	MD14G1062500	polygalacturonase inhibiting protein 1	0.31	19.86	0.84	20.2	1.19	-26.92
366	MD04G1228800	ethylene response factor 1	6.05	33.95	5.6	-5.7	5.76	-25.2
367	MD02G1306200	polyamine oxidase 1	3.48	23.31	4.88	19.81	5.6	-18.99
368	MD05G1184600	glutathione S-transferase tau 7	-0.59	5.86	0	3.04	0.29	-18.62
369	MD11G1114400	Protein of unknown function (DUF1635)	4.82	21.83	2.85	19.61	2.88	-18.3
370	MD07G1281600	Late embryogenesis abundant (LEA) hydroxyproline-rich glycoprotein family	5.71	45.55	4	33.66	0.09	-16.98
371	MD01G1142600	UDP-Glycosyltransferase superfamily protein	-2.19	14.24	-2.59	-1.33	5.57	-11
372	MD13G1141600	pleiotropic drug resistance 13	0.61	11.67	-0.22	9.18	0.88	-9.26
373	MD15G1132100	Chalcone and stilbene synthase family protein	75.35	260.24	70.98	239.52	0.19	-8.91
374	MD11G1206300	Leucine-rich repeat protein kinase family protein	3.11	11.48	3.9	7.81	2.64	-7.75
375	MD07G1007400	UDP-glucosyl transferase 73B3	8.23	39.02	9.71	27.36	1.58	-7.23
376	MD11G1220400	Cytochrome P450 superfamily protein	24.78	50.3	6.59	42.86	1.39	-6.89
377	MD08G1230800	Peroxidase superfamily protein	-3.17	21.94	-8.7	12.66	2.86	-6.77
378	MD12G1125600	ascorbate peroxidase 2	-2.77	12.44	-2.47	7.3	3.59	-6.73
379	MD05G1168300	Protein of unknown function	-2.18	-3.75	0.72	-4.42	1.28	-6.48
380	MD01G1089800	O-methyltransferase 1	4.74	65.86	5.21	54.52	3.04	-5.6
381	MD09G1283100	AMP-dependent synthetase and ligase family protein	0.32	97.03	0.48	86.37	1.27	-0.88
382	MD11G1196500	myb domain protein 83	-2.49	-4.54	0.38	-4.04	-0.23	0.46
383	MD14G1036900	Double Clp-N motif-containing P-loop nucleoside triphosphate hydrolases superfamily protein	-7.96	-21.25	1	-18.17	-11.04	0.67
384	MD13G1227300	proliferating cell nuclear antigen 2	-1.66	-7.13	0.56	-3.62	-60.72	0.7
385	MD08G1137300	cyclin a2	-0.8	-7.5	-3.2	-9.21	-3.29	2.35
386	MD08G1227900	GNS1/SUR4 membrane protein family	-2.97	-19.37	6.07	-38.93	-19.5	3.7
387	MD17G1149100	Plant protein of unknown function (DUF936)	-10.03	-19.27	-2.71	-21.41	-5.64	3.84
388	MD04G1223900	calmodulin-like 11	8.53	85.59	1.81	86.59	-6.35	4.34
389	MD06G1109400	Protein with RING/U-box and TRAF-like domains	7.98	-12.72	5.12	-14.83	-10.92	4.5
390	MD03G1228500	Dynamin related protein 5A	-1.75	-7.68	-0.19	-9.89	-12.85	5.03
391	MD16G1118300	microtubule-associated protein 65-8	-3.76	-11.99	-11.44	-8.45	-0.14	6.6
392	MD15G1062600	glycosyl hydrolase family 10 protein / carbohydrate-binding domain-containing protein	-72.38	-76.35	6.89	-55.66	-56.6	6.68
393	MD17G1029300	LOB domain-containing protein 25	1.92	-15.18	-1.78	-18.62	-3.44	9.28
394	MD13G1131300	Exostosin family protein	-21.7	-37.97	-71.19	-28.32	-7.83	10.76
395	MD10G1277700	O-fucosyltransferase family protein	0.11	-12.41	-6.14	-5.03	-1.63	11.02
396	MD12G1165500	RING/U-box superfamily protein	-110.85	-88.84	-40.31	-43.54	-20.41	14.8
397	MD16G1141600	Exostosin family protein	-15.94	-32.38	-6.34	-15.8	-21.57	17.08
398	MD02G1087900	Duplicated homeodomain-like superfamily protein	-11.73	-26.35	1.24	-13.62	-10.33	19.26
399	MD09G1034900	Protein kinase superfamily protein	-3.87	-22.35	-6.95	-5.27	-4.23	19.8
400	MD13G1046900	NAD(P)-binding Rossmann-fold superfamily protein	-8.25	-32.14	1.66	-24.31	-22.87	20.91
401	MD11G1315900	beta-xylosidase 2	-14.29	-34.15	-18.94	-40.95	-9.61	23.28
402	MD05G1189700	cellulose synthase A4	-23.16	-48.53	-73.64	-40.17	-33.96	24.87
403	MD12G1218900	glycoside hydrolase family 2 protein	-1.62	-29.3	-2	-5.86	-6.79	25.42
404	MD05G1189900	cytochrome P450	-27.2	-28.64	5.92	0.86	-25.61	27.35
405	MD02G1005600	Cellulose synthase family protein	-16.95	-50.61	-38.84	-25.9	-17.35	28.53
406	MD00G1061100	cellulose synthase A4	-27.38	-84.5	-43.56	-66.51	-42.43	29.21
407	MD09G1139900	Pectin lyase-like superfamily protein	-26.55	-45.33	-17.35	-25.63	-1.65	35.27
408	MD06G1203800	COBRA-like extracellular glycosyl-phosphatidyl inositol-anchored protein family	-50.92	-90.08	-88.72	-48.73	-30.45	36.12
409	MD11G1298300	arabinogalactan protein 26	-2.47	-35.14	-6.95	-4.8	-3.47	36.47
410	MD08G1051200	Peroxidase superfamily protein	-13.3	-49.62	-20.06	-80.85	-17.34	36.77
411	MD07G1043300	nodulin MtN21 /EamA-like transporter family protein	-42.64	-71.89	-88.26	-38.09	-62.96	37.34
412	MD13G1134600	xyloglucan endotransglucosylase/hydrolase 5	-7.24	-121.91	-8.64	-62.67	-20.35	37.61
413	MD05G1261500	PATATIN-like protein 6	-18.7	-49.6	1.74	-25.04	-1.43	46.15
414	MD05G1173800	endoplasmic reticulum retention defective 2B	-2.28	-55.87	-1.77	-12.89	-12.67	46.67
415	MD10G1276500	cellulose synthase family protein	-53.5	-97.78	-103.51	-53.77	-8.91	56.86
416	MD14G1177900	tryptophan biosynthesis 1	-37.77	-53.33	-2.72	-22.17	-2.53	57.16
417	MD04G1028300	PHD finger protein	-19.47	-64.53	-5.45	-30.58	-70.22	58.68
418	MD09G1102800	Phototropic-responsive NPH3 family protein	-5.07	-63.1	-9.6	-19.98	-2.01	60.69
419	MD00G1139000	Ferritin/ribonucleotide reductase-like family protein	-176.75	-117.03	29.02	-122.32	-119.63	82.91
420	MD05G1335600	NAD(P)-binding Rossmann-fold superfamily protein	-5.9	-94.91	0.4	-4.91	-37.88	96.91
421	MD01G1234400	UDP-glucosyl transferase 78D2	-17.5	-105.88	-4.32	-14.06	-16.58	108.15
422	MD08G1182300	Major facilitator superfamily protein	1.36	-115.35	-16.44	-30.82	-7.35	127.32
423	MD15G1044100	Eukaryotic aspartyl protease family protein	-10.58	-151.52	42.32	-50.95	-63.8	154.17
424	MD13G1013800	Bifunctional inhibitor/lipid-transfer protein/seed storage 2S albumin superfamily protein	-19.15	-324.79	3.84	-142.04	-12.08	172.07
425	MD02G1132200	flavanone 3-hydroxylase	-56.94	-333.83	26.04	54.36	-46.38	331.41
426	MD07G1189500	dehydroascorbate reductase 2	-203.25	-377.87	2.61	-45.34	-36.09	393.01
427	MD05G1094200	arabinogalactan protein 17	-745.31	-1201.79	-244.39	-780.91	-105.89	1091.53
428	MD03G1001100	leucoanthocyanidin dioxygenase	-433.8	-1658.74	20.24	-39.9	-520.06	1872.16
429	MD12G1119800	conserved peptide upstream open reading frame 47	-927.75	-6432.79	2013.99	-10869.1	-5231.15	2608.89
430	MD04G1216300	Protein of unknown function	-379.73	-2658.75	-254.77	-124.53	-16.81	2694.58
431	MD01G1071900	Late embryogenesis abundant protein	-21.15	-34.94	8.44	-26.64	2.95	16.68
432	MD16G1189800	Cupredoxin superfamily protein	-136.67	-159.37	12.17	-138.57	13.28	20.35
433	MD16G1072500	Transmembrane amino acid transporter family protein	-43.04	-20.14	9.91	-0.03	3.99	23.82
434	MD01G1116400	SET domain-containing protein	-1.91	-28.51	3.85	-0.99	6.71	27.7
435	MD02G1067000	Pectin lyase-like superfamily protein	-5.06	-35.3	1.87	-8.18	3.69	33.54
436	MD05G1120400	amino acid permease 2	-0.9	-34.06	0.76	-1.01	1.39	33.6
437	MD14G1190900	AAA-ATPase 1	-15.09	-33.46	2	-11.24	1.76	33.72
438	MD07G1294400	O-Glycosyl hydrolases family 17 protein	-20.89	-66.77	17.11	-6.32	24.28	59.76
439	MD10G1219200	Eukaryotic aspartyl protease family protein	-35.29	-62.05	3.86	-23.7	21.63	63.45
440	MD05G1240400	DNA glycosylase superfamily protein	-144.84	-141.39	83.06	-122.28	29.02	79.59
441	MD04G1244300	ROP-interactive CRIB motif-containing protein 4	-89.52	-165.39	12	-150.37	27.42	80.49
442	MD11G1240900	beta glucosidase 46	-10.62	-136.63	3.25	-26.81	9.58	137.79
443	MD04G1176300	Glycosyl hydrolase superfamily protein	-264.39	-298	4.62	-249.6	189.89	142.31
444	MD11G1011100	Bifunctional inhibitor/lipid-transfer protein/seed storage 2S albumin superfamily protein	-142.68	-159.93	23.9	-31.55	75.07	150.31
445	MD12G1016200	Nucleotide-diphospho-sugar transferases superfamily protein	-36.3	-158.23	0.26	-6.72	3.06	151.99
446	MD17G1180300	GDSL-like Lipase/Acylhydrolase superfamily protein	-200.11	-216.12	17.61	1.63	96.71	190.81
447	MD11G1108500	outer plastid envelope protein 16-1	-191.46	-193.01	3.16	-156.22	211.17	197.67
448	MD11G1183800	early nodulin-like protein 18	-221.6	-429.76	3.77	-79.29	54.63	439.34
449	MD12G1024600	alpha carbonic anhydrase 1	-78.08	-519.76	94.02	-6.39	97.77	567.31
450	MD15G1024100	dihydroflavonol 4-reductase	-139.07	-887.74	17.12	69.67	46.53	1044.54
451	MD03G1133700	cellulose synthase-like A02	-433.89	-1069.14	188.5	-146.76	69.88	1048.25
452	MD15G1228900	Auxin efflux carrier family protein	-1466.1	-1279.42	258.75	-147.01	342.15	1453.03
453	MD02G1013500	Protein of unknown function	-29524.9	-195393	-23099.2	29877.1	27213.2	223617
454	MD08G1195600	Plant invertase/pectin methylesterase inhibitor superfamily	-2.15	850	0.06	613.42	-7.37	-726.99

## Sheet: DEGs-contrating exp pattern
	RAC-1 vs. RAC-4		RAC-1		RAC-4
Common Genes	4 dai	8 dai	4 dai FB	8 dai FB	4 dai FB	8 dai FB
	A	B	C	D	E	F			T1-LR-CT	T1-LR-FB	T2-LR-CT	T2-LR-FB	T1-HR-CT	T1-HR-FB	T2-HR-CT	T2-HR-FB
MD04G1153300	6652.04	27845.9	1901.64	14874.4	-2636.13	-17522.6		MD04G1153300	18643.9	16742.3	36423.1	21548.8	11991.9	14628	8577.19	26099.8
MD11G1054100	38446.2	62319.5	10689.7	39398.5	-827.39	-17172.1		MD11G1054100	41203.3	30513.6	64542.6	25144.1	2757.09	3584.48	2223.07	19395.2
MD17G1034800	1943.81	10746	778.32	9287.06	-170.96	-10970.1		MD17G1034800	2820.44	2042.12	12291.1	3004.03	876.63	1047.59	1545.07	12515.2
MD13G1163300	2282.24	4534.68	2049.08	720.63	-2063.65	-5786.55		MD13G1163300	4442.86	2393.78	6567.92	5847.29	2160.62	4224.27	2033.24	7819.79
MD12G1178800	1232.79	2157.88	144.83	568.52	-191.59	-2555.67		MD12G1178800	2352.9	2208.07	2747.1	2178.58	1120.11	1311.7	589.22	3144.89
MD15G1283700	1212.34	3539.35	354.04	1524.3	-177.58	-2227.11		MD15G1283700	1594.92	1240.88	4120.39	2596.09	382.58	560.16	581.04	2808.15
MD06G1027300	993	1706.54	406.81	1198.74	-183.34	-2126.69		MD06G1027300	1372.71	965.9	1986.32	787.58	379.71	563.05	279.78	2406.47
MD15G1267300	1928.36	2199.63	1711	1667.54	-483.14	-1933.04		MD15G1267300	3266.73	1555.73	2761.48	1093.94	1338.37	1821.51	561.85	2494.89
MD13G1208400	7.85	1857.11	20.1	1566.46	-9.46	-1780.45		MD13G1208400	50.11	30.01	2186.05	619.59	42.26	51.72	328.94	2109.39
MD17G1045300	1273.85	2138.38	632.75	1249.02	-114.75	-1544.08		MD17G1045300	1558.47	925.72	2544.4	1295.38	284.62	399.37	406.02	1950.1
MD14G1070300	466.44	1139.72	200.77	679.3	-61.49	-1472.13		MD14G1070300	784.81	584.04	1471.71	792.41	318.37	379.86	331.99	1804.12
MD10G1035800	501.23	2180.98	100.4	1810.27	-41.69	-1201.91		MD10G1035800	595.55	495.15	2350.97	540.7	94.32	136.01	169.99	1371.9
MD10G1017300	507.01	1172.84	11.8	622.43	-89.79	-1201.91		MD10G1017300	706.76	694.96	1267.03	644.6	199.75	289.54	94.19	1296.1
MD14G1111400	794.69	1475.4	144.31	641.44	-185.82	-1191.62		MD14G1111400	1200.01	1055.7	1846.99	1205.55	405.32	591.14	371.59	1563.21
MD05G1260400	1007.27	949.42	198.5	496.37	-232.98	-1034.2		MD05G1260400	1675.35	1476.85	1384.1	887.73	668.08	901.06	434.68	1468.88
MD04G1142300	15.29	1173.95	27.6	1140.43	-18.68	-1000.23		MD04G1142300	33.19	5.59	1247.27	106.84	17.9	36.58	73.32	1073.55
MD13G1161200	90.9	1396.71	86.63	1303	-78.42	-969.34		MD13G1161200	216.14	129.51	1707.13	404.13	125.24	203.66	310.42	1279.76
MD10G1254300	220.55	734.49	94.57	314.72	-72.61	-846.35		MD10G1254300	523.64	429.07	1006.36	691.64	303.09	375.7	271.87	1118.22
MD03G1245500	2283.84	2799.1	1571.1	2352.17	-87.53	-812.51		MD03G1245500	2601.36	1030.26	3045.82	693.65	317.52	405.05	246.72	1059.23
MD15G1278600	230.8	549.47	75.71	336.12	-60.28	-779.84		MD15G1278600	362.55	286.84	738.89	402.77	131.75	192.03	189.42	969.26
MD11G1274100	127.64	475.61	33.25	267.89	-2.97	-737.22		MD11G1274100	214.85	181.6	610.45	342.56	87.21	90.18	134.84	872.06
MD09G1204300	538.42	1751.53	418.49	1547.7	-57	-673.06		MD09G1204300	592.48	173.99	1828.85	281.15	54.06	111.06	77.32	750.38
MD02G1171800	213.37	644.22	129.83	372.2	-28.91	-649.18		MD02G1171800	325.83	196	847.97	475.77	112.46	141.37	203.75	852.93
MD05G1252900	761.97	598.87	574.74	372.48	-28.46	-505.94		MD05G1252900	943.61	368.87	697.65	325.17	181.64	210.1	98.78	604.72
MD07G1295400	155.93	527.87	93.01	364.93	-63.69	-470.22		MD07G1295400	254.28	161.27	614.98	250.05	98.35	162.04	87.11	557.33
MD17G1267400	116.77	362.48	140.91	299.73	-9.79	-451.45		MD17G1267400	187.3	46.39	480.65	180.92	70.53	80.32	118.17	569.62
MD05G1251900	616.98	473.99	527.55	313.3	-55.27	-451.1		MD05G1251900	939.64	412.09	666.89	353.59	322.66	377.93	192.9	644
MD11G1203300	283.89	559.68	122.41	311.26	-9.93	-450.16		MD11G1203300	408.82	286.41	647.01	335.75	124.93	134.86	87.33	537.49
MD01G1195400	5.22	65.67	0.09	6.66	-5.92	-435.99		MD01G1195400	10.6	10.51	82.51	75.85	5.38	11.3	16.84	452.83
MD17G1224900	64.7	420.59	39.55	364.61	-19.67	-434.52		MD17G1224900	77.23	37.68	466.78	102.17	12.53	32.2	46.19	480.71
MD02G1032700	303.46	375.52	103.62	118.58	-12.33	-412.26		MD02G1032700	424.51	320.89	446.96	328.38	121.05	133.38	71.44	483.7
MD08G1086300	85.95	530.2	38.54	196.38	-5.54	-403.9		MD08G1086300	134.89	96.35	641.8	445.42	48.94	54.48	111.6	515.5
MD04G1069600	125.61	386.79	114.91	232.65	-32.4	-373.27		MD04G1069600	293.24	178.33	531.47	298.82	167.63	200.03	144.68	517.95
MD04G1222400	572.36	760.75	470.53	575.47	-7.5	-355.3		MD04G1222400	720.37	249.84	868.86	293.39	148.01	155.51	108.11	463.41
MD12G1157300	125.93	345.43	96.1	209.33	-41.78	-332.24		MD12G1157300	278.41	182.31	499.27	289.94	152.48	194.26	153.84	486.08
MD17G1167200	234.44	496.68	36.85	247.82	-32.92	-321.97		MD17G1167200	328.93	292.08	647.38	399.56	94.49	127.41	150.7	472.67
MD07G1281700	389.33	353.5	159.86	71.47	-33.01	-302.36		MD07G1281700	551.47	391.61	452.87	381.4	162.14	195.15	99.37	401.73
MD07G1022600	20.53	202.1	0.65	86.17	-1.21	-302.31		MD07G1022600	27.11	26.46	227.88	141.71	6.58	7.79	25.78	328.09
MD00G1013000	228.89	887.51	161.45	859.6	-5.75	-301.78		MD00G1013000	254.43	92.98	945.35	85.75	25.54	31.29	57.84	359.62
MD04G1201100	106.23	290.27	130.57	164.59	-110.43	-272.34		MD04G1201100	255.87	125.3	411.53	246.94	149.64	260.07	121.26	393.6
MD11G1062500	79.91	303.99	26.46	132.99	-35.08	-271.4		MD11G1062500	248.2	221.74	445.03	312.04	168.29	203.37	141.04	412.44
MD03G1282900	155.45	931.65	38.6	841.38	-7.79	-270.43		MD03G1282900	173.93	135.33	1011.27	169.89	18.48	26.27	79.62	350.05
MD14G1010300	66.34	319.25	18.16	173.08	-16.73	-247.26		MD14G1010300	85.36	67.2	324.54	151.46	19.02	35.75	5.29	252.55
MD12G1028800	31.41	147.1	58.34	56.27	-11.84	-237.25		MD12G1028800	119	60.66	200.71	144.44	87.59	99.43	53.61	290.86
MD02G1003300	11.91	260.92	5.58	148.92	-3.85	-237.2		MD02G1003300	23.79	18.21	285.46	136.54	11.88	15.73	24.54	261.74
MD14G1232100	47.72	378.42	15.07	303.06	-23.62	-228.88		MD14G1232100	60.21	45.14	403.82	100.76	12.49	36.11	25.4	254.28
MD10G1187000	179.72	421.79	114.9	311.75	-5.03	-224.12		MD10G1187000	281.34	166.44	486.83	175.08	101.62	106.65	65.04	289.16
MD06G1130400	51.53	211.85	38.89	181.85	-7.81	-218.64		MD06G1130400	68.22	29.33	261.04	79.19	16.69	24.5	49.19	267.83
MD10G1234000	43.47	105.27	5	61.6	-6.01	-209.7		MD10G1234000	64.35	59.35	135.94	74.34	20.88	26.89	30.67	240.37
MD09G1224500	90.91	176.32	19.99	44.89	-18.72	-209.36		MD09G1224500	136.12	116.13	261.07	216.18	45.21	63.93	84.75	294.11
MD17G1108400	28.84	140.09	7.74	101.2	-2.72	-205.95		MD17G1108400	34.19	26.45	148.75	47.55	5.35	8.07	8.66	214.61
MD16G1174700	7.12	180.11	14.25	168.49	-7.23	-202.97		MD16G1174700	39.26	25.01	200.23	31.74	32.14	39.37	20.12	223.09
MD15G1028200	49.4	245.11	31.57	198.66	-5.12	-201.07		MD15G1028200	61.89	30.32	279.57	80.91	12.49	17.61	34.46	235.53
MD09G1219100	40.66	190.87	19.54	108.69	-1.95	-195.37		MD09G1219100	46.61	27.07	213.03	104.34	5.95	7.9	22.16	217.53
MD06G1218900	57.13	71.06	29.5	30.17	-24.31	-193.68		MD06G1218900	107.25	77.75	103.56	73.39	50.12	74.43	32.5	226.18
MD05G1336700	90.17	189.87	57.51	65.31	-7.33	-187.61		MD05G1336700	129.6	72.09	233.03	167.72	39.43	46.76	43.16	230.77
MD16G1071400	21.08	120.29	4.96	62.12	-6.18	-180.62		MD16G1071400	35.38	30.42	168.28	106.16	14.3	20.48	47.99	228.61
MD03G1091100	121.74	366.97	69.1	235.98	-1.99	-178.46		MD03G1091100	148.52	79.42	397.44	161.46	26.78	28.77	30.47	208.93
MD04G1213800	11.28	163.42	10.42	132.82	-3.23	-173.36		MD04G1213800	24.39	13.97	194.3	61.48	13.11	16.34	30.88	204.24
MD17G1187000	68.93	110.92	31.12	89.07	-11.01	-157.37		MD17G1187000	114.28	83.16	169.19	80.12	45.35	56.36	58.27	215.64
MD15G1310700	22.15	219.11	44.19	203.32	-15.8	-155.89		MD15G1310700	113.34	69.15	311.92	108.6	91.19	106.99	92.81	248.7
MD02G1250000	158.06	162.77	79.74	95.46	-11.85	-153.92		MD02G1250000	216.48	136.74	222.32	126.86	58.42	70.27	59.55	213.47
MD11G1076600	80.41	341.75	80.1	126.6	-2.17	-143.41		MD11G1076600	117.99	37.89	426.16	299.56	37.58	39.75	84.41	227.82
MD08G1014400	13.72	120.86	1.63	89.86	-5.73	-143.17		MD08G1014400	15.5	13.87	127.44	37.58	1.78	7.51	6.58	149.75
MD17G1009900	98.31	86.03	62.78	65.42	-11.79	-137.12		MD17G1009900	156.2	93.42	121.59	56.17	57.89	69.68	35.56	172.68
MD02G1153000	222.41	186.01	128.81	102.06	-17.8	-136.94		MD02G1153000	272.48	143.67	223.67	121.61	50.07	67.87	37.66	174.6
MD02G1050000	64.51	71.75	12.07	27.65	-6.79	-135.97		MD02G1050000	87.16	75.09	109.73	82.08	22.65	29.44	37.98	173.95
MD02G1249500	41.55	122.66	14.57	94.65	-0.01	-133.93		MD02G1249500	67.72	53.15	149.58	54.93	26.17	26.18	26.92	160.85
MD13G1090800	163.58	360.35	123.11	299.97	-19.88	-133.81		MD13G1090800	201.22	78.11	431.57	131.6	37.64	57.52	71.22	205.03
MD11G1020500	74.68	145.21	12.41	74.65	-13.36	-133.62		MD11G1020500	140.79	128.38	201.5	126.85	66.11	79.47	56.29	189.91
MD12G1216800	162.62	142.73	48.07	58.43	-5.04	-131.92		MD12G1216800	237.72	189.65	195.78	137.35	75.1	80.14	53.05	184.97
MD12G1182900	31.37	131.01	15.4	102.7	-0.33	-123.12		MD12G1182900	46.9	31.5	143.43	40.73	15.53	15.86	12.42	135.54
MD00G1082000	20.11	85.66	1.1	14.32	-3.01	-119.61		MD00G1082000	21.89	20.79	95.78	81.46	1.78	4.79	10.12	129.73
MD11G1232500	34.76	94.54	15.76	55.91	-3.26	-117.25		MD11G1232500	45.5	29.74	114.34	58.43	10.74	14	19.8	137.05
MD05G1306900	37.36	171.31	10.06	113.41	-1.27	-110.02		MD05G1306900	43.91	33.85	181.76	68.35	6.55	7.82	10.45	120.47
MD01G1232800	30.79	149.06	14.71	115.22	-3.34	-106.08		MD01G1232800	50.48	35.77	180.65	65.43	19.69	23.03	31.59	137.67
MD08G1101700	127.43	464.12	25.96	399.46	-3.69	-102.66		MD08G1101700	156.13	130.17	530.17	130.71	28.7	32.39	66.05	168.71
MD05G1122000	19.72	116.79	3.65	99.41	-9.06	-98.6		MD05G1122000	47.1	43.45	142.17	42.76	27.38	36.44	25.38	123.98
MD04G1025600	34.11	128.03	29.85	71.48	-20.68	-97.74		MD04G1025600	65.07	35.22	175.75	104.27	30.96	51.64	47.72	145.46
MD02G1228800	3.99	185.07	1.76	179.29	-3.65	-95.25		MD02G1228800	3.99	2.23	191.87	12.58	0	3.65	6.8	102.05
MD15G1234100	7.9	59.07	0.6	22.68	-1.96	-91.89		MD15G1234100	7.9	7.3	69.9	47.22	0	1.96	10.83	102.72
MD05G1184300	6.33	53.89	3.71	27.05	-2.51	-88.23		MD05G1184300	8.7	4.99	57.35	30.3	2.37	4.88	3.46	91.69
MD05G1184200	13.97	100.36	0.44	43.87	-5.97	-88.02		MD05G1184200	23.5	23.06	120.07	76.2	9.53	15.5	19.71	107.73
MD13G1088400	142.4	132.54	60.92	52.08	-11.49	-86.77		MD13G1088400	201.59	140.67	165.81	113.73	59.19	70.68	33.27	120.04
MD11G1159100	151.07	595.11	103.62	494.45	-4.91	-85.54		MD11G1159100	183.24	79.62	696.78	202.33	32.17	37.08	101.67	187.21
MD10G1250500	148.53	128.48	64.71	100.57	-16.04	-81.39		MD10G1250500	171.77	107.06	135.1	34.53	23.24	39.28	6.62	88.01
MD05G1331300	43.78	100.2	27.66	51.51	-3.84	-78.16		MD05G1331300	56.89	29.23	121.11	69.6	13.11	16.95	20.91	99.07
MD06G1212900	29.09	69.63	17.07	49	-8.6	-77.59		MD06G1212900	33.89	16.82	84.42	35.42	4.8	13.4	14.79	92.38
MD15G1028700	105.12	325.17	62.19	298.88	-3.7	-75.33		MD15G1028700	128.95	66.76	357.63	58.75	23.83	27.53	32.46	107.79
MD10G1238200	95.97	138.69	51.22	106.21	-4.7	-75.11		MD10G1238200	106.71	55.49	143.15	36.94	10.74	15.44	4.46	79.57
MD16G1160100	4	146.22	1.16	107.84	-1.87	-73.36		MD16G1160100	4	2.84	158.01	50.17	0	1.87	11.79	85.15
MD05G1331200	18.77	88.38	11.39	58.17	-9.15	-72.83		MD05G1331200	28.31	16.92	96	37.83	9.54	18.69	7.62	80.45
MD14G1244100	16.41	48.93	11.16	37.14	-5.55	-66.47		MD14G1244100	18.79	7.63	58.75	21.61	2.38	7.93	9.82	76.29
MD10G1052800	38.81	78.13	18.84	41.17	-7.49	-66.38		MD10G1052800	45.36	26.52	91.68	50.51	6.55	14.04	13.55	79.93
MD15G1085800	16.33	76.67	2.76	5.56	-3.25	-65.75		MD15G1085800	25.28	22.52	83.25	77.69	8.95	12.2	6.58	72.33
MD15G1075000	12.09	54.14	13.49	33.31	-3.93	-65.6		MD15G1075000	34.16	20.67	68.11	34.8	22.07	26	13.97	79.57
MD07G1070800	62.26	101.37	22.99	72.99	-8.48	-62.49		MD07G1070800	80.16	57.17	118.23	45.24	17.9	26.38	16.86	79.35
MD06G1189100	41.36	83.36	28.12	47.29	-14.09	-62.07		MD06G1189100	56.22	28.1	97.62	50.33	14.86	28.95	14.26	76.33
MD11G1245400	18	45.55	1.1	6.95	-6.53	-61.43		MD11G1245400	63.33	62.23	64.18	57.23	45.33	51.86	18.63	80.06
MD11G1054900	34.64	57.38	9.76	30.03	-9.81	-60		MD11G1054900	50.77	41.01	79.97	49.94	16.13	25.94	22.59	82.59
MD09G1111700	19.44	70.08	9.84	61.36	-8.11	-57.27		MD09G1111700	25.99	16.15	89.41	28.05	6.55	14.66	19.33	76.6
MD02G1041700	29.53	56.22	19.6	45.54	-6.39	-55.7		MD02G1041700	33.69	14.09	66.3	20.76	4.16	10.55	10.08	65.78
MD11G1272000	183.68	171.84	142.09	127.94	-14.48	-54.58		MD11G1272000	208.05	65.96	187.83	59.89	24.37	38.85	15.99	70.57
MD05G1313700	7.21	64.58	7.81	53.34	-5.09	-54.44		MD05G1313700	10.19	2.38	74.83	21.49	2.98	8.07	10.25	64.69
MD10G1272800	8.02	26.79	5.38	16.33	-0.3	-50.53		MD10G1272800	8.61	3.23	28.17	11.84	0.59	0.89	1.38	51.91
MD15G1226200	13.6	51.1	1.55	40.65	-7.93	-49.79		MD15G1226200	18.98	17.43	60.1	19.45	5.38	13.31	9	58.79
MD11G1272400	23.13	160.27	17.37	151.49	-4.69	-49.01		MD11G1272400	29.1	11.73	170.86	19.37	5.97	10.66	10.59	59.6
MD04G1101000	66.52	131.18	44.48	108.08	-4.35	-48.28		MD04G1101000	71.27	26.79	133.6	25.52	4.75	9.1	2.42	50.7
MD12G1101000	11.77	70.59	16.64	31.69	-7.2	-47.2		MD12G1101000	25.48	8.84	84.38	52.69	13.71	20.91	13.79	60.99
MD16G1179400	89.56	321.51	51.3	314.22	-15.22	-44.17		MD16G1179400	115.06	63.76	370.23	56.01	25.5	40.72	48.72	92.89
MD11G1220600	36.29	93.97	23.75	76.59	-4.09	-43.48		MD11G1220600	44.01	20.26	109.26	32.67	7.72	11.81	15.29	58.77
MD04G1133500	14.71	130.02	9.73	109.99	-0.24	-43.13		MD04G1133500	18.3	8.57	142.67	32.68	3.59	3.83	12.65	55.78
MD01G1238700	23.32	128.79	21.78	148.52	-36.19	-40.51		MD01G1238700	46.56	24.78	181.4	32.88	23.24	59.43	52.61	93.12
MD15G1117000	16.35	40.87	7.18	32.64	-3.25	-39.83		MD15G1117000	24.09	16.91	53.7	21.06	7.74	10.99	12.83	52.66
MD02G1047600	20.49	44.3	10.89	31.06	-2.81	-38.52		MD02G1047600	33.6	22.71	59.72	28.66	13.11	15.92	15.42	53.94
MD00G1129500	2.62	23.94	2.69	14.04	-1.49	-38.11		MD00G1129500	3.8	1.11	28.4	14.36	1.18	2.67	4.46	42.57
MD01G1189500	3.89	21.11	0.85	10.52	-1.49	-37.17		MD01G1189500	3.89	3.04	23.57	13.05	0	1.49	2.46	39.63
MD06G1224000	8.65	61.34	8.29	11.64	-4.94	-36.7		MD06G1224000	12.2	3.91	66.21	54.57	3.55	8.49	4.87	41.57
MD05G1237600	16.31	62.36	5.97	49.98	-1.63	-36.49		MD05G1237600	19.29	13.32	69.82	19.84	2.98	4.61	7.46	43.95
MD05G1006800	32.37	129.06	15.44	105.05	-13.02	-36.3		MD05G1006800	38.31	22.87	153.52	48.47	5.94	18.96	24.46	60.76
MD12G1120800	47.01	85.04	36.2	72.58	-8.42	-35.89		MD12G1120800	63.68	27.48	101.17	28.59	16.67	25.09	16.13	52.02
MD15G1156100	2.29	40.28	2.06	39.46	-0.59	-34.87		MD15G1156100	2.29	0.23	47.2	7.74	0	0.59	6.92	41.79
MD17G1180700	11.74	27.59	6.79	15.06	-15.26	-32.31		MD17G1180700	18.27	11.48	38.77	23.71	6.53	21.79	11.18	43.49
MD15G1062400	4.9	17.71	2.06	12.72	-1.19	-30.41		MD15G1062400	4.9	2.84	19.12	6.4	0	1.19	1.41	31.82
MD14G1105800	12.96	24.06	10.57	18.2	-4.65	-30.21		MD14G1105800	21.29	10.72	33.02	14.82	8.33	12.98	8.96	39.17
MD13G1022500	19.93	36.33	19.2	20.47	-0.24	-28.64		MD13G1022500	33	13.8	45.7	25.23	13.07	13.31	9.37	38.01
MD10G1009200	13.06	23.88	2.98	14.18	-7	-25.58		MD10G1009200	25.59	22.61	33.43	19.25	12.53	19.53	9.55	35.13
MD05G1184400	2.51	29.4	0.49	3.61	-2.03	-25.24		MD05G1184400	3.1	2.61	33.57	29.96	0.59	2.62	4.17	29.41
MD12G1194100	22.99	32.7	1.65	22.45	-4.87	-24.97		MD12G1194100	29.58	27.93	37.61	15.16	6.59	11.46	4.91	29.88
MD05G1290300	5.29	48.4	6.71	46.37	-1.22	-24.73		MD05G1290300	14.2	7.49	68.99	22.62	8.91	10.13	20.59	45.32
MD06G1003600	2.72	28.23	3.1	25.84	-3.47	-20.43		MD06G1003600	5.7	2.6	31.02	5.18	2.98	6.45	2.79	23.22
MD14G1080100	65.9	107.48	46.81	105.28	-2.34	-18.65		MD14G1080100	78.4	31.59	123.98	18.7	12.5	14.84	16.5	35.15
MD07G1080800	8.56	22.89	1.63	17.81	-0.01	-18.35		MD07G1080800	12.11	10.48	24.93	7.12	3.55	3.56	2.04	20.39
MD00G1038300	4.11	11.93	0.5	6.05	-3.83	-18.25		MD00G1038300	4.7	4.2	14.31	8.26	0.59	4.42	2.38	20.63
MD06G1055400	30.19	28.01	27.65	13.35	-4.6	-18.12		MD06G1055400	47.46	19.81	36.3	22.95	17.27	21.87	8.29	26.41
MD13G1213900	16.82	30.2	11.05	19.57	-0.39	-18.1		MD13G1213900	17.41	6.36	31.24	11.67	0.59	0.98	1.04	19.14
MD01G1027900	4.51	27.16	3.68	26.44	-2.29	-18.08		MD01G1027900	5.1	1.42	31.66	5.22	0.59	2.88	4.5	22.58
MD04G1139500	12.22	60.52	11.09	48.9	-3.72	-16.41		MD04G1139500	12.81	1.72	60.52	11.62	0.59	4.31	0	16.41
MD06G1217200	24.7	21.23	13.04	11.96	-2.03	-14.8		MD06G1217200	25.88	12.84	21.56	9.6	1.18	3.21	0.33	15.13
MD12G1075400	41.73	66.79	16.64	46.82	-3.84	-14.36		MD12G1075400	43.51	26.87	67.5	20.68	1.78	5.62	0.71	15.07
MD10G1110900	4.74	9.48	2.53	2.71	-14.69	-9.73		MD10G1110900	25.07	22.54	12.94	10.23	20.33	35.02	3.46	13.19
MD11G1002000	1.4	4.42	2.39	1.89	-1.73	-8.34		MD11G1002000	5.59	3.2	4.42	2.53	4.19	5.92	0	8.34
MD14G1174000	4.5	26.49	3.08	24.25	-0.51	-6.84		MD14G1174000	4.5	1.42	26.82	2.57	0	0.51	0.33	7.17
MD17G1064400	2.2	13.58	1.75	0.85	-0.3	-5.53		MD17G1064400	2.2	0.45	13.58	12.73	0	0.3	0	5.53
MD03G1217700	-13.93	-18.57	-17.26	-18.34	1.72	2.5		MD03G1217700	18.29	35.55	3.14	21.48	32.22	30.5	21.71	19.21
MD09G1159300	-11.26	-12.36	-1.43	-6.18	14.64	4.16		MD09G1159300	5.49	6.92	1.19	7.37	16.75	2.11	13.55	9.39
MD03G1076400	-40.37	-51.71	-8.44	-28.6	25.88	10.88		MD03G1076400	41.33	49.77	9.62	38.22	81.7	55.82	61.33	50.45
MD10G1276600	-7.37	-12.11	-2.21	-3.56	1.99	10.9		MD10G1276600	3.39	5.6	0.86	4.42	10.76	8.77	12.97	2.07
MD12G1132300	-2.49	-17.48	-4.03	-16.03	1.89	11.52		MD12G1132300	0.5	4.53	1.44	17.47	2.99	1.1	18.92	7.4
MD11G1067400	-33.72	-29.81	-3.74	-33.61	11.88	13.39		MD11G1067400	38.33	42.07	15.91	49.52	72.05	60.17	45.72	32.33
MD17G1111800	-0.8	-14.38	-3.14	-13.59	2.7	14.07		MD17G1111800	2.2	5.34	1.87	15.46	3	0.3	16.25	2.18
MD01G1080600	-12.98	-27.5	-11.18	-18.65	7.67	15.11		MD01G1080600	12.09	23.27	8.18	26.83	25.07	17.4	35.68	20.57
MD11G1242200	-4.45	-14.26	-2.58	-3.46	4.83	15.91		MD11G1242200	3.3	5.88	3.4	6.86	7.75	2.92	17.66	1.75
MD00G1032400	-24.92	-39.58	-26.03	-26.67	9.83	20.02		MD00G1032400	23.36	49.39	14.29	40.96	48.28	38.45	53.87	33.85
MD11G1138100	-26.97	-31.94	-17.01	-26.76	21.36	22.28		MD11G1138100	23.77	40.78	8.36	35.12	50.74	29.38	40.3	18.02
MD08G1035200	-18.79	-29.69	-10.5	-27.6	6.31	23.77		MD08G1035200	19.29	29.79	7.93	35.53	38.08	31.77	37.62	13.85
MD05G1312300	-16.47	-27.37	-7.87	-9.59	5.91	23.92		MD05G1312300	4.99	12.86	5.44	15.03	21.46	15.55	32.81	8.89
MD17G1185000	-14.58	-32.2	-6.38	-23.64	9.06	26.69		MD17G1185000	6.29	12.67	5.36	29	20.87	11.81	37.56	10.87
MD08G1010400	-18.49	-26.04	-2.59	-1.68	9.34	26.7		MD08G1010400	9.5	12.09	3.33	5.01	27.99	18.65	29.37	2.67
MD15G1269900	-2.63	-31.88	-8.81	-15.48	8.09	29.44		MD15G1269900	20.06	28.87	4.17	19.65	22.69	14.6	36.05	6.61
MD17G1013700	-30.67	-62.4	-22.91	-39.88	1.39	41.89		MD17G1013700	24.26	47.17	5.45	45.33	54.93	53.54	67.85	25.96
MD15G1237100	-48.09	-68.56	-18.08	-59.46	22.3	48.75		MD15G1237100	30.84	48.92	9.53	68.99	78.93	56.63	78.09	29.34
MD03G1185900	-30.72	-54.32	-2.22	-22.59	4.47	50.83		MD03G1185900	23.98	26.2	8.94	31.53	54.7	50.23	63.26	12.43
MD15G1073900	-93.51	-165.62	-169.58	-240.64	40.07	51.63		MD15G1073900	215.61	385.19	72.03	312.67	309.12	269.05	237.65	186.02
MD11G1091000	-41.97	-77.33	-2.7	-66.93	41.44	54.91		MD11G1091000	63.81	66.51	27.03	93.96	105.78	64.34	104.36	49.45
MD15G1093800	-3.98	-59.6	-7.17	-36.88	2.27	61.29		MD15G1093800	5.59	12.76	9.02	45.9	9.57	7.3	68.62	7.33
MD08G1023600	-32.32	-70.68	-1.06	-5.51	4.12	66.8		MD08G1023600	12.49	13.55	10.82	16.33	44.81	40.69	81.5	14.7
MD09G1285800	-27.95	-78.15	-32.35	-65.43	19.47	68.92		MD09G1285800	25.86	58.21	19.35	84.78	53.81	34.34	97.5	28.58
MD04G1173600	-7.2	-72.26	-13.53	-17.24	4.26	71.57		MD04G1173600	0.6	14.13	8.52	25.76	7.8	3.54	80.78	9.21
MD16G1125300	-105.69	-74.93	-26.25	-29.44	31.59	72.1		MD16G1125300	59.39	85.64	18.25	47.69	165.08	133.49	93.18	21.08
MD16G1158100	-137.01	-192.32	-137.21	-131.53	48.21	95.93		MD16G1158100	169.42	306.63	65.63	197.16	306.43	258.22	257.95	162.02
MD12G1042500	-173.09	-166.61	-111.31	-75.6	42.38	99.42		MD12G1042500	95.15	206.46	39.81	115.41	268.24	225.86	206.42	107
MD09G1232400	-68.66	-114.09	-25.08	-30.01	26.57	100.37		MD09G1232400	48.89	73.97	40.93	70.94	117.55	90.98	155.02	54.65
MD12G1144300	-102.89	-165.29	-95.16	-121.23	44.66	101.61		MD12G1144300	132.85	228.01	24.48	145.71	235.74	191.08	189.77	88.16
MD02G1172900	-47.48	-102	-24.87	-5.82	27.08	102.59		MD02G1172900	34.96	59.83	37.39	43.21	82.44	55.36	139.39	36.8
MD06G1177300	-44.64	-109.53	-10.94	-28.35	30.38	103.23		MD06G1177300	26.98	37.92	37.69	66.04	71.62	41.24	147.22	43.99
MD11G1308200	-14.03	-133.96	-2.5	-19.12	13.05	125.97		MD11G1308200	31.93	34.43	15.59	34.71	45.96	32.91	149.55	23.58
MD02G1143700	-71.31	-147.83	-36.11	-38.72	24.76	152.57		MD02G1143700	60.21	96.32	51.62	90.34	131.52	106.76	199.45	46.88
MD06G1128000	-60.75	-159.68	-30.53	-40.13	23.37	156.97		MD06G1128000	36.06	66.59	61.37	101.5	96.81	73.44	221.05	64.08
MD03G1207300	-62.72	-217.96	-12.73	-23.58	0.04	201.76		MD03G1207300	64.33	77.06	75.13	98.71	127.05	127.01	293.09	91.33
MD13G1157500	-113.34	-220.02	-34.45	-114.7	37.29	202.38		MD13G1157500	77.08	111.53	44.69	159.39	190.42	153.13	264.71	62.33
MD09G1193100	-62.24	-244.06	-18.74	-80.95	1.63	240.39		MD09G1193100	30.36	49.1	46.63	127.58	92.6	90.97	290.69	50.3
MD10G1333000	-112.62	-245.15	-68.85	-48.01	28.09	241.72		MD10G1333000	59.74	128.59	115.65	163.66	172.36	144.27	360.8	119.08
MD16G1011000	-11.9	-309.36	-2.93	-27.7	7.06	285.46		MD16G1011000	17.88	20.81	16.7	44.4	29.78	22.72	326.06	40.6
MD07G1203700	-80.87	-259.92	-62.15	-45.54	33.94	306		MD07G1203700	77.84	139.99	136.44	181.98	158.71	124.77	396.36	90.36
MD05G1165400	-124.76	-327.61	-5.02	-36.94	41.89	324.17		MD05G1165400	129.79	134.81	122.33	159.27	254.55	212.66	449.94	125.77
MD17G1091300	-146.37	-478.8	-32.8	-128.04	108.6	432.91		MD17G1091300	140.55	173.35	121.54	249.58	286.92	178.32	600.34	167.43
MD05G1171900	-145.79	-489.94	-0.96	-49.74	98.15	492.78		MD05G1171900	170.07	171.03	244.68	294.42	315.86	217.71	734.62	241.84
MD15G1133500	-190.77	-525.03	-39.62	-434.95	40.2	506.43		MD15G1133500	311.25	350.87	227.05	662	502.02	461.82	752.08	245.65
MD04G1192700	-38.3	-610.65	-246.08	-417.25	9.76	542.31		MD04G1192700	19.78	265.86	230.59	647.84	58.08	48.32	841.24	298.93
MD02G1096400	-49.58	-548.31	-43.39	-102.98	55.18	590.36		MD02G1096400	30.24	73.63	68.3	171.28	79.82	24.64	616.61	26.25
MD08G1028600	-754.44	-1729.54	-133.32	-172.9	455.5	1875.17		MD08G1028600	729.3	862.62	337.69	510.59	1483.74	1028.24	2067.23	192.06
MD07G1207500	-299.3	-1637.06	-26.83	-500.5	255.76	1883.17		MD07G1207500	311.95	338.78	587.99	1088.49	611.25	355.49	2225.05	341.88
MD02G1291200	-846.74	-2862.55	-212.36	-320.11	461.02	2886.35		MD02G1291200	345.35	557.71	595.24	915.35	1192.09	731.07	3457.79	571.44
MD02G1317800	-456.52	-3372.62	-293.65	-513.91	185.17	3592.29		MD02G1317800	178.87	472.52	716.02	1229.93	635.39	450.22	4088.64	496.35
MD11G1052900	-561.97	-3723.74	-227.46	-2120.42	30.62	3890.29		MD11G1052900	528.24	755.7	1046.71	3167.13	1090.21	1059.59	4770.45	880.16
MD12G1187100	-14696.7	-46442.6	-14752.3	-4703.36	8255.97	45158.2		MD12G1187100	8478.92	23231.2	8392.87	13096.2	23175.6	14919.6	54835.5	9677.25
MD16G1050100	9.34	58.77	14.64	65.68	10.32	15.63		MD16G1050100	21.27	6.63	87.79	22.11	11.93	1.61	29.02	13.39
MD09G1243900	-13.3	-11.63	-19.3	-20.36	-74.17	-16.64		MD09G1243900	8.79	28.09	0.43	20.79	22.09	96.26	12.06	28.7
MD15G1415400	-14.68	-20.95	-6.05	-13.09	-20.24	-9.71		MD15G1415400	2.1	8.15	0.68	13.77	16.78	37.02	21.63	31.34
MD06G1189400	-120.34	-80.97	-55.53	-149.76	-320.71	-24.95		MD06G1189400	85.1	140.63	10.99	160.75	205.44	526.15	91.96	116.91
MD07G1228100	-17.14	-7.72	-20.17	-32.56	-60.69	-18.59		MD07G1228100	2.6	22.77	0	32.56	19.74	80.43	7.72	26.31
