# Supplementary material for: Root system traits impact early fire blight susceptibility in apple (Malus × domestica)
Source: BMC Plant Biol. 2019 Dec 23;19:579. doi: 10.1186/s12870-019-2202-3 (PMC6929320; doi:10.1186/s12870-019-2202-3)
Supplement: Supplementary file 17 — Additional file 17. Pathways showing enrichment in the common 454 DEGs. [file 12870_2019_2202_MOESM17_ESM.xlsx]

## Sheet: GO Enrichment
	Gene Identifier	Gene Annotation		Common	GO term	Ontology	Description	Number in input list	Number in BG/Ref	p-value	FDR
Common 454 DEGs	MD00G1012900	Note=Glucose-methanol-choline (GMC) oxidoreductase family protein			GO:0008152	P	Metabolic process	191	11079	7.3e-08	6.7e-06
	MD00G1013000	Note=Glucose-methanol-choline (GMC) oxidoreductase family protein			GO:0005975	P	Carbohydrate metabolic process	33	1149	2e-05	0.0018
	MD00G1018700	Note=hemoglobin 1			GO:0051704	P	Multi-organism process	10	149	3.7e-05	0.0034
	MD00G1032400	Note=serine carboxypeptidase-like 48			GO:0032501	P	Multicellular organismal process	10	152	4.3e-05	0.0039
	MD00G1036100	Note=cytochrome P450			GO:0044706	P	Multi-multicellular organism process	9	131	7.6e-05	0.0069
	MD00G1038300	Note=Protein kinase superfamily protein			GO:0009875	P	Pollen-pistil interaction	9	131	7.6e-05	0.0069
	MD00G1061100	Note=cellulose synthase A4			GO:0008037	P	Cell recognition	9	131	7.6e-05	0.0069
	MD00G1082000	Note=Protein of unknown function			GO:0048544	P	Recognition of pollen	9	131	7.6e-05	0.0069
	MD00G1125300	Note=Calcium-binding EF-hand family protein			GO:0009856	P	Pollination	9	131	7.6e-05	0.0069
	MD00G1129500	Note=Protein of unknown function			GO:0055114	P	Oxidation-reduction process	49	2168	9.1e-05	0.0083
	MD00G1130600	Note=Transmembrane amino acid transporter family protein			GO:0044702	P	Single organism reproductive process	9	138	0.00011	0.01
	MD00G1139000	Note=Ferritin/ribonucleotide reductase-like family protein			GO:0044703	P	Multi-organism reproductive process	9	140	0.00012	0.011
	MD01G1027900	Note=cysteine-rich RLK (RECEPTOR-like protein kinase) 26			GO:0000003	P	Reproduction	9	145	0.00016	0.014
	MD01G1071900	Note=Late embryogenesis abundant protein			GO:0022414	P	Reproductive process	9	145	0.00016	0.014
	MD01G1080600	Note=Cytochrome b561/ferric reductase transmembrane with DOMON related domain			GO:0009607	P	Response to biotic stimulus	6	62	0.00022	0.02
	MD01G1089800	Note=O-methyltransferase 1			GO:0003824	F	Catalytic activity	182	11085	9.3e-06	0.00078
	MD01G1116400	Note=SET domain-containing protein			GO:0016682	F	Oxidoreductase activity, acting on diphenols, oxygen as acceptor	6	69	0.00038	0.031
	MD01G1142600	Note=UDP-Glycosyltransferase superfamily protein			GO:0004674	F	Protein serine/threonine kinase activity	35	1477	0.00043	0.036
	MD01G1189500	Note=disease resistance protein (TIR-NBS-LRR class)			GO:0048046	C	Apoplast	6	80	0.00079	0.016
	MD01G1190900	Note=Disease resistance protein (TIR-NBS-LRR class) family
	MD01G1195400	Note=GroES-like zinc-binding alcohol dehydrogenase family protein
	MD01G1213300	Note=chitinase A
	MD01G1232800	Note=NC domain-containing protein-related
	MD01G1234400	Note=UDP-glucosyl transferase 78D2
	MD01G1238700	Note=GroES-like zinc-binding dehydrogenase family protein
	MD02G1003300	Note=UDP-glucosyltransferase 74F2
	MD02G1005600	Note=Cellulose synthase family protein
	MD02G1013500
	MD02G1020800	Note=arogenate dehydrogenase
	MD02G1028300	Note=blue-copper-binding protein
	MD02G1028700	Note=blue-copper-binding protein
	MD02G1032700	Note=pleiotropic drug resistance 12
	MD02G1041700	Note=Disease resistance protein (TIR-NBS-LRR class) family
	MD02G1047600	Note=lectin protein kinase family protein
	MD02G1050000	Note=aldehyde dehydrogenase 2C4
	MD02G1067000	Note=Pectin lyase-like superfamily protein
	MD02G1079200	Note=beta-galactosidase 12
	MD02G1087900	Note=Duplicated homeodomain-like superfamily protein
	MD02G1096400	Note=beta-galactosidase 15
	MD02G1120200	Note=basic chitinase
	MD02G1132200	Note=flavanone 3-hydroxylase
	MD02G1138600	Note=alpha/beta-Hydrolases superfamily protein
	MD02G1142300	Note=cytochrome BC1 synthesis
	MD02G1143700	Note=Glycosyl hydrolase superfamily protein
	MD02G1148700	Note=Protein of unknown function
	MD02G1153000	Note=UDP-glucosyl transferase 72E1
	MD02G1171800	Note=heat shock factor 4
	MD02G1172900	Note=alpha/beta-Hydrolases superfamily protein
	MD02G1180300	Note=Auxin-responsive GH3 family protein
	MD02G1228800	Note=nitrate transporter 1.5
	MD02G1244800	Note=Transmembrane amino acid transporter family protein
	MD02G1249500	Note=PR5-like receptor kinase
	MD02G1250000	Note=receptor serine/threonine kinase
	MD02G1276600	Note=carboxyesterase 17
	MD02G1291200	Note=annexin 4
	MD02G1302900	Note=NAD(P)-binding Rossmann-fold superfamily protein
	MD02G1306200	Note=polyamine oxidase 1
	MD02G1317800	Note=lipoxygenase 2
	MD02G1318700	Note=homeobox from Arabidopsis thaliana
	MD03G1001100	Note=leucoanthocyanidin dioxygenase
	MD03G1020000	Note=receptor-like protein kinase 1
	MD03G1044600	Note=Ribonuclease E inhibitor RraA/Dimethylmenaquinone methyltransferase
	MD03G1066000	Note=glutamine-dependent asparagine synthase 1
	MD03G1076400	Note=Laccase/Diphenol oxidase family protein
	MD03G1091100	Note=Glucose-methanol-choline (GMC) oxidoreductase family protein
	MD03G1133700	Note=cellulose synthase-like A02
	MD03G1185900	Note=S-locus lectin protein kinase family protein
	MD03G1207300
	MD03G1215000	Note=organic cation/carnitine transporter4
	MD03G1217700	Note=Protein of unknown function (DUF1223)
	MD03G1226300	Note=Dynein light chain type 1 family protein
	MD03G1228500	Note=Dynamin related protein 5A
	MD03G1233100	Note=Concanavalin A-like lectin protein kinase family protein
	MD03G1245500
	MD03G1282900	Note=glutathione S-transferase 7
	MD03G1291000	Note=Plant invertase/pectin methylesterase inhibitor superfamily
	MD04G1025600	Note=MAC/Perforin domain-containing protein
	MD04G1028300	Note=PHD finger protein
	MD04G1064400	Note=osmotin 34
	MD04G1069600	Note=phospholipase D beta 1
	MD04G1093300	Note=Heavy metal transport/detoxification superfamily protein
	MD04G1101000	Note=Seven transmembrane MLO family protein
	MD04G1133500	Note=receptor lectin kinase
	MD04G1135300	Note=NAD(P)-binding Rossmann-fold superfamily protein
Common	MD04G1139500	Note=glutathione S-transferase TAU 8
	MD04G1141100	Note=O-methyltransferase 1
	MD04G1142300	Note=laccase 7
	MD04G1153300	Note=Aldolase-type TIM barrel family protein
	MD04G1162200	Note=ammonium transporter 2
	MD04G1173600	Note=lipid transfer protein 3
	MD04G1176300	Note=Glycosyl hydrolase superfamily protein
	MD04G1192700	Note=basic helix-loop-helix (bHLH) DNA-binding superfamily protein
	MD04G1201100	Note=ralf-like 33
	MD04G1213800	Note=dehydroquinate dehydratase
	MD04G1216300
	MD04G1218500	Note=cysteine synthase D1
	MD04G1222400	Note=Protein of unknown function
	MD04G1223900	Note=calmodulin-like 11
	MD04G1225400	Note=pathogenesis-related 4
	MD04G1228800	Note=ethylene response factor 1
	MD04G1239300	Note=F-box family protein
	MD04G1244300	Note=ROP-interactive CRIB motif-containing protein 4
	MD05G1006800	Note=Toll-Interleukin-Resistance (TIR) domain-containing protein
	MD05G1020500	Note=plant U-box 29
	MD05G1030800	Note=Integrase-type DNA-binding superfamily protein
	MD05G1081100	Note=alpha-amylase-like
	MD05G1094200	Note=arabinogalactan protein 17
	MD05G1110500	Note=D-aminoacid aminotransferase-like PLP-dependent enzymes superfamily protein
	MD05G1120400	Note=amino acid permease 2
	MD05G1122000	Note=SBP (S-ribonuclease binding protein) family protein
	MD05G1127900	Note=O-methyltransferase family protein
	MD05G1129600	Note=Transmembrane amino acid transporter family protein
	MD05G1165400	Note=plant U-box 9
	MD05G1168300
	MD05G1168400	Note=Oxidoreductase
	MD05G1171900	Note=Vacuolar iron transporter (VIT) family protein
	MD05G1173800	Note=endoplasmic reticulum retention defective 2B
	MD05G1184200	Note=glutathione S-transferase tau 7
	MD05G1184300	Note=glutathione S-transferase tau 7
	MD05G1184400	Note=glutathione S-transferase TAU 8
	MD05G1184600	Note=glutathione S-transferase tau 7
	MD05G1189700	Note=cellulose synthase A4
	MD05G1189900	Note=cytochrome P450
	MD05G1210600	Note=glutathione S-transferase TAU 19
	MD05G1216300	Note=S-locus lectin protein kinase family protein
	MD05G1237600
	MD05G1240400	Note=DNA glycosylase superfamily protein
	MD05G1251900	Note=Glutathione S-transferase family protein
	MD05G1252900	Note=Protein of unknown function
	MD05G1260400	Note=Leucine-rich repeat transmembrane protein kinase
	MD05G1261500	Note=PATATIN-like protein 6
	MD05G1263100	Note=S-locus lectin protein kinase family protein
	MD05G1266200	Note=FAD-binding Berberine family protein
	MD05G1290300	Note=WRKY DNA-binding protein 28
	MD05G1305700	Note=glutamate receptor 2.7
	MD05G1306900	Note=ethylene responsive element binding factor 1
	MD05G1312300	Note=squamosa promoter binding protein-like 3
	MD05G1313700	Note=heat shock transcription factor B2A
	MD05G1314100	Note=allantoinase
	MD05G1315200	Note=Aluminium induced protein with YGL and LRDR motifs
	MD05G1319500	Note=Polyphenol oxidase
	MD05G1331200	Note=S-locus lectin protein kinase family protein
	MD05G1331300	Note=S-locus lectin protein kinase family protein
	MD05G1331700	Note=S-locus lectin protein kinase family protein
	MD05G1334200	Note=Quinone reductase family protein
	MD05G1335600	Note=NAD(P)-binding Rossmann-fold superfamily protein
	MD05G1336700	Note=Sulfite exporter TauE/SafE family protein
	MD05G1336800	Note=cysteine-rich RLK (RECEPTOR-like protein kinase) 29
	MD05G1359900	Note=inositol transporter 4
	MD06G1003600	Note=NAD(P)-binding Rossmann-fold superfamily protein
	MD06G1003700	Note=NAD(P)-binding Rossmann-fold superfamily protein
	MD06G1027300	Note=xyloglucan endotransglucosylase/hydrolase 30
	MD06G1041000	Note=expansin-like B1
	MD06G1055400	Note=alpha/beta-Hydrolases superfamily protein
	MD06G1108600	Note=UDP-D-glucose/UDP-D-galactose 4-epimerase 5
	MD06G1109400	Note=Protein with RING/U-box and TRAF-like domains
	MD06G1128000	Note=Protein kinase superfamily protein
	MD06G1130400	Note=Integrase-type DNA-binding superfamily protein
	MD06G1147500	Note=AMP-dependent synthetase and ligase family protein
	MD06G1177300	Note=cyclic nucleotide-gated channel 16
	MD06G1189100	Note=WRKY DNA-binding protein 72
	MD06G1189400	Note=Protein of unknown function
	MD06G1198600	Note=Leucine-rich repeat protein kinase family protein
	MD06G1203800	Note=COBRA-like extracellular glycosyl-phosphatidyl inositol-anchored protein family
	MD06G1212600	Note=Uncharacterised conserved protein UCP015417
	MD06G1212900	Note=PLAC8 family protein
	MD06G1217200	Note=myb domain protein 116
	MD06G1218600	Note=receptor serine/threonine kinase
	MD06G1218900	Note=Protein kinase superfamily protein
	MD06G1224000	Note=S-adenosyl-L-methionine-dependent methyltransferases superfamily protein
	MD07G1007400	Note=UDP-glucosyl transferase 73B3
	MD07G1022600	Note=Protein of unknown function (DUF793)
	MD07G1022700	Note=Protein of unknown function (DUF793)
	MD07G1043300	Note=nodulin MtN21 /EamA-like transporter family protein
	MD07G1060300	Note=Stigma-specific Stig1 family protein
	MD07G1070800	Note=Protein kinase superfamily protein
	MD07G1080800	Note=Glutamate receptor family protein
	MD07G1161100	Note=O-methyltransferase 1
	MD07G1189500	Note=dehydroascorbate reductase 2
	MD07G1203700	Note=protein phosphatase 2CA
	MD07G1207500	Note=Bifunctional inhibitor/lipid-transfer protein/seed storage 2S albumin superfamily protein
	MD07G1208900	Note=UDP-Glycosyltransferase superfamily protein
	MD07G1221300	Note=Alpha/beta hydrolase related protein
	MD07G1228100	Note=inflorescence meristem receptor-like kinase 2
	MD07G1249800	Note=U-box domain-containing protein kinase family protein
	MD07G1262100	Note=GroES-like zinc-binding alcohol dehydrogenase family protein
	MD07G1262300	Note=GroES-like zinc-binding alcohol dehydrogenase family protein
	MD07G1281600	Note=Late embryogenesis abundant (LEA) hydroxyproline-rich glycoprotein family
	MD07G1281700	Note=Protein of unknown function
	MD07G1292500	Note=cyclic nucleotide gated channel 1
	MD07G1294400	Note=O-Glycosyl hydrolases family 17 protein
	MD07G1295400	Note=Yippee family putative zinc-binding protein
	MD08G1010400	Note=P-glycoprotein 13
	MD08G1014400	Note=Putative lysine decarboxylase family protein
	MD08G1023600	Note=beta-galactosidase 3
	MD08G1028600	Note=dihydroflavonol 4-reductase
	MD08G1035200	Note=Protein of unknown function
	MD08G1051200	Note=Peroxidase superfamily protein
	MD08G1063700	Note=Mitochondrial substrate carrier family protein
	MD08G1086300	Note=adenine phosphoribosyl transferase 1
	MD08G1101700	Note=alpha-amylase-like
	MD08G1110500	Note=Protein kinase family protein with leucine-rich repeat domain
	MD08G1127200	Note=WRKY DNA-binding protein 11
	MD08G1137300	Note=cyclin a2
	MD08G1182300	Note=Major facilitator superfamily protein
	MD08G1195600	Note=Plant invertase/pectin methylesterase inhibitor superfamily
	MD08G1227900	Note=GNS1/SUR4 membrane protein family
	MD08G1230800	Note=Peroxidase superfamily protein
	MD09G1006400	Note=NAC domain containing protein 83
	MD09G1034900	Note=Protein kinase superfamily protein
	MD09G1102800	Note=Phototropic-responsive NPH3 family protein
	MD09G1111700	Note=RNAse II-like 1
	MD09G1139900	Note=Pectin lyase-like superfamily protein
	MD09G1141200	Note=UDP-Glycosyltransferase superfamily protein
	MD09G1141700	Note=UDP-glucosyl transferase 71B6
	MD09G1142500	Note=UDP-Glycosyltransferase superfamily protein
	MD09G1159300	Note=exocyst subunit exo70 family protein G1
	MD09G1161300	Note=Core-2/I-branching beta-1
	MD09G1192100	Note=Glycosyl hydrolases family 32 protein
	MD09G1193100	Note=Protein kinase superfamily protein
	MD09G1204300	Note=ABC-2 and Plant PDR ABC-type transporter family protein
	MD09G1219100	Note=HCO3 -transporter family
	MD09G1224500	Note=WRKY DNA-binding protein 40
	MD09G1232400	Note=Pectinacetylesterase family protein
	MD09G1243000	Note=beta glucosidase 15
	MD09G1243900	Note=targeting protein for XKLP2
	MD09G1256300	Note=Pathogenesis-related thaumatin superfamily protein
	MD09G1280400	Note=acyl activating enzyme 12
	MD09G1283100	Note=AMP-dependent synthetase and ligase family protein
	MD09G1285800	Note=Eukaryotic aspartyl protease family protein
	MD10G1009200	rfam_acc=RF00020
	MD10G1017300	Note=pathogenesis-related family protein
	MD10G1035800	Note=Pyridoxal phosphate (PLP)-dependent transferases superfamily protein
	MD10G1042300	Note=Laccase/Diphenol oxidase family protein
	MD10G1052800	Note=2-oxoglutarate (2OG) and Fe(II)-dependent oxygenase superfamily protein
	MD10G1110900
	MD10G1111000	Note=UDP-glucosyltransferase 74F2
	MD10G1153400	Note=receptor-like protein kinase-related family protein
	MD10G1187000	Note=2-oxoglutarate (2OG) and Fe(II)-dependent oxygenase superfamily protein
	MD10G1219200	Note=Eukaryotic aspartyl protease family protein
	MD10G1234000
	MD10G1238200	Note=NAC domain containing protein 42
	MD10G1246900	Note=oxidative stress 3
	MD10G1250500	Note=wall-associated kinase 2
	MD10G1254300	Note=amino acid transporter 1
	MD10G1272800	Note=Leucine-rich repeat transmembrane protein kinase
	MD10G1276500	Note=cellulose synthase family protein
	MD10G1276600	Note=receptor like protein 51
	MD10G1277700	Note=O-fucosyltransferase family protein
	MD10G1299400	Note=Polyphenol oxidase
	MD10G1333000	Note=tonoplast dicarboxylate transporter
	MD10G1335500	Note=inositol transporter 4
	MD11G1002000	rfam_acc=RF00069
	MD11G1011100	Note=Bifunctional inhibitor/lipid-transfer protein/seed storage 2S albumin superfamily protein
	MD11G1018800	Note=Leucine-rich receptor-like protein kinase family protein
	MD11G1020500	Note=NB-ARC domain-containing disease resistance protein
	MD11G1027500	Note=beta glucosidase 17
	MD11G1052900	Note=cinnamate-4-hydroxylase
	MD11G1054100	Note=lipid transfer protein 1
	MD11G1054900	Note=PAP/OAS1 substrate-binding domain superfamily
	MD11G1062500	Note=UDP-Glycosyltransferase superfamily protein
	MD11G1067400	Note=BCL-2-associated athanogene 4
	MD11G1076600	Note=UDP-glucosyl transferase 71D1
	MD11G1091000	Note=maternal effect embryo arrest 60
	MD11G1093700	Note=tropinone reductase
	MD11G1108500	Note=outer plastid envelope protein 16-1
	MD11G1114400	Note=Protein of unknown function (DUF1635)
	MD11G1138100	Note=Nucleotide/sugar transporter family protein
	MD11G1138800	Note=glycosyltransferase family protein 2
	MD11G1157200	Note=cytochrome P450
	MD11G1159100	Note=pleiotropic drug resistance 6
	MD11G1183800	Note=early nodulin-like protein 18
	MD11G1189000	Note=Glycosyl hydrolase superfamily protein
	MD11G1196500	Note=myb domain protein 83
	MD11G1203300	Note=multidrug resistance-associated protein 3
	MD11G1206300	Note=Leucine-rich repeat protein kinase family protein
	MD11G1220400	Note=Cytochrome P450 superfamily protein
	MD11G1220600	Note=Cytochrome P450 superfamily protein
	MD11G1232500	Note=S-locus lectin protein kinase family protein
	MD11G1240900	Note=beta glucosidase 46
	MD11G1242200	Note=Protein of unknown function
	MD11G1245400	Note=UDP-glucosyl transferase 85A2
	MD11G1255700	Note=homeobox protein 52
	MD11G1262100	Note=D-mannose binding lectin protein with Apple-like carbohydrate-binding domain
	MD11G1272000	Note=senescence-related gene 1
	MD11G1272400	Note=senescence-related gene 1
	MD11G1274100	Note=cytochrome P450
	MD11G1287900	Note=Eukaryotic aspartyl protease family protein
	MD11G1288500	Note=Phenazine biosynthesis PhzC/PhzF protein
	MD11G1298300	Note=arabinogalactan protein 26
	MD11G1308100	Note=Protein of unknown function
	MD11G1308200	Note=Protein of unknown function
	MD11G1315900	Note=beta-xylosidase 2
	MD12G1003700	Note=Methyltransferase-related protein
	MD12G1016200	Note=Nucleotide-diphospho-sugar transferases superfamily protein
	MD12G1024600	Note=alpha carbonic anhydrase 1
	MD12G1028800	Note=gamma-glutamyl transpeptidase 1
	MD12G1042500
	MD12G1075400	Note=Glycosyltransferase family 61 protein
	MD12G1075900	Note=Glycosyltransferase family 61 protein
	MD12G1089500	Note=Glycosyl hydrolase superfamily protein
	MD12G1101000	Note=Exostosin family protein
	MD12G1119800	Note=conserved peptide upstream open reading frame 47
	MD12G1120800	Note=Seven transmembrane MLO family protein
	MD12G1125600	Note=ascorbate peroxidase 2
	MD12G1132300	Note=Protein of unknown function
	MD12G1144300	Note=laccase 17
	MD12G1148900
	MD12G1149800	Note=NAD(P)-linked oxidoreductase superfamily protein
	MD12G1157300	Note=PAR1 protein
	MD12G1165500	Note=RING/U-box superfamily protein
	MD12G1178800	Note=PYR1-like 4
	MD12G1182900	Note=Protein of unknown function (DUF567)
	MD12G1187100	Note=lipid transfer protein 4
	MD12G1194100
	MD12G1216800	Note=indeterminate(ID)-domain 2
	MD12G1218900	Note=glycoside hydrolase family 2 protein
	MD12G1240300	Note=NAD(P)-linked oxidoreductase superfamily protein
	MD13G1004600	Note=wall-associated kinase 2
	MD13G1013800	Note=Bifunctional inhibitor/lipid-transfer protein/seed storage 2S albumin superfamily protein
	MD13G1022500	Note=Adenine nucleotide alpha hydrolases-like superfamily protein
	MD13G1038800	Note=Core-2/I-branching beta-1
	MD13G1040500	Note=Protein of unknown function
	MD13G1046900	Note=NAD(P)-binding Rossmann-fold superfamily protein
	MD13G1069200	Note=NAC-like
	MD13G1082100	Note=Glutathione S-transferase family protein
	MD13G1088400	Note=Leucine-rich repeat protein kinase family protein
	MD13G1090800	Note=aldehyde dehydrogenase 2B7
	MD13G1096600	Note=cysteine-rich RLK (RECEPTOR-like protein kinase) 3
	MD13G1122100	Note=WRKY DNA-binding protein 75
	MD13G1131300	Note=Exostosin family protein
	MD13G1132800	Note=nudix hydrolase homolog 13
	MD13G1134600	Note=xyloglucan endotransglucosylase/hydrolase 5
	MD13G1141600	Note=pleiotropic drug resistance 13
	MD13G1157500	Note=cAMP-regulated phosphoprotein 19-related protein
	MD13G1161000	Note=Major allergen Mal d 1
	MD13G1161200	Note=MLP-like protein 423
	MD13G1163300	Note=ethylene-responsive element binding protein
	MD13G1187400	Note=alpha/beta-Hydrolases superfamily protein
	MD13G1208300	Note=Serine protease inhibitor
	MD13G1208400	Note=Serine protease inhibitor
	MD13G1208500	Note=Serine protease inhibitor
	MD13G1208700	Note=Serine protease inhibitor
	MD13G1213900	Note=myb domain protein 15
	MD13G1217400	Note=Peroxisomal membrane 22 kDa (Mpv17/PMP22) family protein
	MD13G1222900	Note=isopropyl malate isomerase large subunit 1
	MD13G1227300	Note=proliferating cell nuclear antigen 2
	MD14G1010300	Note=Peroxidase superfamily protein
	MD14G1036900	Note=Double Clp-N motif-containing P-loop nucleoside triphosphate hydrolases superfamily protein
	MD14G1041100	Note=TatD related DNase
	MD14G1062500	Note=polygalacturonase inhibiting protein 1
	MD14G1070300	Note=seed imbibition 2
	MD14G1075400	Note=heat shock transcription factor B3
	MD14G1080100	Note=beta-1
	MD14G1084000	Note=S-adenosyl-L-methionine-dependent methyltransferases superfamily protein
	MD14G1105800	Note=Protein of unknown function (DUF3741)
	MD14G1111400	Note=Heavy metal transport/detoxification superfamily protein
	MD14G1145500	Note=Protein of unknown function
	MD14G1149200	Note=phosphate transporter 3
	MD14G1160800	Note=Chalcone and stilbene synthase family protein
	MD14G1169000	Note=cytochrome P450
	MD14G1174000
	MD14G1174100
	MD14G1177900	Note=tryptophan biosynthesis 1
	MD14G1190900	Note=AAA-ATPase 1
	MD14G1232100	Note=glutathione S-transferase TAU 8
	MD14G1232200	Note=glutathione S-transferase tau 7
	MD14G1232400	Note=S-adenosyl-L-methionine-dependent methyltransferases superfamily protein
	MD14G1243400	Note=Homeodomain-like superfamily protein
	MD14G1244100	Note=Nucleotide-diphospho-sugar transferase family protein
	MD15G1010100	Note=Protein kinase protein with adenine nucleotide alpha hydrolases-like domain
	MD15G1024100	Note=dihydroflavonol 4-reductase
	MD15G1028200	Note=cytochrome P450
	MD15G1028700	Note=cytochrome P450
	MD15G1044100	Note=Eukaryotic aspartyl protease family protein
	MD15G1062400	Note=Duplicated homeodomain-like superfamily protein
	MD15G1062600	Note=glycosyl hydrolase family 10 protein / carbohydrate-binding domain-containing protein
	MD15G1073900	Note=Gibberellin-regulated family protein
	MD15G1075000	Note=Leucine-rich repeat protein kinase family protein
	MD15G1085800	Note=phospholipase A 2A
	MD15G1093800	Note=Integrase-type DNA-binding superfamily protein
	MD15G1117000	Note=LisH dimerisation motif
	MD15G1131700	Note=Chalcone and stilbene synthase family protein
	MD15G1132100	Note=Chalcone and stilbene synthase family protein
	MD15G1133500	Note=Protein kinase protein with adenine nucleotide alpha hydrolases-like domain
	MD15G1156100	Note=Glycosyl hydrolase family protein with chitinase insertion domain
	MD15G1196900	Note=Protein kinase family protein with leucine-rich repeat domain
	MD15G1226200	Note=2-oxoglutarate (2OG) and Fe(II)-dependent oxygenase superfamily protein
	MD15G1228900	Note=Auxin efflux carrier family protein
	MD15G1234100	Note=acyl activating enzyme 1
	MD15G1234400	Note=basic chitinase
	MD15G1237100	Note=phospholipase D delta
	MD15G1267300	Note=UDP-Glycosyltransferase superfamily protein
	MD15G1269900	Note=galacturonosyltransferase-like 2
	MD15G1275500	Note=methyl esterase 1
	MD15G1278600	Note=Disease resistance protein (CC-NBS-LRR class) family
	MD15G1283700	Note=heat shock factor 4
	MD15G1289400	Note=Protein of unknown function
	MD15G1294900	Note=UPF0553 protein
	MD15G1306100	Note=hydroxyproline-rich glycoprotein family protein
	MD15G1310700	Note=Protein kinase superfamily protein
	MD15G1321300	Note=Peroxidase superfamily protein
	MD15G1331300	Note=WRKY DNA-binding protein 51
	MD15G1415400	Note=thioredoxin O1
	MD16G1011000	Note=Bifunctional inhibitor/lipid-transfer protein/seed storage 2S albumin superfamily protein
	MD16G1012600	Note=alpha-galactosidase 1
	MD16G1050100	Note=nudix hydrolase 1
	MD16G1056600	Note=cytochrome P450
	MD16G1068700	Note=fucosyltransferase 1
	MD16G1069500	Note=NAC-like
	MD16G1071400	Note=cycling DOF factor 2
	MD16G1072500	Note=Transmembrane amino acid transporter family protein
	MD16G1118300	Note=microtubule-associated protein 65-8
	MD16G1125300	Note=senescence-associated gene 29
	MD16G1141600	Note=Exostosin family protein
	MD16G1144900	Note=Protein of unknown function
	MD16G1149400	Note=Protein of unknown function
	MD16G1158100	Note=chitinase-like protein 2
	MD16G1158300	Note=beta-xylosidase 1
	MD16G1160100	Note=MLP-like protein 423
	MD16G1160300	Note=MLP-like protein 423
	MD16G1160400	Note=MLP-like protein 423
	MD16G1174700	Note=Uncharacterised protein family (UPF0497)
	MD16G1178000	Note=inosine-uridine preferring nucleoside hydrolase family protein
	MD16G1179400	Note=pyruvate orthophosphate dikinase
	MD16G1189800	Note=Cupredoxin superfamily protein
	MD16G1189900	Note=Major facilitator superfamily protein
	MD16G1191900	Note=Copper amine oxidase family protein
	MD17G1009200	Note=GRAM domain family protein
	MD17G1009900	Note=Esterase/lipase/thioesterase family protein
	MD17G1013700	Note=Cupredoxin superfamily protein
	MD17G1029300	Note=LOB domain-containing protein 25
	MD17G1030100	Note=Raffinose synthase family protein
	MD17G1034800	Note=formate dehydrogenase
	MD17G1036700	Note=UDP-Glycosyltransferase superfamily protein
	MD17G1045300	Note=AAA-ATPase 1
	MD17G1064400	Note=B12D protein
	MD17G1086200	Note=Major facilitator superfamily protein
	MD17G1091300	Note=Terpenoid cyclases/Protein prenyltransferases superfamily protein
	MD17G1108400	Note=Uncharacterised protein family (UPF0041)
	MD17G1111800	Note=Auxin-responsive family protein
	MD17G1125800	Note=UDP-Glycosyltransferase superfamily protein
	MD17G1125900	Note=UDP-glucosyl transferase 85A3
	MD17G1149100	Note=Plant protein of unknown function (DUF936)
	MD17G1167200	Note=Cytochrome P450 superfamily protein
	MD17G1180300	Note=GDSL-like Lipase/Acylhydrolase superfamily protein
	MD17G1180700	Note=phosphofructokinase 3
	MD17G1185000	Note=Protein of unknown function
	MD17G1187000	Note=Ankyrin repeat family protein
	MD17G1223100	Note=WRKY DNA-binding protein 40
	MD17G1224900	Note=hydroxycinnamoyl-CoA shikimate/quinate hydroxycinnamoyl transferase
	MD17G1235000	Note=Tyrosine transaminase family protein
	MD17G1267400	Note=microsomal glutathione s-transferase
	MD17G1278100	Note=WRKY DNA-binding protein 23

## Sheet: Genes - Metabolic process
Name	Description (Direct description or transfer from target)	T1-LR-CT	T1-LR-FB	T2-LR-CT	T2-LR-FB	T1-HR-CT	T1-HR-FB	T2-HR-CT	T2-HR-FB
MD10G1052800	2-oxoglutarate (2OG) and Fe(II)-dependent oxygenase superfamily protein	45.36	26.52	91.68	50.51	6.55	14.04	13.55	79.93
MD10G1187000	2-oxoglutarate (2OG) and Fe(II)-dependent oxygenase superfamily protein	281.34	166.44	486.83	175.08	101.62	106.65	65.04	289.16
MD15G1226200	2-oxoglutarate (2OG) and Fe(II)-dependent oxygenase superfamily protein	18.98	17.43	60.1	19.45	5.38	13.31	9	58.79
MD15G1234100	acyl activating enzyme 1	7.9	7.3	69.9	47.22	0	1.96	10.83	102.72
MD09G1280400	acyl activating enzyme 12	14.49	16.27	46.43	16.26	14.9	11.27	11.38	67.23
MD08G1086300	adenine phosphoribosyl transferase 1	134.89	96.35	641.8	445.42	48.94	54.48	111.6	515.5
MD13G1090800	aldehyde dehydrogenase 2B7	201.22	78.11	431.57	131.6	37.64	57.52	71.22	205.03
MD02G1050000	aldehyde dehydrogenase 2C4	87.16	75.09	109.73	82.08	22.65	29.44	37.98	173.95
MD04G1153300	Aldolase-type TIM barrel family protein	18643.9	16742.3	36423.1	21548.8	11991.9	14628	8577.19	26099.8
MD05G1314100	allantoinase	126.28	44.33	93.28	48.93	61.89	40.57	20.83	152.85
MD12G1024600	alpha carbonic anhydrase 1	309.17	215.15	170.16	176.55	387.25	289.48	689.92	122.61
MD05G1081100	alpha-amylase-like	178.23	281.58	997.09	327.16	64.67	53.07	215.95	402.62
MD08G1101700	alpha-amylase-like	156.13	130.17	530.17	130.71	28.7	32.39	66.05	168.71
MD16G1012600	alpha-galactosidase 1	22.01	9.44	43.57	24.14	10.11	6.59	5.83	43.1
MD02G1172900	alpha/beta-Hydrolases superfamily protein	34.96	59.83	37.39	43.21	82.44	55.36	139.39	36.8
MD06G1055400	alpha/beta-Hydrolases superfamily protein	47.46	19.81	36.3	22.95	17.27	21.87	8.29	26.41
MD13G1187400	alpha/beta-Hydrolases superfamily protein	18.79	8.02	37.54	40.79	5.95	6.1	2.75	60.82
MD06G1147500	AMP-dependent synthetase and ligase family protein	119.77	81.98	113.15	50.71	102.41	74.61	37.62	131.29
MD09G1283100	AMP-dependent synthetase and ligase family protein	2.1	1.62	98.37	12	1.78	0.51	1.34	2.22
MD02G1020800	arogenate dehydrogenase	12.39	36.52	48.97	46.28	10.15	16.28	16.33	28.92
MD12G1125600	ascorbate peroxidase 2	2.6	5.07	12.44	5.14	5.37	1.78	0	6.73
MD02G1120200	basic chitinase	215.35	202.06	715.69	340.49	79.33	79.25	87.78	434.87
MD15G1234400	basic chitinase	10462.7	8105.74	36461.9	9006.72	2569.19	1959.92	4159.39	5935.24
MD09G1243000	beta glucosidase 15	25.92	14.43	419.78	19.07	2.39	1.01	6.54	117.63
MD11G1027500	beta glucosidase 17	8.9	27.22	136.07	28.09	9.52	7.97	29.67	155.24
MD11G1240900	beta glucosidase 46	20.36	17.11	44.02	70.83	30.98	21.4	180.65	42.86
MD14G1080100	beta-1	78.4	31.59	123.98	18.7	12.5	14.84	16.5	35.15
MD02G1079200	beta-galactosidase 12	5690.38	11410.5	11966.6	6463.51	2847.48	3114.87	2797.2	9023.07
MD02G1096400	beta-galactosidase 15	30.24	73.63	68.3	171.28	79.82	24.64	616.61	26.25
MD08G1023600	beta-galactosidase 3	12.49	13.55	10.82	16.33	44.81	40.69	81.5	14.7
MD16G1158300	beta-xylosidase 1	865.85	1390.27	3380.9	1046.42	170.58	243.98	230.33	2296.92
MD11G1315900	beta-xylosidase 2	8.39	27.33	7.4	48.35	22.68	32.29	41.55	18.27
MD02G1276600	carboxyesterase 17	18.29	35.53	142.78	35.1	13.12	9.87	41.39	411.94
MD00G1061100	cellulose synthase A4	97.68	141.24	30.38	96.89	125.06	167.49	114.88	85.67
MD05G1189700	cellulose synthase A4	46.13	119.77	11.92	52.09	69.29	103.25	60.45	35.58
MD02G1005600	Cellulose synthase family protein	27.87	66.71	6.56	32.46	44.82	62.17	57.17	28.64
MD10G1276500	cellulose synthase family protein	78.73	182.24	28.13	81.9	132.23	141.14	125.91	69.05
MD14G1160800	Chalcone and stilbene synthase family protein	18.2	8.54	229.93	29.85	7.11	3.9	5.17	43.31
MD15G1131700	Chalcone and stilbene synthase family protein	128.73	41.83	675.72	67.99	56.27	33.42	19.1	172.05
MD15G1132100	Chalcone and stilbene synthase family protein	90.74	19.76	267.23	27.71	15.39	15.2	6.99	15.9
MD01G1213300	chitinase A	447.6	470.1	1009.48	221.65	117.56	64.25	218.2	720.16
MD16G1158100	chitinase-like protein 2	169.42	306.63	65.63	197.16	306.43	258.22	257.95	162.02
MD11G1052900	cinnamate-4-hydroxylase	528.24	755.7	1046.71	3167.13	1090.21	1059.59	4770.45	880.16
MD03G1233100	Concanavalin A-like lectin protein kinase family protein	35.29	76.31	170.7	113.65	23.33	18.92	37.01	167.73
MD16G1191900	Copper amine oxidase family protein	2.6	4.4	35.21	5.05	0.59	0.3	0.33	30.97
MD08G1137300	cyclin a2	3.39	6.59	0.34	9.55	4.19	7.48	7.84	5.49
MD04G1218500	cysteine synthase D1	96.63	55.01	142.34	66.06	28.67	28.13	11.83	110.12
MD01G1027900	cysteine-rich RLK (RECEPTOR-like protein kinase) 26	5.1	1.42	31.66	5.22	0.59	2.88	4.5	22.58
MD05G1336800	cysteine-rich RLK (RECEPTOR-like protein kinase) 29	26.09	30.18	66.62	53.13	11.3	17.79	16.09	170.63
MD13G1096600	cysteine-rich RLK (RECEPTOR-like protein kinase) 3	30.68	61.8	136.97	91.02	19.11	26.56	32.47	178.24
MD00G1036100	cytochrome P450	438.57	474.91	444.59	336.64	145.96	552.26	97.94	146.97
MD05G1189900	cytochrome P450	20.86	14.94	0.86	0	48.06	73.67	29.5	2.15
MD11G1157200	cytochrome P450	24.09	20.56	129.85	19.5	13.67	11.68	14.3	72.56
MD11G1274100	cytochrome P450	214.85	181.6	610.45	342.56	87.21	90.18	134.84	872.06
MD14G1169000	cytochrome P450	2.6	1.61	37.04	12.12	3.56	1.61	2.08	41.08
MD15G1028200	cytochrome P450	61.89	30.32	279.57	80.91	12.49	17.61	34.46	235.53
MD15G1028700	cytochrome P450	128.95	66.76	357.63	58.75	23.83	27.53	32.46	107.79
MD16G1056600	cytochrome P450	1	2.26	79.3	18.16	1.18	1.66	3.42	32.91
MD11G1220400	Cytochrome P450 superfamily protein	40.88	34.29	64.58	21.72	16.1	14.71	14.28	21.17
MD11G1220600	Cytochrome P450 superfamily protein	44.01	20.26	109.26	32.67	7.72	11.81	15.29	58.77
MD17G1167200	Cytochrome P450 superfamily protein	328.93	292.08	647.38	399.56	94.49	127.41	150.7	472.67
MD05G1110500	D-aminoacid aminotransferase-like PLP-dependent enzymes superfamily protein	81.78	96.42	636.17	163.17	41.05	55.44	95.44	323.94
MD04G1213800	dehydroquinate dehydratase	24.39	13.97	194.3	61.48	13.11	16.34	30.88	204.24
MD08G1028600	dihydroflavonol 4-reductase	729.3	862.62	337.69	510.59	1483.74	1028.24	2067.23	192.06
MD15G1024100	dihydroflavonol 4-reductase	82.67	65.55	287.42	217.75	221.74	175.21	1175.16	130.62
MD05G1240400	DNA glycosylase superfamily protein	201.48	118.42	49.95	172.23	346.32	317.3	191.34	111.75
MD14G1036900	Double Clp-N motif-containing P-loop nucleoside triphosphate hydrolases superfamily protein	11.7	10.7	4.76	22.93	19.66	30.7	26.01	25.34
MD09G1285800	Eukaryotic aspartyl protease family protein	25.86	58.21	19.35	84.78	53.81	34.34	97.5	28.58
MD10G1219200	Eukaryotic aspartyl protease family protein	37.47	33.61	16.96	40.66	72.76	51.13	79.01	15.56
MD11G1287900	Eukaryotic aspartyl protease family protein	1159.24	1874.19	11126.2	1476.13	237.87	192.96	591.98	5919.1
MD15G1044100	Eukaryotic aspartyl protease family protein	117.5	75.18	37.97	88.92	128.08	191.88	189.49	35.32
MD05G1266200	FAD-binding Berberine family protein	0	1.19	60.53	7.53	0.6	0	3.08	51.08
MD00G1139000	Ferritin/ribonucleotide reductase-like family protein	138.15	109.13	25.83	148.15	314.9	434.53	142.86	59.95
MD02G1132200	flavanone 3-hydroxylase	112.01	85.97	165.89	111.53	168.95	215.33	499.72	168.31
MD17G1034800	formate dehydrogenase	2820.44	2042.12	12291.1	3004.03	876.63	1047.59	1545.07	12515.2
MD12G1028800	gamma-glutamyl transpeptidase 1	119	60.66	200.71	144.44	87.59	99.43	53.61	290.86
MD17G1180300	GDSL-like Lipase/Acylhydrolase superfamily protein	160.3	142.69	47.35	45.72	360.41	263.7	263.47	72.66
MD00G1012900	Glucose-methanol-choline (GMC) oxidoreductase family protein	11.5	5.48	422.72	54.63	7.72	5.4	14.83	296.46
MD00G1013000	Glucose-methanol-choline (GMC) oxidoreductase family protein	254.43	92.98	945.35	85.75	25.54	31.29	57.84	359.62
MD03G1091100	Glucose-methanol-choline (GMC) oxidoreductase family protein	148.52	79.42	397.44	161.46	26.78	28.77	30.47	208.93
MD03G1066000	glutamine-dependent asparagine synthase 1	3064.93	3120.24	7102.36	5736.32	435.82	1089.08	919.55	19463.1
MD12G1218900	glycoside hydrolase family 2 protein	22.27	24.27	6.9	12.76	23.89	30.68	36.2	10.78
MD15G1062600	glycosyl hydrolase family 10 protein / carbohydrate-binding domain-containing protein	99.95	93.06	18.71	74.37	172.33	228.93	95.06	88.38
MD15G1156100	Glycosyl hydrolase family protein with chitinase insertion domain	2.29	0.23	47.2	7.74	0	0.59	6.92	41.79
MD02G1143700	Glycosyl hydrolase superfamily protein	60.21	96.32	51.62	90.34	131.52	106.76	199.45	46.88
MD04G1176300	Glycosyl hydrolase superfamily protein	237.01	232.39	106.87	356.47	501.4	311.51	404.87	262.56
MD11G1189000	Glycosyl hydrolase superfamily protein	1596.99	1091.62	2677.29	315.03	275.52	249.02	370.28	1511.17
MD12G1089500	Glycosyl hydrolase superfamily protein	49.32	38.88	105.44	11.07	10.76	4.64	7.5	43.5
MD09G1192100	Glycosyl hydrolases family 32 protein	212.37	237.35	927.84	337.53	101.35	124.23	262.48	906.49
MD01G1195400	GroES-like zinc-binding alcohol dehydrogenase family protein	10.6	10.51	82.51	75.85	5.38	11.3	16.84	452.83
MD07G1262100	GroES-like zinc-binding alcohol dehydrogenase family protein	9.4	12.04	107.84	32.88	3	4.1	10.12	36.81
MD07G1262300	GroES-like zinc-binding alcohol dehydrogenase family protein	6.9	2.75	48.74	7.28	8.33	8.67	4.13	49.39
MD01G1238700	GroES-like zinc-binding dehydrogenase family protein	46.56	24.78	181.4	32.88	23.24	59.43	52.61	93.12
MD07G1228100	inflorescence meristem receptor-like kinase 2	2.6	22.77	0	32.56	19.74	80.43	7.72	26.31
MD13G1222900	isopropyl malate isomerase large subunit 1	11.4	11.91	79.34	36.86	8.93	23.16	9	157.07
MD12G1144300	laccase 17	132.85	228.01	24.48	145.71	235.74	191.08	189.77	88.16
MD04G1142300	laccase 7	33.19	5.59	1247.27	106.84	17.9	36.58	73.32	1073.55
MD03G1076400	Laccase/Diphenol oxidase family protein	41.33	49.77	9.62	38.22	81.7	55.82	61.33	50.45
MD10G1042300	Laccase/Diphenol oxidase family protein	334.37	416.47	979.6	229.67	52.44	73.15	41.12	927.78
MD02G1047600	lectin protein kinase family protein	33.6	22.71	59.72	28.66	13.11	15.92	15.42	53.94
MD06G1198600	Leucine-rich repeat protein kinase family protein	6.7	8.15	71.04	37.04	5.99	1.82	6.5	45.6
MD11G1206300	Leucine-rich repeat protein kinase family protein	10.29	6.39	11.48	3.67	7.18	4.54	0	7.75
MD13G1088400	Leucine-rich repeat protein kinase family protein	201.59	140.67	165.81	113.73	59.19	70.68	33.27	120.04
MD15G1075000	Leucine-rich repeat protein kinase family protein	34.16	20.67	68.11	34.8	22.07	26	13.97	79.57
MD05G1260400	Leucine-rich repeat transmembrane protein kinase	1675.35	1476.85	1384.1	887.73	668.08	901.06	434.68	1468.88
MD10G1272800	Leucine-rich repeat transmembrane protein kinase	8.61	3.23	28.17	11.84	0.59	0.89	1.38	51.91
MD03G1001100	leucoanthocyanidin dioxygenase	312.51	292.27	386	425.9	746.31	1266.37	2044.74	172.58
MD02G1317800	lipoxygenase 2	178.87	472.52	716.02	1229.93	635.39	450.22	4088.64	496.35
MD06G1217200	myb domain protein 116	25.88	12.84	21.56	9.6	1.18	3.21	0.33	15.13
MD02G1302900	NAD(P)-binding Rossmann-fold superfamily protein	99.23	55.95	325.44	89.55	20.19	20	22.5	156.12
MD04G1135300	NAD(P)-binding Rossmann-fold superfamily protein	3.5	4.16	75.64	20.12	1.78	3.21	16.38	34.91
MD05G1335600	NAD(P)-binding Rossmann-fold superfamily protein	13.18	12.78	18.07	22.98	19.08	56.96	112.98	16.07
MD06G1003700	NAD(P)-binding Rossmann-fold superfamily protein	247.72	142.64	1506.72	325.09	93.1	77.59	152.73	1046.58
MD12G1149800	NAD(P)-linked oxidoreductase superfamily protein	66.41	73.35	480.24	236.03	67.44	61.58	109.28	369.17
MD07G1294400	O-Glycosyl hydrolases family 17 protein	35.17	18.06	18.9	25.22	56.06	31.78	85.67	25.91
MD05G1168400	Oxidoreductase	25.38	27.04	289.2	108.06	47.62	17.8	40.84	161.59
MD05G1261500	PATATIN-like protein 6	21.27	19.53	14.13	39.17	39.97	41.4	63.73	17.58
MD08G1051200	Peroxidase superfamily protein	11.78	31.84	7.07	87.92	25.08	42.42	56.69	19.92
MD08G1230800	Peroxidase superfamily protein	1	9.7	27.74	15.08	4.17	1.31	5.8	12.57
MD14G1010300	Peroxidase superfamily protein	85.36	67.2	324.54	151.46	19.02	35.75	5.29	252.55
MD15G1321300	Peroxidase superfamily protein	10.61	34.74	381.2	200.38	1.8	2.11	42.6	239.76
MD11G1288500	Phenazine biosynthesis PhzC/PhzF protein	26.86	11.4	94.52	35.61	10.77	5.05	24.46	79.31
MD17G1180700	phosphofructokinase 3	18.27	11.48	38.77	23.71	6.53	21.79	11.18	43.49
MD15G1085800	phospholipase A 2A	25.28	22.52	83.25	77.69	8.95	12.2	6.58	72.33
MD04G1069600	phospholipase D beta 1	293.24	178.33	531.47	298.82	167.63	200.03	144.68	517.95
MD15G1237100	phospholipase D delta	30.84	48.92	9.53	68.99	78.93	56.63	78.09	29.34
MD05G1020500	plant U-box 29	719.76	672.59	2594.23	1760.68	528.8	463.1	488.03	1735.22
MD05G1165400	plant U-box 9	129.79	134.81	122.33	159.27	254.55	212.66	449.94	125.77
MD02G1306200	polyamine oxidase 1	11.19	6.31	28.69	8.88	7.71	2.11	5.38	24.37
MD05G1319500	Polyphenol oxidase	286.59	236.95	352.13	261.88	180.17	138.99	64.29	414.44
MD10G1299400	Polyphenol oxidase	108.06	35.39	2458.32	531.28	54.72	41.5	307.6	1215.63
MD02G1249500	PR5-like receptor kinase	67.72	53.15	149.58	54.93	26.17	26.18	26.92	160.85
MD13G1227300	proliferating cell nuclear antigen 2	4.3	3.74	0	3.62	5.96	66.68	7.13	6.43
MD08G1110500	Protein kinase family protein with leucine-rich repeat domain	47.79	36.65	131	113.25	28.02	25.06	38.12	193.69
MD15G1196900	Protein kinase family protein with leucine-rich repeat domain	5.1	6.44	26.24	11.04	1.19	1.99	2.42	27.92
MD15G1010100	Protein kinase protein with adenine nucleotide alpha hydrolases-like domain	7.7	16.53	46.31	41.76	5.35	8.18	8.92	94.14
MD15G1133500	Protein kinase protein with adenine nucleotide alpha hydrolases-like domain	311.25	350.87	227.05	662	502.02	461.82	752.08	245.65
MD00G1038300	Protein kinase superfamily protein	4.7	4.2	14.31	8.26	0.59	4.42	2.38	20.63
MD06G1128000	Protein kinase superfamily protein	36.06	66.59	61.37	101.5	96.81	73.44	221.05	64.08
MD06G1218900	Protein kinase superfamily protein	107.25	77.75	103.56	73.39	50.12	74.43	32.5	226.18
MD07G1070800	Protein kinase superfamily protein	80.16	57.17	118.23	45.24	17.9	26.38	16.86	79.35
MD09G1034900	Protein kinase superfamily protein	3.89	10.84	3.23	8.5	7.76	11.99	25.58	5.78
MD09G1193100	Protein kinase superfamily protein	30.36	49.1	46.63	127.58	92.6	90.97	290.69	50.3
MD15G1310700	Protein kinase superfamily protein	113.34	69.15	311.92	108.6	91.19	106.99	92.81	248.7
MD07G1203700	protein phosphatase 2CA	77.84	139.99	136.44	181.98	158.71	124.77	396.36	90.36
MD06G1109400	Protein with RING/U-box and TRAF-like domains	15.77	10.65	1.96	16.79	7.79	18.71	14.68	10.18
MD16G1179400	pyruvate orthophosphate dikinase	115.06	63.76	370.23	56.01	25.5	40.72	48.72	92.89
MD04G1133500	receptor lectin kinase	18.3	8.57	142.67	32.68	3.59	3.83	12.65	55.78
MD02G1250000	receptor serine/threonine kinase	216.48	136.74	222.32	126.86	58.42	70.27	59.55	213.47
MD06G1218600	receptor serine/threonine kinase	9.2	13.82	53.15	27.94	4.79	8.44	7.17	38.88
MD03G1044600	Ribonuclease E inhibitor RraA/Dimethylmenaquinone methyltransferase	2.29	4.66	94.6	30.75	0	1.28	3.87	42.89
MD09G1111700	RNAse II-like 1	25.99	16.15	89.41	28.05	6.55	14.66	19.33	76.6
MD14G1084000	S-adenosyl-L-methionine-dependent methyltransferases superfamily protein	5.99	18.6	258.94	276.5	18.4	8.83	17.7	334.59
MD03G1185900	S-locus lectin protein kinase family protein	23.98	26.2	8.94	31.53	54.7	50.23	63.26	12.43
MD05G1216300	S-locus lectin protein kinase family protein	65.89	79.98	129.79	90.47	38.13	41.34	38.39	139.84
MD05G1263100	S-locus lectin protein kinase family protein	14.3	21.33	65.23	25.33	13.72	12.48	17.33	60.19
MD05G1331200	S-locus lectin protein kinase family protein	28.31	16.92	96	37.83	9.54	18.69	7.62	80.45
MD05G1331300	S-locus lectin protein kinase family protein	56.89	29.23	121.11	69.6	13.11	16.95	20.91	99.07
MD05G1331700	S-locus lectin protein kinase family protein	7.09	11.45	37.13	35.55	5.39	9.56	12.12	35.35
MD11G1232500	S-locus lectin protein kinase family protein	45.5	29.74	114.34	58.43	10.74	14	19.8	137.05
MD11G1272000	senescence-related gene 1	208.05	65.96	187.83	59.89	24.37	38.85	15.99	70.57
MD11G1272400	senescence-related gene 1	29.1	11.73	170.86	19.37	5.97	10.66	10.59	59.6
MD00G1032400	serine carboxypeptidase-like 48	23.36	49.39	14.29	40.96	48.28	38.45	53.87	33.85
MD17G1091300	Terpenoid cyclases/Protein prenyltransferases superfamily protein	140.55	173.35	121.54	249.58	286.92	178.32	600.34	167.43
MD15G1415400	thioredoxin O1	2.1	8.15	0.68	13.77	16.78	37.02	21.63	31.34
MD11G1093700	tropinone reductase	370.38	685.69	1365.68	846.79	106.42	219.9	150.19	1145.38
MD14G1177900	tryptophan biosynthesis 1	82.02	84.74	27.67	49.84	119.79	122.32	81	23.84
MD17G1235000	Tyrosine transaminase family protein	18.9	21.02	243.78	84.75	14.32	6.42	35.26	224.51
MD07G1249800	U-box domain-containing protein kinase family protein	19.9	25.07	84.21	44.67	6.54	7.55	13.01	65.13
MD06G1108600	UDP-D-glucose/UDP-D-galactose 4-epimerase 5	720.32	468.54	841.34	543.32	349.55	345.38	297.54	1005.59
MD09G1141700	UDP-glucosyl transferase 71B6	13.5	21.97	111.79	124.32	5.96	5.41	15.03	196.29
MD11G1076600	UDP-glucosyl transferase 71D1	117.99	37.89	426.16	299.56	37.58	39.75	84.41	227.82
MD02G1153000	UDP-glucosyl transferase 72E1	272.48	143.67	223.67	121.61	50.07	67.87	37.66	174.6
MD07G1007400	UDP-glucosyl transferase 73B3	10.61	0.9	39.02	11.66	2.38	0.8	0	7.23
MD01G1234400	UDP-glucosyl transferase 78D2	5.19	9.51	5.54	19.6	22.69	39.27	111.42	3.27
MD11G1245400	UDP-glucosyl transferase 85A2	63.33	62.23	64.18	57.23	45.33	51.86	18.63	80.06
MD17G1125900	UDP-glucosyl transferase 85A3	7	13.36	64.79	33.17	11.93	6.76	8.29	77.24
MD02G1003300	UDP-glucosyltransferase 74F2	23.79	18.21	285.46	136.54	11.88	15.73	24.54	261.74
MD10G1111000	UDP-glucosyltransferase 74F2	1.2	0.66	31.55	24.79	2.98	1.31	1.75	42.72
MD01G1142600	UDP-Glycosyltransferase superfamily protein	4.39	6.98	16.36	17.69	6.58	1.01	2.12	13.12
MD07G1208900	UDP-Glycosyltransferase superfamily protein	2	1.63	59.44	11.58	1.2	0.51	8.55	66.33
MD09G1141200	UDP-Glycosyltransferase superfamily protein	76.37	72.99	277.47	221.26	39.43	25.69	48.33	553.91
MD09G1142500	UDP-Glycosyltransferase superfamily protein	52.49	17.27	134.21	60.5	9.53	4.7	15.99	70.79
MD11G1062500	UDP-Glycosyltransferase superfamily protein	248.2	221.74	445.03	312.04	168.29	203.37	141.04	412.44
MD15G1267300	UDP-Glycosyltransferase superfamily protein	3266.73	1555.73	2761.48	1093.94	1338.37	1821.51	561.85	2494.89
MD17G1036700	UDP-Glycosyltransferase superfamily protein	9.19	13.91	44.16	32.35	2.4	6.1	8.62	54.04
MD17G1125800	UDP-Glycosyltransferase superfamily protein	1.5	0.89	126.56	57	2.39	2.73	10	231.58
MD10G1250500	wall-associated kinase 2	171.77	107.06	135.1	34.53	23.24	39.28	6.62	88.01
MD13G1004600	wall-associated kinase 2	6.09	6.91	20.63	5.85	2.97	4.19	0.71	8.95
MD06G1027300	xyloglucan endotransglucosylase/hydrolase 30	1372.71	965.9	1986.32	787.58	379.71	563.05	279.78	2406.47
MD13G1134600	xyloglucan endotransglucosylase/hydrolase 5	8.87	17.51	17.34	80.01	16.11	36.46	139.25	101.64

## Sheet: Genes - Catalytic Activity
Name	Description (Direct description or transfer from target)	T1-LR-CT	T1-LR-FB	T2-LR-CT	T2-LR-FB	T1-HR-CT	T1-HR-FB	T2-HR-CT	T2-HR-FB
MD10G1052800	2-oxoglutarate (2OG) and Fe(II)-dependent oxygenase superfamily protein	45.36	26.52	91.68	50.51	6.55	14.04	13.55	79.93
MD10G1187000	2-oxoglutarate (2OG) and Fe(II)-dependent oxygenase superfamily protein	281.34	166.44	486.83	175.08	101.62	106.65	65.04	289.16
MD15G1226200	2-oxoglutarate (2OG) and Fe(II)-dependent oxygenase superfamily protein	18.98	17.43	60.1	19.45	5.38	13.31	9	58.79
MD14G1190900	AAA-ATPase 1	12.98	10.98	10.23	21.47	28.07	26.31	43.69	9.97
MD17G1045300	AAA-ATPase 1	1558.47	925.72	2544.4	1295.38	284.62	399.37	406.02	1950.1
MD09G1204300	ABC-2 and Plant PDR ABC-type transporter family protein	592.48	173.99	1828.85	281.15	54.06	111.06	77.32	750.38
MD15G1234100	acyl activating enzyme 1	7.9	7.3	69.9	47.22	0	1.96	10.83	102.72
MD09G1280400	acyl activating enzyme 12	14.49	16.27	46.43	16.26	14.9	11.27	11.38	67.23
MD08G1086300	adenine phosphoribosyl transferase 1	134.89	96.35	641.8	445.42	48.94	54.48	111.6	515.5
MD13G1090800	aldehyde dehydrogenase 2B7	201.22	78.11	431.57	131.6	37.64	57.52	71.22	205.03
MD02G1050000	aldehyde dehydrogenase 2C4	87.16	75.09	109.73	82.08	22.65	29.44	37.98	173.95
MD04G1153300	Aldolase-type TIM barrel family protein	18643.9	16742.3	36423.1	21548.8	11991.9	14628	8577.19	26099.8
MD05G1314100	allantoinase	126.28	44.33	93.28	48.93	61.89	40.57	20.83	152.85
MD12G1024600	alpha carbonic anhydrase 1	309.17	215.15	170.16	176.55	387.25	289.48	689.92	122.61
MD05G1081100	alpha-amylase-like	178.23	281.58	997.09	327.16	64.67	53.07	215.95	402.62
MD08G1101700	alpha-amylase-like	156.13	130.17	530.17	130.71	28.7	32.39	66.05	168.71
MD16G1012600	alpha-galactosidase 1	22.01	9.44	43.57	24.14	10.11	6.59	5.83	43.1
MD02G1138600	alpha/beta-Hydrolases superfamily protein	65.17	74.25	147.25	121.06	29.78	55.65	42	249
MD02G1172900	alpha/beta-Hydrolases superfamily protein	34.96	59.83	37.39	43.21	82.44	55.36	139.39	36.8
MD06G1055400	alpha/beta-Hydrolases superfamily protein	47.46	19.81	36.3	22.95	17.27	21.87	8.29	26.41
MD13G1187400	alpha/beta-Hydrolases superfamily protein	18.79	8.02	37.54	40.79	5.95	6.1	2.75	60.82
MD06G1147500	AMP-dependent synthetase and ligase family protein	119.77	81.98	113.15	50.71	102.41	74.61	37.62	131.29
MD09G1283100	AMP-dependent synthetase and ligase family protein	2.1	1.62	98.37	12	1.78	0.51	1.34	2.22
MD02G1020800	arogenate dehydrogenase	12.39	36.52	48.97	46.28	10.15	16.28	16.33	28.92
MD12G1125600	ascorbate peroxidase 2	2.6	5.07	12.44	5.14	5.37	1.78	0	6.73
MD02G1120200	basic chitinase	215.35	202.06	715.69	340.49	79.33	79.25	87.78	434.87
MD15G1234400	basic chitinase	10462.7	8105.74	36461.9	9006.72	2569.19	1959.92	4159.39	5935.24
MD09G1243000	beta glucosidase 15	25.92	14.43	419.78	19.07	2.39	1.01	6.54	117.63
MD11G1027500	beta glucosidase 17	8.9	27.22	136.07	28.09	9.52	7.97	29.67	155.24
MD11G1240900	beta glucosidase 46	20.36	17.11	44.02	70.83	30.98	21.4	180.65	42.86
MD14G1080100	beta-1	78.4	31.59	123.98	18.7	12.5	14.84	16.5	35.15
MD02G1079200	beta-galactosidase 12	5690.38	11410.5	11966.6	6463.51	2847.48	3114.87	2797.2	9023.07
MD08G1023600	beta-galactosidase 3	12.49	13.55	10.82	16.33	44.81	40.69	81.5	14.7
MD02G1276600	carboxyesterase 17	18.29	35.53	142.78	35.1	13.12	9.87	41.39	411.94
MD00G1061100	cellulose synthase A4	97.68	141.24	30.38	96.89	125.06	167.49	114.88	85.67
MD05G1189700	cellulose synthase A4	46.13	119.77	11.92	52.09	69.29	103.25	60.45	35.58
MD02G1005600	Cellulose synthase family protein	27.87	66.71	6.56	32.46	44.82	62.17	57.17	28.64
MD10G1276500	cellulose synthase family protein	78.73	182.24	28.13	81.9	132.23	141.14	125.91	69.05
MD14G1160800	Chalcone and stilbene synthase family protein	18.2	8.54	229.93	29.85	7.11	3.9	5.17	43.31
MD15G1131700	Chalcone and stilbene synthase family protein	128.73	41.83	675.72	67.99	56.27	33.42	19.1	172.05
MD15G1132100	Chalcone and stilbene synthase family protein	90.74	19.76	267.23	27.71	15.39	15.2	6.99	15.9
MD01G1213300	chitinase A	447.6	470.1	1009.48	221.65	117.56	64.25	218.2	720.16
MD16G1158100	chitinase-like protein 2	169.42	306.63	65.63	197.16	306.43	258.22	257.95	162.02
MD03G1233100	Concanavalin A-like lectin protein kinase family protein	35.29	76.31	170.7	113.65	23.33	18.92	37.01	167.73
MD16G1191900	Copper amine oxidase family protein	2.6	4.4	35.21	5.05	0.59	0.3	0.33	30.97
MD09G1161300	Core-2/I-branching beta-1	9.9	9.31	61.78	27.04	8.34	6.53	5.83	43.88
MD13G1038800	Core-2/I-branching beta-1	10.6	14.06	59.14	63.48	11.32	9.76	9.33	67.79
MD04G1218500	cysteine synthase D1	96.63	55.01	142.34	66.06	28.67	28.13	11.83	110.12
MD01G1027900	cysteine-rich RLK (RECEPTOR-like protein kinase) 26	5.1	1.42	31.66	5.22	0.59	2.88	4.5	22.58
MD05G1336800	cysteine-rich RLK (RECEPTOR-like protein kinase) 29	26.09	30.18	66.62	53.13	11.3	17.79	16.09	170.63
MD13G1096600	cysteine-rich RLK (RECEPTOR-like protein kinase) 3	30.68	61.8	136.97	91.02	19.11	26.56	32.47	178.24
MD02G1142300	cytochrome BC1 synthesis	25.28	34.7	109.99	37.7	13.16	15.92	22.04	72.23
MD05G1110500	D-aminoacid aminotransferase-like PLP-dependent enzymes superfamily protein	81.78	96.42	636.17	163.17	41.05	55.44	95.44	323.94
MD04G1213800	dehydroquinate dehydratase	24.39	13.97	194.3	61.48	13.11	16.34	30.88	204.24
MD08G1028600	dihydroflavonol 4-reductase	729.3	862.62	337.69	510.59	1483.74	1028.24	2067.23	192.06
MD15G1024100	dihydroflavonol 4-reductase	82.67	65.55	287.42	217.75	221.74	175.21	1175.16	130.62
MD05G1240400	DNA glycosylase superfamily protein	201.48	118.42	49.95	172.23	346.32	317.3	191.34	111.75
MD03G1228500	Dynamin related protein 5A	4.8	4.99	0	9.89	6.55	19.4	7.68	2.65
MD09G1285800	Eukaryotic aspartyl protease family protein	25.86	58.21	19.35	84.78	53.81	34.34	97.5	28.58
MD10G1219200	Eukaryotic aspartyl protease family protein	37.47	33.61	16.96	40.66	72.76	51.13	79.01	15.56
MD11G1287900	Eukaryotic aspartyl protease family protein	1159.24	1874.19	11126.2	1476.13	237.87	192.96	591.98	5919.1
MD15G1044100	Eukaryotic aspartyl protease family protein	117.5	75.18	37.97	88.92	128.08	191.88	189.49	35.32
MD05G1266200	FAD-binding Berberine family protein	0	1.19	60.53	7.53	0.6	0	3.08	51.08
MD00G1139000	Ferritin/ribonucleotide reductase-like family protein	138.15	109.13	25.83	148.15	314.9	434.53	142.86	59.95
MD02G1132200	flavanone 3-hydroxylase	112.01	85.97	165.89	111.53	168.95	215.33	499.72	168.31
MD16G1068700	fucosyltransferase 1	35.46	11.64	50.44	25.2	11.29	7.69	4.83	32.38
MD12G1028800	gamma-glutamyl transpeptidase 1	119	60.66	200.71	144.44	87.59	99.43	53.61	290.86
MD17G1180300	GDSL-like Lipase/Acylhydrolase superfamily protein	160.3	142.69	47.35	45.72	360.41	263.7	263.47	72.66
MD00G1012900	Glucose-methanol-choline (GMC) oxidoreductase family protein	11.5	5.48	422.72	54.63	7.72	5.4	14.83	296.46
MD00G1013000	Glucose-methanol-choline (GMC) oxidoreductase family protein	254.43	92.98	945.35	85.75	25.54	31.29	57.84	359.62
MD03G1091100	Glucose-methanol-choline (GMC) oxidoreductase family protein	148.52	79.42	397.44	161.46	26.78	28.77	30.47	208.93
MD03G1066000	glutamine-dependent asparagine synthase 1	3064.93	3120.24	7102.36	5736.32	435.82	1089.08	919.55	19463.1
MD12G1218900	glycoside hydrolase family 2 protein	22.27	24.27	6.9	12.76	23.89	30.68	36.2	10.78
MD15G1062600	glycosyl hydrolase family 10 protein / carbohydrate-binding domain-containing protein	99.95	93.06	18.71	74.37	172.33	228.93	95.06	88.38
MD15G1156100	Glycosyl hydrolase family protein with chitinase insertion domain	2.29	0.23	47.2	7.74	0	0.59	6.92	41.79
MD02G1143700	Glycosyl hydrolase superfamily protein	60.21	96.32	51.62	90.34	131.52	106.76	199.45	46.88
MD04G1176300	Glycosyl hydrolase superfamily protein	237.01	232.39	106.87	356.47	501.4	311.51	404.87	262.56
MD11G1189000	Glycosyl hydrolase superfamily protein	1596.99	1091.62	2677.29	315.03	275.52	249.02	370.28	1511.17
MD12G1089500	Glycosyl hydrolase superfamily protein	49.32	38.88	105.44	11.07	10.76	4.64	7.5	43.5
MD01G1195400	GroES-like zinc-binding alcohol dehydrogenase family protein	10.6	10.51	82.51	75.85	5.38	11.3	16.84	452.83
MD07G1262100	GroES-like zinc-binding alcohol dehydrogenase family protein	9.4	12.04	107.84	32.88	3	4.1	10.12	36.81
MD07G1262300	GroES-like zinc-binding alcohol dehydrogenase family protein	6.9	2.75	48.74	7.28	8.33	8.67	4.13	49.39
MD01G1238700	GroES-like zinc-binding dehydrogenase family protein	46.56	24.78	181.4	32.88	23.24	59.43	52.61	93.12
MD07G1228100	inflorescence meristem receptor-like kinase 2	2.6	22.77	0	32.56	19.74	80.43	7.72	26.31
MD13G1222900	isopropyl malate isomerase large subunit 1	11.4	11.91	79.34	36.86	8.93	23.16	9	157.07
MD12G1144300	laccase 17	132.85	228.01	24.48	145.71	235.74	191.08	189.77	88.16
MD04G1142300	laccase 7	33.19	5.59	1247.27	106.84	17.9	36.58	73.32	1073.55
MD03G1076400	Laccase/Diphenol oxidase family protein	41.33	49.77	9.62	38.22	81.7	55.82	61.33	50.45
MD10G1042300	Laccase/Diphenol oxidase family protein	334.37	416.47	979.6	229.67	52.44	73.15	41.12	927.78
MD02G1047600	lectin protein kinase family protein	33.6	22.71	59.72	28.66	13.11	15.92	15.42	53.94
MD06G1198600	Leucine-rich repeat protein kinase family protein	6.7	8.15	71.04	37.04	5.99	1.82	6.5	45.6
MD11G1206300	Leucine-rich repeat protein kinase family protein	10.29	6.39	11.48	3.67	7.18	4.54	0	7.75
MD13G1088400	Leucine-rich repeat protein kinase family protein	201.59	140.67	165.81	113.73	59.19	70.68	33.27	120.04
MD15G1075000	Leucine-rich repeat protein kinase family protein	34.16	20.67	68.11	34.8	22.07	26	13.97	79.57
MD05G1260400	Leucine-rich repeat transmembrane protein kinase	1675.35	1476.85	1384.1	887.73	668.08	901.06	434.68	1468.88
MD10G1272800	Leucine-rich repeat transmembrane protein kinase	8.61	3.23	28.17	11.84	0.59	0.89	1.38	51.91
MD03G1001100	leucoanthocyanidin dioxygenase	312.51	292.27	386	425.9	746.31	1266.37	2044.74	172.58
MD02G1317800	lipoxygenase 2	178.87	472.52	716.02	1229.93	635.39	450.22	4088.64	496.35
MD11G1203300	multidrug resistance-associated protein 3	408.82	286.41	647.01	335.75	124.93	134.86	87.33	537.49
MD06G1217200	myb domain protein 116	25.88	12.84	21.56	9.6	1.18	3.21	0.33	15.13
MD02G1302900	NAD(P)-binding Rossmann-fold superfamily protein	99.23	55.95	325.44	89.55	20.19	20	22.5	156.12
MD04G1135300	NAD(P)-binding Rossmann-fold superfamily protein	3.5	4.16	75.64	20.12	1.78	3.21	16.38	34.91
MD05G1335600	NAD(P)-binding Rossmann-fold superfamily protein	13.18	12.78	18.07	22.98	19.08	56.96	112.98	16.07
MD06G1003700	NAD(P)-binding Rossmann-fold superfamily protein	247.72	142.64	1506.72	325.09	93.1	77.59	152.73	1046.58
MD12G1149800	NAD(P)-linked oxidoreductase superfamily protein	66.41	73.35	480.24	236.03	67.44	61.58	109.28	369.17
MD16G1050100	nudix hydrolase 1	21.27	6.63	87.79	22.11	11.93	1.61	29.02	13.39
MD13G1132800	nudix hydrolase homolog 13	59.87	84.93	276.99	141.28	28.67	38.99	93.91	281.79
MD07G1294400	O-Glycosyl hydrolases family 17 protein	35.17	18.06	18.9	25.22	56.06	31.78	85.67	25.91
MD01G1089800	O-methyltransferase 1	8.29	3.08	74.48	19.96	3.55	0.51	8.62	14.22
MD04G1141100	O-methyltransferase 1	32.9	15.46	267.81	49.89	10.7	6.36	19.21	47.57
MD07G1161100	O-methyltransferase 1	39.27	42.97	261.62	79.93	13.02	16.24	9.08	81.29
MD05G1127900	O-methyltransferase family protein	132.75	45.96	401.59	90.23	54.06	48.32	65.85	109.4
MD05G1168400	Oxidoreductase	25.38	27.04	289.2	108.06	47.62	17.8	40.84	161.59
MD08G1010400	P-glycoprotein 13	9.5	12.09	3.33	5.01	27.99	18.65	29.37	2.67
MD11G1054900	PAP/OAS1 substrate-binding domain superfamily	50.77	41.01	79.97	49.94	16.13	25.94	22.59	82.59
MD02G1067000	Pectin lyase-like superfamily protein	3.89	2.02	3.4	11.58	8.95	5.26	38.7	5.16
MD09G1139900	Pectin lyase-like superfamily protein	14.58	31.93	3.74	29.37	41.13	42.78	49.07	13.8
MD08G1051200	Peroxidase superfamily protein	11.78	31.84	7.07	87.92	25.08	42.42	56.69	19.92
MD08G1230800	Peroxidase superfamily protein	1	9.7	27.74	15.08	4.17	1.31	5.8	12.57
MD14G1010300	Peroxidase superfamily protein	85.36	67.2	324.54	151.46	19.02	35.75	5.29	252.55
MD15G1321300	Peroxidase superfamily protein	10.61	34.74	381.2	200.38	1.8	2.11	42.6	239.76
MD11G1288500	Phenazine biosynthesis PhzC/PhzF protein	26.86	11.4	94.52	35.61	10.77	5.05	24.46	79.31
MD17G1180700	phosphofructokinase 3	18.27	11.48	38.77	23.71	6.53	21.79	11.18	43.49
MD04G1069600	phospholipase D beta 1	293.24	178.33	531.47	298.82	167.63	200.03	144.68	517.95
MD15G1237100	phospholipase D delta	30.84	48.92	9.53	68.99	78.93	56.63	78.09	29.34
MD03G1291000	Plant invertase/pectin methylesterase inhibitor superfamily	0.5	0	64.97	14.27	0	0	3.08	78.21
MD08G1195600	Plant invertase/pectin methylesterase inhibitor superfamily	3.2	3.14	925.9	312.48	5.35	12.72	75.9	802.89
MD05G1020500	plant U-box 29	719.76	672.59	2594.23	1760.68	528.8	463.1	488.03	1735.22
MD05G1165400	plant U-box 9	129.79	134.81	122.33	159.27	254.55	212.66	449.94	125.77
MD02G1032700	pleiotropic drug resistance 12	424.51	320.89	446.96	328.38	121.05	133.38	71.44	483.7
MD13G1141600	pleiotropic drug resistance 13	1.79	2.01	11.67	2.49	1.18	0.3	0	9.26
MD11G1159100	pleiotropic drug resistance 6	183.24	79.62	696.78	202.33	32.17	37.08	101.67	187.21
MD02G1306200	polyamine oxidase 1	11.19	6.31	28.69	8.88	7.71	2.11	5.38	24.37
MD05G1319500	Polyphenol oxidase	286.59	236.95	352.13	261.88	180.17	138.99	64.29	414.44
MD10G1299400	Polyphenol oxidase	108.06	35.39	2458.32	531.28	54.72	41.5	307.6	1215.63
MD02G1249500	PR5-like receptor kinase	67.72	53.15	149.58	54.93	26.17	26.18	26.92	160.85
MD08G1110500	Protein kinase family protein with leucine-rich repeat domain	47.79	36.65	131	113.25	28.02	25.06	38.12	193.69
MD15G1196900	Protein kinase family protein with leucine-rich repeat domain	5.1	6.44	26.24	11.04	1.19	1.99	2.42	27.92
MD15G1010100	Protein kinase protein with adenine nucleotide alpha hydrolases-like domain	7.7	16.53	46.31	41.76	5.35	8.18	8.92	94.14
MD15G1133500	Protein kinase protein with adenine nucleotide alpha hydrolases-like domain	311.25	350.87	227.05	662	502.02	461.82	752.08	245.65
MD00G1038300	Protein kinase superfamily protein	4.7	4.2	14.31	8.26	0.59	4.42	2.38	20.63
MD06G1128000	Protein kinase superfamily protein	36.06	66.59	61.37	101.5	96.81	73.44	221.05	64.08
MD06G1218900	Protein kinase superfamily protein	107.25	77.75	103.56	73.39	50.12	74.43	32.5	226.18
MD07G1070800	Protein kinase superfamily protein	80.16	57.17	118.23	45.24	17.9	26.38	16.86	79.35
MD09G1034900	Protein kinase superfamily protein	3.89	10.84	3.23	8.5	7.76	11.99	25.58	5.78
MD09G1193100	Protein kinase superfamily protein	30.36	49.1	46.63	127.58	92.6	90.97	290.69	50.3
MD15G1310700	Protein kinase superfamily protein	113.34	69.15	311.92	108.6	91.19	106.99	92.81	248.7
MD07G1203700	protein phosphatase 2CA	77.84	139.99	136.44	181.98	158.71	124.77	396.36	90.36
MD06G1109400	Protein with RING/U-box and TRAF-like domains	15.77	10.65	1.96	16.79	7.79	18.71	14.68	10.18
MD10G1035800	Pyridoxal phosphate (PLP)-dependent transferases superfamily protein	595.55	495.15	2350.97	540.7	94.32	136.01	169.99	1371.9
MD16G1179400	pyruvate orthophosphate dikinase	115.06	63.76	370.23	56.01	25.5	40.72	48.72	92.89
MD05G1334200	Quinone reductase family protein	596.94	410.64	3238.52	712.2	242.36	229.6	366.65	1120.79
MD17G1030100	Raffinose synthase family protein	37.5	22.32	261.59	53.66	7.75	6.34	44.18	104.88
MD04G1133500	receptor lectin kinase	18.3	8.57	142.67	32.68	3.59	3.83	12.65	55.78
MD02G1250000	receptor serine/threonine kinase	216.48	136.74	222.32	126.86	58.42	70.27	59.55	213.47
MD06G1218600	receptor serine/threonine kinase	9.2	13.82	53.15	27.94	4.79	8.44	7.17	38.88
MD09G1111700	RNAse II-like 1	25.99	16.15	89.41	28.05	6.55	14.66	19.33	76.6
MD06G1224000	S-adenosyl-L-methionine-dependent methyltransferases superfamily protein	12.2	3.91	66.21	54.57	3.55	8.49	4.87	41.57
MD14G1084000	S-adenosyl-L-methionine-dependent methyltransferases superfamily protein	5.99	18.6	258.94	276.5	18.4	8.83	17.7	334.59
MD14G1232400	S-adenosyl-L-methionine-dependent methyltransferases superfamily protein	1949.58	1509.09	1519	1151.04	867.7	837.86	443.8	2167.45
MD03G1185900	S-locus lectin protein kinase family protein	23.98	26.2	8.94	31.53	54.7	50.23	63.26	12.43
MD05G1216300	S-locus lectin protein kinase family protein	65.89	79.98	129.79	90.47	38.13	41.34	38.39	139.84
MD05G1263100	S-locus lectin protein kinase family protein	14.3	21.33	65.23	25.33	13.72	12.48	17.33	60.19
MD05G1331200	S-locus lectin protein kinase family protein	28.31	16.92	96	37.83	9.54	18.69	7.62	80.45
MD05G1331300	S-locus lectin protein kinase family protein	56.89	29.23	121.11	69.6	13.11	16.95	20.91	99.07
MD05G1331700	S-locus lectin protein kinase family protein	7.09	11.45	37.13	35.55	5.39	9.56	12.12	35.35
MD11G1232500	S-locus lectin protein kinase family protein	45.5	29.74	114.34	58.43	10.74	14	19.8	137.05
MD14G1070300	seed imbibition 2	784.81	584.04	1471.71	792.41	318.37	379.86	331.99	1804.12
MD11G1272000	senescence-related gene 1	208.05	65.96	187.83	59.89	24.37	38.85	15.99	70.57
MD11G1272400	senescence-related gene 1	29.1	11.73	170.86	19.37	5.97	10.66	10.59	59.6
MD00G1032400	serine carboxypeptidase-like 48	23.36	49.39	14.29	40.96	48.28	38.45	53.87	33.85
MD17G1091300	Terpenoid cyclases/Protein prenyltransferases superfamily protein	140.55	173.35	121.54	249.58	286.92	178.32	600.34	167.43
MD15G1415400	thioredoxin O1	2.1	8.15	0.68	13.77	16.78	37.02	21.63	31.34
MD11G1093700	tropinone reductase	370.38	685.69	1365.68	846.79	106.42	219.9	150.19	1145.38
MD14G1177900	tryptophan biosynthesis 1	82.02	84.74	27.67	49.84	119.79	122.32	81	23.84
MD17G1235000	Tyrosine transaminase family protein	18.9	21.02	243.78	84.75	14.32	6.42	35.26	224.51
MD07G1249800	U-box domain-containing protein kinase family protein	19.9	25.07	84.21	44.67	6.54	7.55	13.01	65.13
MD06G1108600	UDP-D-glucose/UDP-D-galactose 4-epimerase 5	720.32	468.54	841.34	543.32	349.55	345.38	297.54	1005.59
MD10G1250500	wall-associated kinase 2	171.77	107.06	135.1	34.53	23.24	39.28	6.62	88.01
MD13G1004600	wall-associated kinase 2	6.09	6.91	20.63	5.85	2.97	4.19	0.71	8.95
MD06G1027300	xyloglucan endotransglucosylase/hydrolase 30	1372.71	965.9	1986.32	787.58	379.71	563.05	279.78	2406.47
MD13G1134600	xyloglucan endotransglucosylase/hydrolase 5	8.87	17.51	17.34	80.01	16.11	36.46	139.25	101.64

## Sheet: Genes - OxidationReduction
Name	Description (Direct description or transfer from target)	T1-LR-CT	T1-LR-FB	T2-LR-CT	T2-LR-FB	T1-HR-CT	T1-HR-FB	T2-HR-CT	T2-HR-FB
MD10G1052800	2-oxoglutarate (2OG) and Fe(II)-dependent oxygenase superfamily protein	45.36	26.52	91.68	50.51	6.55	14.04	13.55	79.93
MD10G1187000	2-oxoglutarate (2OG) and Fe(II)-dependent oxygenase superfamily protein	281.34	166.44	486.83	175.08	101.62	106.65	65.04	289.16
MD15G1226200	2-oxoglutarate (2OG) and Fe(II)-dependent oxygenase superfamily protein	18.98	17.43	60.1	19.45	5.38	13.31	9	58.79
MD13G1090800	aldehyde dehydrogenase 2B7	201.22	78.11	431.57	131.6	37.64	57.52	71.22	205.03
MD02G1050000	aldehyde dehydrogenase 2C4	87.16	75.09	109.73	82.08	22.65	29.44	37.98	173.95
MD02G1020800	arogenate dehydrogenase	12.39	36.52	48.97	46.28	10.15	16.28	16.33	28.92
MD12G1125600	ascorbate peroxidase 2	2.6	5.07	12.44	5.14	5.37	1.78	0	6.73
MD11G1052900	cinnamate-4-hydroxylase	528.24	755.7	1046.71	3167.13	1090.21	1059.59	4770.45	880.16
MD16G1191900	Copper amine oxidase family protein	2.6	4.4	35.21	5.05	0.59	0.3	0.33	30.97
MD00G1036100	cytochrome P450	438.57	474.91	444.59	336.64	145.96	552.26	97.94	146.97
MD05G1189900	cytochrome P450	20.86	14.94	0.86	0	48.06	73.67	29.5	2.15
MD11G1157200	cytochrome P450	24.09	20.56	129.85	19.5	13.67	11.68	14.3	72.56
MD11G1274100	cytochrome P450	214.85	181.6	610.45	342.56	87.21	90.18	134.84	872.06
MD14G1169000	cytochrome P450	2.6	1.61	37.04	12.12	3.56	1.61	2.08	41.08
MD15G1028200	cytochrome P450	61.89	30.32	279.57	80.91	12.49	17.61	34.46	235.53
MD15G1028700	cytochrome P450	128.95	66.76	357.63	58.75	23.83	27.53	32.46	107.79
MD16G1056600	cytochrome P450	1	2.26	79.3	18.16	1.18	1.66	3.42	32.91
MD11G1220400	Cytochrome P450 superfamily protein	40.88	34.29	64.58	21.72	16.1	14.71	14.28	21.17
MD11G1220600	Cytochrome P450 superfamily protein	44.01	20.26	109.26	32.67	7.72	11.81	15.29	58.77
MD17G1167200	Cytochrome P450 superfamily protein	328.93	292.08	647.38	399.56	94.49	127.41	150.7	472.67
MD04G1213800	dehydroquinate dehydratase	24.39	13.97	194.3	61.48	13.11	16.34	30.88	204.24
MD05G1266200	FAD-binding Berberine family protein	0	1.19	60.53	7.53	0.6	0	3.08	51.08
MD00G1139000	Ferritin/ribonucleotide reductase-like family protein	138.15	109.13	25.83	148.15	314.9	434.53	142.86	59.95
MD02G1132200	flavanone 3-hydroxylase	112.01	85.97	165.89	111.53	168.95	215.33	499.72	168.31
MD17G1034800	formate dehydrogenase	2820.44	2042.12	12291.1	3004.03	876.63	1047.59	1545.07	12515.2
MD00G1012900	Glucose-methanol-choline (GMC) oxidoreductase family protein	11.5	5.48	422.72	54.63	7.72	5.4	14.83	296.46
MD00G1013000	Glucose-methanol-choline (GMC) oxidoreductase family protein	254.43	92.98	945.35	85.75	25.54	31.29	57.84	359.62
MD03G1091100	Glucose-methanol-choline (GMC) oxidoreductase family protein	148.52	79.42	397.44	161.46	26.78	28.77	30.47	208.93
MD01G1195400	GroES-like zinc-binding alcohol dehydrogenase family protein	10.6	10.51	82.51	75.85	5.38	11.3	16.84	452.83
MD07G1262100	GroES-like zinc-binding alcohol dehydrogenase family protein	9.4	12.04	107.84	32.88	3	4.1	10.12	36.81
MD07G1262300	GroES-like zinc-binding alcohol dehydrogenase family protein	6.9	2.75	48.74	7.28	8.33	8.67	4.13	49.39
MD01G1238700	GroES-like zinc-binding dehydrogenase family protein	46.56	24.78	181.4	32.88	23.24	59.43	52.61	93.12
MD12G1144300	laccase 17	132.85	228.01	24.48	145.71	235.74	191.08	189.77	88.16
MD04G1142300	laccase 7	33.19	5.59	1247.27	106.84	17.9	36.58	73.32	1073.55
MD03G1076400	Laccase/Diphenol oxidase family protein	41.33	49.77	9.62	38.22	81.7	55.82	61.33	50.45
MD10G1042300	Laccase/Diphenol oxidase family protein	334.37	416.47	979.6	229.67	52.44	73.15	41.12	927.78
MD03G1001100	leucoanthocyanidin dioxygenase	312.51	292.27	386	425.9	746.31	1266.37	2044.74	172.58
MD02G1317800	lipoxygenase 2	178.87	472.52	716.02	1229.93	635.39	450.22	4088.64	496.35
MD12G1149800	NAD(P)-linked oxidoreductase superfamily protein	66.41	73.35	480.24	236.03	67.44	61.58	109.28	369.17
MD05G1168400	Oxidoreductase	25.38	27.04	289.2	108.06	47.62	17.8	40.84	161.59
MD08G1051200	Peroxidase superfamily protein	11.78	31.84	7.07	87.92	25.08	42.42	56.69	19.92
MD08G1230800	Peroxidase superfamily protein	1	9.7	27.74	15.08	4.17	1.31	5.8	12.57
MD14G1010300	Peroxidase superfamily protein	85.36	67.2	324.54	151.46	19.02	35.75	5.29	252.55
MD15G1321300	Peroxidase superfamily protein	10.61	34.74	381.2	200.38	1.8	2.11	42.6	239.76
MD02G1306200	polyamine oxidase 1	11.19	6.31	28.69	8.88	7.71	2.11	5.38	24.37
MD05G1319500	Polyphenol oxidase	286.59	236.95	352.13	261.88	180.17	138.99	64.29	414.44
MD10G1299400	Polyphenol oxidase	108.06	35.39	2458.32	531.28	54.72	41.5	307.6	1215.63
MD11G1272000	senescence-related gene 1	208.05	65.96	187.83	59.89	24.37	38.85	15.99	70.57
MD11G1272400	senescence-related gene 1	29.1	11.73	170.86	19.37	5.97	10.66	10.59	59.6

## Sheet: Genes - Carbohydrate metabolism
Name	Description (Direct description or transfer from target)	T1-LR-CT	T1-LR-FB	T2-LR-CT	T2-LR-FB	T1-HR-CT	T1-HR-FB	T2-HR-CT	T2-HR-FB			LR1-HR1	LR2-HR2	LR-T1 FB	LR-T2 FB	HR-T1 FB	HR-T2 FB
MD02G1096400	beta-galactosidase 15	30.24	73.63	68.3	171.28	79.82	24.64	616.61	26.25		MD02G1096400	-49.58	-548.31	-43.39	-102.98	55.18	590.36
MD16G1158100	chitinase-like protein 2	169.42	306.63	65.63	197.16	306.43	258.22	257.95	162.02		MD16G1158100	-137.01	-192.32	-137.21	-131.53	48.21	95.93
MD02G1143700	Glycosyl hydrolase superfamily protein	60.21	96.32	51.62	90.34	131.52	106.76	199.45	46.88		MD02G1143700	-71.31	-147.83	-36.11	-38.72	24.76	152.57
MD08G1023600	beta-galactosidase 3	12.49	13.55	10.82	16.33	44.81	40.69	81.5	14.7		MD08G1023600	-32.32	-70.68	-1.06	-5.51	4.12	66.8
MD17G1180700	phosphofructokinase 3	18.27	11.48	38.77	23.71	6.53	21.79	11.18	43.49		MD17G1180700	11.74	27.59	6.79	15.06	-15.26	-32.31
MD15G1156100	Glycosyl hydrolase family protein with chitinase insertion domain	2.29	0.23	47.2	7.74	0	0.59	6.92	41.79		MD15G1156100	2.29	40.28	2.06	39.46	-0.59	-34.87
MD14G1080100	beta-1	78.4	31.59	123.98	18.7	12.5	14.84	16.5	35.15		MD14G1080100	65.9	107.48	46.81	105.28	-2.34	-18.65
MD08G1101700	alpha-amylase-like	156.13	130.17	530.17	130.71	28.7	32.39	66.05	168.71		MD08G1101700	127.43	464.12	25.96	399.46	-3.69	-102.66
MD06G1027300	xyloglucan endotransglucosylase/hydrolase 30	1372.71	965.9	1986.32	787.58	379.71	563.05	279.78	2406.47		MD06G1027300	993	1706.54	406.81	1198.74	-183.34	-2126.69
MD04G1176300	Glycosyl hydrolase superfamily protein	237.01	232.39	106.87	356.47	501.4	311.51	404.87	262.56		MD04G1176300	-264.39	-298	4.62	-249.6	189.89	142.31
MD11G1240900	beta glucosidase 46	20.36	17.11	44.02	70.83	30.98	21.4	180.65	42.86		MD11G1240900	-10.62	-136.63	3.25	-26.81	9.58	137.79
MD13G1134600	xyloglucan endotransglucosylase/hydrolase 5	8.87	17.51	17.34	80.01	16.11	36.46	139.25	101.64		MD13G1134600	-7.24	-121.91	-8.64	-62.67	-20.35	37.61
MD10G1276500	cellulose synthase family protein	78.73	182.24	28.13	81.9	132.23	141.14	125.91	69.05		MD10G1276500	-53.5	-97.78	-103.51	-53.77	-8.91	56.86
MD00G1061100	cellulose synthase A4	97.68	141.24	30.38	96.89	125.06	167.49	114.88	85.67		MD00G1061100	-27.38	-84.5	-43.56	-66.51	-42.43	29.21
MD15G1062600	glycosyl hydrolase family 10 protein / carbohydrate-binding domain-containing protein	99.95	93.06	18.71	74.37	172.33	228.93	95.06	88.38		MD15G1062600	-72.38	-76.35	6.89	-55.66	-56.6	6.68
MD07G1294400	O-Glycosyl hydrolases family 17 protein	35.17	18.06	18.9	25.22	56.06	31.78	85.67	25.91		MD07G1294400	-20.89	-66.77	17.11	-6.32	24.28	59.76
MD02G1005600	Cellulose synthase family protein	27.87	66.71	6.56	32.46	44.82	62.17	57.17	28.64		MD02G1005600	-16.95	-50.61	-38.84	-25.9	-17.35	28.53
MD05G1189700	cellulose synthase A4	46.13	119.77	11.92	52.09	69.29	103.25	60.45	35.58		MD05G1189700	-23.16	-48.53	-73.64	-40.17	-33.96	24.87
MD11G1315900	beta-xylosidase 2	8.39	27.33	7.4	48.35	22.68	32.29	41.55	18.27		MD11G1315900	-14.29	-34.15	-18.94	-40.95	-9.61	23.28
MD12G1218900	glycoside hydrolase family 2 protein	22.27	24.27	6.9	12.76	23.89	30.68	36.2	10.78		MD12G1218900	-1.62	-29.3	-2	-5.86	-6.79	25.42
MD16G1012600	alpha-galactosidase 1	22.01	9.44	43.57	24.14	10.11	6.59	5.83	43.1		MD16G1012600	11.9	37.74	12.57	19.43	3.52	-37.27
MD12G1089500	Glycosyl hydrolase superfamily protein	49.32	38.88	105.44	11.07	10.76	4.64	7.5	43.5		MD12G1089500	38.56	97.94	10.44	94.37	6.12	-36
MD11G1027500	beta glucosidase 17	8.9	27.22	136.07	28.09	9.52	7.97	29.67	155.24		MD11G1027500	-0.62	106.4	-18.32	107.98	1.55	-125.57
MD09G1243000	beta glucosidase 15	25.92	14.43	419.78	19.07	2.39	1.01	6.54	117.63		MD09G1243000	23.53	413.24	11.49	400.71	1.38	-111.09
MD06G1108600	UDP-D-glucose/UDP-D-galactose 4-epimerase 5	720.32	468.54	841.34	543.32	349.55	345.38	297.54	1005.59		MD06G1108600	370.77	543.8	251.78	298.02	4.17	-708.05
MD02G1120200	basic chitinase	215.35	202.06	715.69	340.49	79.33	79.25	87.78	434.87		MD02G1120200	136.02	627.91	13.29	375.2	0.08	-347.09
MD09G1192100	Glycosyl hydrolases family 32 protein	212.37	237.35	927.84	337.53	101.35	124.23	262.48	906.49		MD09G1192100	111.02	665.36	-24.98	590.31	-22.88	-644.01
MD05G1081100	alpha-amylase-like	178.23	281.58	997.09	327.16	64.67	53.07	215.95	402.62		MD05G1081100	113.56	781.14	-103.35	669.93	11.6	-186.67
MD01G1213300	chitinase A	447.6	470.1	1009.48	221.65	117.56	64.25	218.2	720.16		MD01G1213300	330.04	791.28	-22.5	787.83	53.31	-501.96
MD11G1189000	Glycosyl hydrolase superfamily protein	1596.99	1091.62	2677.29	315.03	275.52	249.02	370.28	1511.17		MD11G1189000	1321.47	2307.01	505.37	2362.26	26.5	-1140.89
MD16G1158300	beta-xylosidase 1	865.85	1390.27	3380.9	1046.42	170.58	243.98	230.33	2296.92		MD16G1158300	695.27	3150.57	-524.42	2334.48	-73.4	-2066.59
MD02G1079200	beta-galactosidase 12	5690.38	11410.5	11966.6	6463.51	2847.48	3114.87	2797.2	9023.07		MD02G1079200	2842.9	9169.42	-5720.11	5503.11	-267.39	-6225.87
MD15G1234400	basic chitinase	10462.7	8105.74	36461.9	9006.72	2569.19	1959.92	4159.39	5935.24		MD15G1234400	7893.48	32302.5	2356.93	27455.2	609.27	-1775.85

## Sheet: Genes - Protein ser-thr kinase
Name	Description (Direct description or transfer from target)	T1-LR-CT	T1-LR-FB	T2-LR-CT	T2-LR-FB	T1-HR-CT	T1-HR-FB	T2-HR-CT	T2-HR-FB			LR1-HR1	LR2-HR2	LR-T1 FB	LR-T2 FB	HR-T1 FB	HR-T2 FB
MD09G1034900	Protein kinase superfamily protein	3.89	10.84	3.23	8.5	7.76	11.99	25.58	5.78		MD09G1034900	-3.87	-22.35	-6.95	-5.27	-4.23	19.8
MD00G1038300	Protein kinase superfamily protein	4.7	4.2	14.31	8.26	0.59	4.42	2.38	20.63		MD00G1038300	4.11	11.93	0.5	6.05	-3.83	-18.25
MD01G1027900	cysteine-rich RLK (RECEPTOR-like protein kinase) 26	5.1	1.42	31.66	5.22	0.59	2.88	4.5	22.58		MD01G1027900	4.51	27.16	3.68	26.44	-2.29	-18.08
MD15G1196900	Protein kinase family protein with leucine-rich repeat domain	5.1	6.44	26.24	11.04	1.19	1.99	2.42	27.92		MD15G1196900	3.91	23.82	-1.34	15.2	-0.8	-25.5
MD13G1004600	wall-associated kinase 2	6.09	6.91	20.63	5.85	2.97	4.19	0.71	8.95		MD13G1004600	3.12	19.92	-0.82	14.78	-1.22	-8.24
MD06G1198600	Leucine-rich repeat protein kinase family protein	6.7	8.15	71.04	37.04	5.99	1.82	6.5	45.6		MD06G1198600	0.71	64.54	-1.45	34	4.17	-39.1
MD05G1331700	S-locus lectin protein kinase family protein	7.09	11.45	37.13	35.55	5.39	9.56	12.12	35.35		MD05G1331700	1.7	25.01	-4.36	1.58	-4.17	-23.23
MD15G1010100	Protein kinase protein with adenine nucleotide alpha hydrolases-like domain	7.7	16.53	46.31	41.76	5.35	8.18	8.92	94.14		MD15G1010100	2.35	37.39	-8.83	4.55	-2.83	-85.22
MD10G1272800	Leucine-rich repeat transmembrane protein kinase	8.61	3.23	28.17	11.84	0.59	0.89	1.38	51.91		MD10G1272800	8.02	26.79	5.38	16.33	-0.3	-50.53
MD06G1218600	receptor serine/threonine kinase	9.2	13.82	53.15	27.94	4.79	8.44	7.17	38.88		MD06G1218600	4.41	45.98	-4.62	25.21	-3.65	-31.71
MD11G1206300	Leucine-rich repeat protein kinase family protein	10.29	6.39	11.48	3.67	7.18	4.54	0	7.75		MD11G1206300	3.11	11.48	3.9	7.81	2.64	-7.75
MD05G1263100	S-locus lectin protein kinase family protein	14.3	21.33	65.23	25.33	13.72	12.48	17.33	60.19		MD05G1263100	0.58	47.9	-7.03	39.9	1.24	-42.86
MD04G1133500	receptor lectin kinase	18.3	8.57	142.67	32.68	3.59	3.83	12.65	55.78		MD04G1133500	14.71	130.02	9.73	109.99	-0.24	-43.13
MD03G1185900	S-locus lectin protein kinase family protein	23.98	26.2	8.94	31.53	54.7	50.23	63.26	12.43		MD03G1185900	-30.72	-54.32	-2.22	-22.59	4.47	50.83
MD05G1336800	cysteine-rich RLK (RECEPTOR-like protein kinase) 29	26.09	30.18	66.62	53.13	11.3	17.79	16.09	170.63		MD05G1336800	14.79	50.53	-4.09	13.49	-6.49	-154.54
MD05G1331200	S-locus lectin protein kinase family protein	28.31	16.92	96	37.83	9.54	18.69	7.62	80.45		MD05G1331200	18.77	88.38	11.39	58.17	-9.15	-72.83
MD09G1193100	Protein kinase superfamily protein	30.36	49.1	46.63	127.58	92.6	90.97	290.69	50.3		MD09G1193100	-62.24	-244.06	-18.74	-80.95	1.63	240.39
MD13G1096600	cysteine-rich RLK (RECEPTOR-like protein kinase) 3	30.68	61.8	136.97	91.02	19.11	26.56	32.47	178.24		MD13G1096600	11.57	104.5	-31.12	45.95	-7.45	-145.77
MD02G1047600	lectin protein kinase family protein	33.6	22.71	59.72	28.66	13.11	15.92	15.42	53.94		MD02G1047600	20.49	44.3	10.89	31.06	-2.81	-38.52
MD15G1075000	Leucine-rich repeat protein kinase family protein	34.16	20.67	68.11	34.8	22.07	26	13.97	79.57		MD15G1075000	12.09	54.14	13.49	33.31	-3.93	-65.6
MD03G1233100	Concanavalin A-like lectin protein kinase family protein	35.29	76.31	170.7	113.65	23.33	18.92	37.01	167.73		MD03G1233100	11.96	133.69	-41.02	57.05	4.41	-130.72
MD06G1128000	Protein kinase superfamily protein	36.06	66.59	61.37	101.5	96.81	73.44	221.05	64.08		MD06G1128000	-60.75	-159.68	-30.53	-40.13	23.37	156.97
MD11G1232500	S-locus lectin protein kinase family protein	45.5	29.74	114.34	58.43	10.74	14	19.8	137.05		MD11G1232500	34.76	94.54	15.76	55.91	-3.26	-117.25
MD08G1110500	Protein kinase family protein with leucine-rich repeat domain	47.79	36.65	131	113.25	28.02	25.06	38.12	193.69		MD08G1110500	19.77	92.88	11.14	17.75	2.96	-155.57
MD05G1331300	S-locus lectin protein kinase family protein	56.89	29.23	121.11	69.6	13.11	16.95	20.91	99.07		MD05G1331300	43.78	100.2	27.66	51.51	-3.84	-78.16
MD05G1216300	S-locus lectin protein kinase family protein	65.89	79.98	129.79	90.47	38.13	41.34	38.39	139.84		MD05G1216300	27.76	91.4	-14.09	39.32	-3.21	-101.45
MD02G1249500	PR5-like receptor kinase	67.72	53.15	149.58	54.93	26.17	26.18	26.92	160.85		MD02G1249500	41.55	122.66	14.57	94.65	-0.01	-133.93
MD07G1070800	Protein kinase superfamily protein	80.16	57.17	118.23	45.24	17.9	26.38	16.86	79.35		MD07G1070800	62.26	101.37	22.99	72.99	-8.48	-62.49
MD06G1218900	Protein kinase superfamily protein	107.25	77.75	103.56	73.39	50.12	74.43	32.5	226.18		MD06G1218900	57.13	71.06	29.5	30.17	-24.31	-193.68
MD15G1310700	Protein kinase superfamily protein	113.34	69.15	311.92	108.6	91.19	106.99	92.81	248.7		MD15G1310700	22.15	219.11	44.19	203.32	-15.8	-155.89
MD10G1250500	wall-associated kinase 2	171.77	107.06	135.1	34.53	23.24	39.28	6.62	88.01		MD10G1250500	148.53	128.48	64.71	100.57	-16.04	-81.39
MD13G1088400	Leucine-rich repeat protein kinase family protein	201.59	140.67	165.81	113.73	59.19	70.68	33.27	120.04		MD13G1088400	142.4	132.54	60.92	52.08	-11.49	-86.77
MD02G1250000	receptor serine/threonine kinase	216.48	136.74	222.32	126.86	58.42	70.27	59.55	213.47		MD02G1250000	158.06	162.77	79.74	95.46	-11.85	-153.92
MD15G1133500	Protein kinase protein with adenine nucleotide alpha hydrolases-like domain	311.25	350.87	227.05	662	502.02	461.82	752.08	245.65		MD15G1133500	-190.77	-525.03	-39.62	-434.95	40.2	506.43
MD05G1260400	Leucine-rich repeat transmembrane protein kinase	1675.35	1476.85	1384.1	887.73	668.08	901.06	434.68	1468.88		MD05G1260400	1007.27	949.42	198.5	496.37	-232.98	-1034.2

## Sheet: Genes - defense response
Name	Description (Direct description or transfer from target)	T1-LR-CT	T1-LR-FB	T2-LR-CT	T2-LR-FB	T1-HR-CT	T1-HR-FB	T2-HR-CT	T2-HR-FB			LR1-HR1	LR2-HR2	LR-T1 FB	LR-T2 FB	HR-T1 FB	HR-T2 FB
MD13G1161000	Major allergen Mal d 1	0	0.66	9.11	8.72	0	0.68	0	6.14		MD13G1161000	0	9.11	-0.66	0.39	-0.68	-6.14
MD16G1160100	MLP-like protein 423	4	2.84	158.01	50.17	0	1.87	11.79	85.15		MD16G1160100	4	146.22	1.16	107.84	-1.87	-73.36
MD16G1160400	MLP-like protein 423	16.99	13.45	179.13	24.92	3.55	3.48	4.87	121.03		MD16G1160400	13.44	174.26	3.54	154.21	0.07	-116.16
MD04G1225400	pathogenesis-related 4	149.55	167.65	3032.24	521.5	42.92	32.49	410.6	2355.7		MD04G1225400	106.63	2621.64	-18.1	2510.74	10.43	-1945.1
MD13G1161200	MLP-like protein 423	216.14	129.51	1707.13	404.13	125.24	203.66	310.42	1279.76		MD13G1161200	90.9	1396.71	86.63	1303	-78.42	-969.34
MD16G1160300	MLP-like protein 423	427.97	951.92	3546.02	783.32	61.97	93.63	199.12	2824.04		MD16G1160300	366	3346.9	-523.95	2762.7	-31.66	-2624.92

## Sheet: Heat map-All
	Gene Annotation	CT	FB	CT	FB		CT	FB	CT	FB	Gene Identifier					Gene Annotation	CT	FB	CT	FB		CT	FB	CT	FB	Gene Identifier
	Protein kinase	3.89	10.84	3.23	8.5		7.76	11.99	25.58	5.78	MD09G1034900	Protein Kinases				Protein kinase	0.58995	1.03503	0.509203	0.929419		0.889862	1.07882	1.4079	0.761928	MD09G1034900	Protein Kinases
	Protein kinase	4.7	4.2	14.31	8.26		0.59	4.42	2.38	20.63	MD00G1038300					Protein kinase	0.672098	0.623249	1.15564	0.91698		-0.229148	0.645422	0.376577	1.3145	MD00G1038300
	Cysteine-rich RLK	5.1	1.42	31.66	5.22		0.59	2.88	4.5	22.58	MD01G1027900					Cysteine-rich RLK	0.70757	0.152288	1.50051	0.717671		-0.229148	0.459392	0.653213	1.35372	MD01G1027900
	Protein kinase	5.1	6.44	26.24	11.04		1.19	1.99	2.42	27.92	MD15G1196900			0		Protein kinase	0.70757	0.808886	1.41896	1.04297		0.075547	0.298853	0.383815	1.44592	MD15G1196900
	Wall-associated kinase	6.09	6.91	20.63	5.85		2.97	4.19	0.71	8.95	MD13G1004600			20		Wall-associated kinase	0.784617	0.839478	1.3145	0.767156		0.472756	0.622214	-0.148742	0.951823	MD13G1004600
	LRR protein kinase	6.7	8.15	71.04	37.04		5.99	1.82	6.5	45.6	MD06G1198600			40		LRR protein kinase	0.826075	0.911158	1.8515	1.56867		0.777427	0.260071	0.812913	1.65896	MD06G1198600
	S-locus lectin protein kinase	7.09	11.45	37.13	35.55		5.39	9.56	12.12	35.35	MD05G1331700			60		S-locus lectin protein kinase	0.850646	1.05881	1.56972	1.55084		0.731589	0.980458	1.0835	1.54839	MD05G1331700
	Protein kinase (alpha hydrolases domain)	7.7	16.53	46.31	41.76		5.35	8.18	8.92	94.14	MD15G1010100			80		Protein kinase (alpha hydrolases domain)	0.886491	1.21827	1.66567	1.62076		0.728354	0.912753	0.950365	1.97377	MD15G1010100
	Transmembrane protein kinase	8.61	3.23	28.17	11.84		0.59	0.89	1.38	51.91	MD10G1272800			100		Transmembrane protein kinase	0.935003	0.509203	1.44979	1.07335		-0.229148	-0.05061	0.139879	1.71525	MD10G1272800
	Receptor serine/threonine kinase	9.2	13.82	53.15	27.94		4.79	8.44	7.17	38.88	MD06G1218600			200		Receptor serine/threonine kinase	0.963788	1.14051	1.7255	1.44623		0.680336	0.926342	0.855519	1.58973	MD06G1218600
	LRR protein kinase	10.29	6.39	11.48	3.67		7.18	4.54	0	7.75	MD11G1206300			400		LRR protein kinase	1.01242	0.805501	1.05994	0.564666		0.856124	0.657056	0	0.889302	MD11G1206300
	S-locus lectin protein kinase	14.3	21.33	65.23	25.33		13.72	12.48	17.33	60.19	MD05G1263100			800		S-locus lectin protein kinase	1.15534	1.32899	1.81445	1.40364		1.13735	1.09621	1.2388	1.77952	MD05G1263100
	Receptor lectin kinase	18.3	8.57	142.67	32.68		3.59	3.83	12.65	55.78	MD04G1133500			1600		Receptor lectin kinase	1.26245	0.932981	2.15433	1.51428		0.555094	0.583199	1.10209	1.74648	MD04G1133500
	S-locus lectin protein kinase	23.98	26.2	8.94	31.53		54.7	50.23	63.26	12.43	MD03G1185900			36000		S-locus lectin protein kinase	1.37985	1.4183	0.951338	1.49872		1.73799	1.70096	1.80113	1.09447	MD03G1185900
	Cysteine-rich RLK	26.09	30.18	66.62	53.13		11.3	17.79	16.09	170.63	MD05G1336800					Cysteine-rich RLK	1.41647	1.47972	1.8236	1.72534		1.05308	1.25018	1.20656	2.23206	MD05G1336800
	S-locus lectin protein kinase	28.31	16.92	96	37.83		9.54	18.69	7.62	80.45	MD05G1331200					S-locus lectin protein kinase	1.45194	1.2284	1.98227	1.57784		0.979548	1.27161	0.881955	1.90553	MD05G1331200
	Protein kinase	30.36	49.1	46.63	127.58		92.6	90.97	290.69	50.3	MD09G1193100					Protein kinase	1.4823	1.69108	1.66867	2.10578		1.96661	1.9589	2.46343	1.70157	MD09G1193100
	Cysteine-rich RLK	30.68	61.8	136.97	91.02		19.11	26.56	32.47	178.24	MD13G1096600					Cysteine-rich RLK	1.48686	1.79099	2.13663	1.95914		1.28126	1.42423	1.51148	2.25101	MD13G1096600
	Lectin protein kinase	33.6	22.71	59.72	28.66		13.11	15.92	15.42	53.94	MD02G1047600					Lectin protein kinase	1.52634	1.35622	1.77612	1.45728		1.1176	1.20194	1.18808	1.73191	MD02G1047600
	LRR protein kinase	34.16	20.67	68.11	34.8		22.07	26	13.97	79.57	MD15G1075000					LRR protein kinase	1.53352	1.31534	1.83321	1.54158		1.3438	1.41497	1.1452	1.90075	MD15G1075000
	Concanavalin A-like LRR protein kinase	35.29	76.31	170.7	113.65		23.33	18.92	37.01	167.73	MD03G1233100					Concanavalin A-like LRR protein kinase	1.54765	1.88258	2.23223	2.05557		1.36791	1.27692	1.56832	2.22461	MD03G1233100
	Protein kinase	36.06	66.59	61.37	101.5		96.81	73.44	221.05	64.08	MD06G1128000					Protein kinase	1.55703	1.82341	1.78796	2.00647		1.98592	1.86593	2.34449	1.80672	MD06G1128000
	S-locus lectin protein kinase	45.5	29.74	114.34	58.43		10.74	14	19.8	137.05	MD11G1232500					S-locus lectin protein kinase	1.65801	1.47334	2.0582	1.76664		1.031	1.14613	1.29667	2.13688	MD11G1232500
	LRR protein kinase	47.79	36.65	131	113.25		28.02	25.06	38.12	193.69	MD08G1110500					LRR protein kinase	1.67934	1.56407	2.11727	2.05404		1.44747	1.39898	1.58115	2.28711	MD08G1110500
	S-locus lectin protein kinase	56.89	29.23	121.11	69.6		13.11	16.95	20.91	99.07	MD05G1331300					S-locus lectin protein kinase	1.75504	1.46583	2.08318	1.84261		1.1176	1.22917	1.32035	1.99594	MD05G1331300
	S-locus lectin protein kinase	65.89	79.98	129.79	90.47		38.13	41.34	38.39	139.84	MD05G1216300					S-locus lectin protein kinase	1.81882	1.90298	2.11324	1.9565		1.58127	1.61637	1.58422	2.14563	MD05G1216300
	PR5-like receptor kinase	67.72	53.15	149.58	54.93		26.17	26.18	26.92	160.85	MD02G1249500					PR5-like receptor kinase	1.83072	1.7255	2.17487	1.73981		1.4178	1.41797	1.43008	2.20642	MD02G1249500
	Protein kinase	80.16	57.17	118.23	45.24		17.9	26.38	16.86	79.35	MD07G1070800					Protein kinase	1.90396	1.75717	2.07273	1.65552		1.25285	1.42127	1.22686	1.89955	MD07G1070800
	Protein kinase	107.25	77.75	103.56	73.39		50.12	74.43	32.5	226.18	MD06G1218900					Protein kinase	2.0304	1.8907	2.01519	1.86564		1.70001	1.87175	1.51188	2.35445	MD06G1218900
	Protein kinase	113.34	69.15	311.92	108.6		91.19	106.99	92.81	248.7	MD15G1310700					Protein kinase	2.05438	1.83979	2.49404	2.03583		1.95995	2.02934	1.96759	2.39568	MD15G1310700
	Wall-associated kinase	171.77	107.06	135.1	34.53		23.24	39.28	6.62	88.01	MD10G1250500					Wall-associated kinase	2.23495	2.02963	2.13066	1.5382		1.36624	1.59417	0.820858	1.94453	MD10G1250500
	LRR protein kinase	201.59	140.67	165.81	113.73		59.19	70.68	33.27	120.04	MD13G1088400					LRR protein kinase	2.30447	2.1482	2.21961	2.05588		1.77225	1.8493	1.52205	2.07933	MD13G1088400
	Receptor serine/threonine kinase	216.48	136.74	222.32	126.86		58.42	70.27	59.55	213.47	MD02G1250000					Receptor serine/threonine kinase	2.33542	2.1359	2.34698	2.10332		1.76656	1.84677	1.77488	2.32934	MD02G1250000
	Protein kinase (alpha hydrolases domain)	311.25	350.87	227.05	662		502.02	461.82	752.08	245.65	MD15G1133500					Protein kinase (alpha hydrolases domain)	2.49311	2.54515	2.35612	2.82086		2.70072	2.66447	2.87626	2.39032	MD15G1133500
	LRR protein kinase	1675.35	1476.85	1384.1	887.73		668.08	901.06	434.68	1468.88	MD05G1260400					LRR protein kinase	3.22411	3.16934	3.14117	2.94828		2.82483	2.95475	2.63817	3.16699	MD05G1260400
	Glycosyl hydrolase	2.29	0.23	47.2	7.74		0	0.59	6.92	41.79	MD15G1156100	Carbohydrate Metabolism				Glycosyl hydrolase	0.359835	-0.638272	1.67394	0.888741		0	-0.229148	0.840106	1.62107	MD15G1156100	Carbohydrate Metabolism
	Beta-xylosidase	8.39	27.33	7.4	48.35		22.68	32.29	41.55	18.27	MD11G1315900					Beta-xylosidase	0.923762	1.43664	0.869232	1.6844		1.35564	1.50907	1.61857	1.26174	MD11G1315900
	Xyloglucan endotransglucosylase	8.87	17.51	17.34	80.01		16.11	36.46	139.25	101.64	MD13G1134600					Xyloglucan endotransglucosylase	0.947924	1.24329	1.23905	1.90314		1.2071	1.56182	2.1438	2.00706	MD13G1134600
	Beta glucosidase	8.9	27.22	136.07	28.09		9.52	7.97	29.67	155.24	MD11G1027500					Beta glucosidase	0.94939	1.43489	2.13376	1.44855		0.978637	0.901458	1.47232	2.191	MD11G1027500
	Beta-galactosidase	12.49	13.55	10.82	16.33		44.81	40.69	81.5	14.7	MD08G1023600					Beta-galactosidase	1.09656	1.13194	1.03423	1.21299		1.65137	1.60949	1.91116	1.16732	MD08G1023600
	Phosphofructokinase	18.27	11.48	38.77	23.71		6.53	21.79	11.18	43.49	MD17G1180700					Phosphofructokinase	1.26174	1.05994	1.5885	1.37493		0.814913	1.33826	1.04844	1.63839	MD17G1180700
	Beta glucosidase	20.36	17.11	44.02	70.83		30.98	21.4	180.65	42.86	MD11G1240900					Beta glucosidase	1.30878	1.23325	1.64365	1.85022		1.49108	1.33041	2.25684	1.63205	MD11G1240900
	Alpha-galactosidase	22.01	9.44	43.57	24.14		10.11	6.59	5.83	43.1	MD16G1012600					Alpha-galactosidase	1.34262	0.974972	1.63919	1.38274		1.00475	0.818885	0.765669	1.63448	MD16G1012600
	Glycoside hydrolase	22.27	24.27	6.9	12.76		23.89	30.68	36.2	10.78	MD12G1218900					Glycoside hydrolase	1.34772	1.38507	0.838849	1.10585		1.37822	1.48686	1.55871	1.03262	MD12G1218900
	Beta glucosidase	25.92	14.43	419.78	19.07		2.39	1.01	6.54	117.63	MD09G1243000					Beta glucosidase	1.41363	1.15927	2.62302	1.28035		0.378398	0.00432137	0.815578	2.07052	MD09G1243000
	Cellulose synthase	27.87	66.71	6.56	32.46		44.82	62.17	57.17	28.64	MD02G1005600					Cellulose synthase	1.44514	1.82419	0.816904	1.51135		1.65147	1.79358	1.75717	1.45697	MD02G1005600
	Beta-galactosidase	30.24	73.63	68.3	171.28		79.82	24.64	616.61	26.25	MD02G1096400					Beta-galactosidase	1.48058	1.86705	1.83442	2.23371		1.90211	1.39164	2.79001	1.41913	MD02G1096400
	O-Glycosyl hydrolase	35.17	18.06	18.9	25.22		56.06	31.78	85.67	25.91	MD07G1294400					O-Glycosyl hydrolase	1.54617	1.25672	1.27646	1.40175		1.74865	1.50215	1.93283	1.41347	MD07G1294400
	Cellulose synthase	46.13	119.77	11.92	52.09		69.29	103.25	60.45	35.58	MD05G1189700					Cellulose synthase	1.66398	2.07835	1.07628	1.71675		1.84067	2.01389	1.7814	1.55121	MD05G1189700
	Glycosyl hydrolase	49.32	38.88	105.44	11.07		10.76	4.64	7.5	43.5	MD12G1089500					Glycosyl hydrolase	1.69302	1.58973	2.02301	1.04415		1.03181	0.666518	0.875061	1.63849	MD12G1089500
	Glycosyl hydrolase	60.21	96.32	51.62	90.34		131.52	106.76	199.45	46.88	MD02G1143700					Glycosyl hydrolase	1.77967	1.98372	1.71282	1.95588		2.11899	2.02841	2.29983	1.67099	MD02G1143700
	Beta-1	78.4	31.59	123.98	18.7		12.5	14.84	16.5	35.15	MD14G1080100					Beta-1	1.89432	1.49955	2.09335	1.27184		1.09691	1.17143	1.21748	1.54593	MD14G1080100
	Cellulose synthase	78.73	182.24	28.13	81.9		132.23	141.14	125.91	69.05	MD10G1276500					Cellulose synthase	1.89614	2.26064	1.44917	1.91328		2.12133	2.14965	2.10006	1.83916	MD10G1276500
	Cellulose synthase	97.68	141.24	30.38	96.89		125.06	167.49	114.88	85.67	MD00G1061100					Cellulose synthase	1.98981	2.14996	1.48259	1.98628		2.09712	2.22399	2.06024	1.93283	MD00G1061100
	Glycosyl hydrolase	99.95	93.06	18.71	74.37		172.33	228.93	95.06	88.38	MD15G1062600					Glycosyl hydrolase	1.99978	1.96876	1.27207	1.8714		2.23636	2.3597	1.978	1.94635	MD15G1062600
	Alpha-amylase-like	156.13	130.17	530.17	130.71		28.7	32.39	66.05	168.71	MD08G1101700					Alpha-amylase-like	2.19349	2.11451	2.72442	2.11631		1.45788	1.51041	1.81987	2.22714	MD08G1101700
	Chitinase-like protein	169.42	306.63	65.63	197.16		306.43	258.22	257.95	162.02	MD16G1158100					Chitinase-like protein	2.22896	2.48661	1.8171	2.29482		2.48633	2.41199	2.41154	2.20957	MD16G1158100
	Alpha-amylase-like	178.23	281.58	997.09	327.16		64.67	53.07	215.95	402.62	MD05G1081100					Alpha-amylase-like	2.25098	2.4496	2.99873	2.51476		1.8107	1.72485	2.33435	2.6049	MD05G1081100
	Glycosyl hydrolases	212.37	237.35	927.84	337.53		101.35	124.23	262.48	906.49	MD09G1192100					Glycosyl hydrolases	2.32709	2.37539	2.96747	2.52831		2.00582	2.09423	2.4191	2.95736	MD09G1192100
	Basic chitinase	215.35	202.06	715.69	340.49		79.33	79.25	87.78	434.87	MD02G1120200					Basic chitinase	2.33314	2.30548	2.85472	2.5321		1.89944	1.899	1.9434	2.63836	MD02G1120200
	Glycosyl hydrolase	237.01	232.39	106.87	356.47		501.4	311.51	404.87	262.56	MD04G1176300					Glycosyl hydrolase	2.37477	2.36622	2.02886	2.55202		2.70018	2.49347	2.60732	2.41923	MD04G1176300
	Chitinase A	447.6	470.1	1009.48	221.65		117.56	64.25	218.2	720.16	MD01G1213300					Chitinase A	2.65089	2.67219	3.0041	2.34567		2.07026	1.80787	2.33885	2.85743	MD01G1213300
	UDP-D-glucose/UDP-D-galactose 4-epimerase	720.32	468.54	841.34	543.32		349.55	345.38	297.54	1005.59	MD06G1108600					UDP-D-glucose/UDP-D-galactose 4-epimerase	2.85753	2.67075	2.92497	2.73506		2.54351	2.5383	2.47355	3.00242	MD06G1108600
	Beta-xylosidase 1	865.85	1390.27	3380.9	1046.42		170.58	243.98	230.33	2296.92	MD16G1158300					Beta-xylosidase 1	2.93744	3.1431	3.52903	3.01971		2.23193	2.38735	2.36235	3.36115	MD16G1158300
	Xyloglucan endotransglucosylase	1372.71	965.9	1986.32	787.58		379.71	563.05	279.78	2406.47	MD06G1027300					Xyloglucan endotransglucosylase	3.13758	2.98493	3.29805	2.89629		2.57945	2.75055	2.44682	3.38138	MD06G1027300
	Glycosyl hydrolase	1596.99	1091.62	2677.29	315.03		275.52	249.02	370.28	1511.17	MD11G1189000					Glycosyl hydrolase	3.2033	3.03807	3.4277	2.49835		2.44015	2.39623	2.56853	3.17931	MD11G1189000
	Beta-galactosidase	5690.38	11410.5	11966.6	6463.51		2847.48	3114.87	2797.2	9023.07	MD02G1079200					Beta-galactosidase	3.75514	4.0573	4.07797	3.81047		3.45446	3.49344	3.44672	3.95535	MD02G1079200
	Basic chitinase	10462.7	8105.74	36461.9	9006.72		2569.19	1959.92	4159.39	5935.24	MD15G1234400					Basic chitinase	4.01964	3.90879	4.56184	3.95457		3.4098	3.29224	3.61903	3.77344	MD15G1234400
	Major allergen Mal d 1	0	0.66	9.11	8.72		0	0.68	0	6.14	MD13G1161000	Defense				Major allergen Mal d 1	0	-0.180456	0.959518	0.940516		0	-0.167491	0	0.788168	MD13G1161000	Defense
	MLP-like protein	4	2.84	158.01	50.17		0	1.87	11.79	85.15	MD16G1160100					MLP-like protein	0.60206	0.453318	2.19868	1.70044		0	0.271842	1.07151	1.93018	MD16G1160100
	MLP-like protein	16.99	13.45	179.13	24.92		3.55	3.48	4.87	121.03	MD16G1160400					MLP-like protein	1.23019	1.12872	2.25317	1.39655		0.550228	0.541579	0.687529	2.08289	MD16G1160400
	Pathogenesis-related	149.55	167.65	3032.24	521.5		42.92	32.49	410.6	2355.7	MD04G1225400					Pathogenesis-related	2.17479	2.2244	3.48176	2.71725		1.63266	1.51175	2.61342	3.37212	MD04G1225400
	MLP-like protein	216.14	129.51	1707.13	404.13		125.24	203.66	310.42	1279.76	MD13G1161200					MLP-like protein	2.33474	2.1123	3.23227	2.60652		2.09774	2.30891	2.49195	3.10713	MD13G1161200
	MLP-like protein	427.97	951.92	3546.02	783.32		61.97	93.63	199.12	2824.04	MD16G1160300					MLP-like protein	2.63141	2.9786	3.54974	2.89394		1.79218	1.97142	2.29911	3.45087	MD16G1160300
		Low Root Area					High Root Area										Low Root Area					High Root Area
