# Supplementary material for: Root system traits impact early fire blight susceptibility in apple (Malus × domestica)
Source: BMC Plant Biol. 2019 Dec 23;19:579. doi: 10.1186/s12870-019-2202-3 (PMC6929320; doi:10.1186/s12870-019-2202-3)
Supplement: Supplementary file 18 — Additional file 18. Hub genes in the “C3” co-expression module. [file 12870_2019_2202_MOESM18_ESM.xlsx]

## Sheet: Hub Genes
Supporting File S6. Genes in the co-expression module “C3” with highest level of connectivity from four algorithms in cytoHubby. The column Degree, EPC, MCC, and MNC represents various algorithms available in cytoHubby to detect top connected genes. The differences in normalized read counts in these highly connected genes have also presented for different differential expression analyses. The nor…
		RAC-1 vs. RAC-4			RAC-1			RAC-4			Connectivity
Gene Annotation		4 dai	8 dai		4 dai FB	8 dai FB		4 dai FB	8 dai FB		Degree	EPC	MCC	MNC
MD07G1208900	UDP-Glycosyltransferase superfamily protein	0.8	50.89		0.37	47.86		0.69	-57.78		24	28.586	120	22
MD17G1034800	formate dehydrogenase	1943.81	10746		778.32	9287.06		-170.96	-10970.1		23	27.333	63	20
MD04G1225400	pathogenesis-related 4	106.63	2621.64		-18.1	2510.74		10.43	-1945.1		21	26.993	63	20
MD13G1122100	WRKY DNA-binding protein 75	56.55	390.67		51.04	342.99		2.36	-336.16		24	28.573	105	19
MD17G1224900	hydroxycinnamoyl-CoA shikimate/quinate hydroxycinnamoyl transferase	64.7	420.59		39.55	364.61		-19.67	-434.52		21	25.689	55	18
MD01G1027900	cysteine-rich RLK (RECEPTOR-like protein kinase) 26	4.51	27.16		3.68	26.44		-2.29	-18.08		22	27.291	83	17
MD17G1235000	Tyrosine transaminase family protein	4.58	208.52		-2.12	159.03		7.9	-189.25		15	25.605	118	15
MD05G1122000	SBP (S-ribonuclease binding protein) family protein	19.72	116.79		3.65	99.41		-9.06	-98.6		16	25.737	57	15
MD15G1028200	cytochrome P450	49.4	245.11		31.57	198.66		-5.12	-201.07		20	25.952	40	14
MD06G1003700	NAD(P)-binding Rossmann-fold superfamily protein	154.62	1353.99		105.08	1181.63		15.51	-893.85		18	25.863	40	14
MD04G1142300	laccase 7	15.29	1173.95		27.6	1140.43		-18.68	-1000.23		13	24.052	58	13
MD00G1012900	Glucose-methanol-choline (GMC) oxidoreductase family protein	3.78	407.89		6.02	368.09		2.32	-281.63		14	23.841	51	13
MD12G1075900	Glycosyltransferase family 61 protein	17.59	73.07		-0.56	44.73		-0.26	-62.61		16	24.36	53	11

## Sheet: Sheet1
										RAC-1 vs. RAC-4			RAC-1			RAC-4
		Gene Annotation	Degree	EPC	MCC	MNC		Gene Annotation		4 dai	8 dai		4 dai FB	8 dai FB		4 dai FB	8 dai FB
		MD07G1208900	24	28.586	120	22		MD07G1208900	UDP-Glycosyltransferase superfamily protein	0.8	50.89		0.37	47.86		0.69	-57.78
		MD17G1034800	23	27.333	63	20		MD17G1034800	formate dehydrogenase	1943.81	10746		778.32	9287.06		-170.96	-10970.1
		MD04G1225400	21	26.993	63	20		MD04G1225400	pathogenesis-related 4	106.63	2621.64		-18.1	2510.74		10.43	-1945.1
		MD13G1122100	24	28.573	105	19		MD13G1122100	WRKY DNA-binding protein 75	56.55	390.67		51.04	342.99		2.36	-336.16
		MD17G1224900	21	25.689	55	18		MD17G1224900	hydroxycinnamoyl-CoA shikimate/quinate hydroxycinnamoyl transferase	64.7	420.59		39.55	364.61		-19.67	-434.52
		MD01G1027900	22	27.291	83	17		MD01G1027900	cysteine-rich RLK (RECEPTOR-like protein kinase) 26	4.51	27.16		3.68	26.44		-2.29	-18.08
		MD17G1235000	15	25.605	118	15		MD17G1235000	Tyrosine transaminase family protein	4.58	208.52		-2.12	159.03		7.9	-189.25
		MD05G1122000	16	25.737	57	15		MD05G1122000	SBP (S-ribonuclease binding protein) family protein	19.72	116.79		3.65	99.41		-9.06	-98.6
		MD15G1028200	20	25.952	40	14		MD15G1028200	cytochrome P450	49.4	245.11		31.57	198.66		-5.12	-201.07
		MD06G1003700	18	25.863	40	14		MD06G1003700	NAD(P)-binding Rossmann-fold superfamily protein	154.62	1353.99		105.08	1181.63		15.51	-893.85
		MD04G1142300	13	24.052	58	13		MD04G1142300	laccase 7	15.29	1173.95		27.6	1140.43		-18.68	-1000.23
		MD00G1012900	14	23.841	51	13		MD00G1012900	Glucose-methanol-choline (GMC) oxidoreductase family protein	3.78	407.89		6.02	368.09		2.32	-281.63
		MD12G1075900	16	24.36	53	11		MD12G1075900	Glycosyltransferase family 61 protein	17.59	73.07		-0.56	44.73		-0.26	-62.61

## Sheet: Sheet2
				RAC-1					RAC-4
				Ctl	FB	Ctl	FB		Ctl	FB	Ctl	FB
			MD07G1208900	2	1.63	59.44	11.58		1.2	0.51	8.55	66.33
			MD01G1027900	5.1	1.42	31.66	5.22		0.59	2.88	4.5	22.58		0	0
			MD00G1012900	11.5	5.48	422.72	54.63		7.72	5.4	14.83	296.46		10
			MD17G1235000	18.9	21.02	243.78	84.75		14.32	6.42	35.26	224.51		20
			MD12G1075900	32.48	33.04	87.98	43.25		14.89	15.15	14.91	77.52		40
			MD04G1142300	33.19	5.59	1247.27	106.84		17.9	36.58	73.32	1073.55		80
			MD05G1122000	47.1	43.45	142.17	42.76		27.38	36.44	25.38	123.98		320
			MD15G1028200	61.89	30.32	279.57	80.91		12.49	17.61	34.46	235.53		640
			MD13G1122100	74.95	23.91	417.52	74.53		18.4	16.04	26.85	363.01		1000
			MD17G1224900	77.23	37.68	466.78	102.17		12.53	32.2	46.19	480.71		2000
			MD04G1225400	149.55	167.65	3032.24	521.5		42.92	32.49	410.6	2355.7		3000	3000
			MD06G1003700	247.72	142.64	1506.72	325.09		93.1	77.59	152.73	1046.58		14000	14000
			MD17G1034800	2820.44	2042.12	12291.1	3004.03		876.63	1047.59	1545.07	12515.2
				4 dai		8 dai			4 dai		8 dai
